# Supplementary material for: Development and validation of a mitotic catastrophe-related genes prognostic model for breast cancer
Source: PeerJ. 2024 Sep 20;12:e18075. doi: 10.7717/peerj.18075 (PMC11418815; doi:10.7717/peerj.18075)
Supplement: Supplemental Information 1 [file peerj-12-18075-s001.zip]

Archive with 30 entries (30 files):
- Code/Barplot.R
- Code/Checkpoint.R
- Code/CIBERSORT.R
- Code/DCA.R
- Code/Diff.R
- Code/Estimate.R
- Code/geoMergeTime.R
- Code/getClinical.pl
- Code/Gexp.R
- Code/GO.R
- Code/ImmCor.R
- Code/ImmFunction.R
- Code/Indep.R
- Code/Intersect.R
- Code/KEGG.R
- Code/Maftools.R
- Code/merge.pl
- Code/Model.R
- Code/Nomogram.R
- Code/OncoPredict.R
- Code/probe2symbol.pl
- Code/RiskCliCor.R
- Code/RiskPlot.R
- Code/ROC.R
- Code/Survial.R
- Code/tcgaMergeTime.R
- Code/TIDE.R
- Code/TMB.pl
- Code/TmbSur.R
- Code/Vioplot.R
