# Supplementary material for: Development and validation of a mitotic catastrophe-related genes prognostic model for breast cancer
Source: PeerJ. 2024 Sep 20;12:e18075. doi: 10.7717/peerj.18075 (PMC11418815; doi:10.7717/peerj.18075)
Supplement: Supplemental Information 1 [file peerj-12-18075-s001.zip › Code/Barplot.R]

#install.packages("reshape2")
#install.packages("ggpubr")


#import package
library(reshape2)
library(ggpubr)

inputFile="multiCox.txt"      #Input file
setwd("C:\\Users\\ASUS\\Desktop\\0\\15")     #Set the working directory

#Read the input file
rt=read.table(inputFile, header=T, sep="\t", check.names=F)

#Draw a bar chart
pdf(file="barplot.pdf", width=5.5, height=5)
rt$coef=as.numeric(rt$coef)
rt$Sig=ifelse(rt$coef>0, "Positive", "Negative")
gg1=ggbarplot(rt, x="id", y="coef", fill = "Sig", color = "white",
		sort.val = "asc", sort.by.groups = T,
		palette="jco", 
		rotate=TRUE, title="", legend="",
		xlab="Gene", ylab="Coefficient",  legend.title="Group", x.text.angle=60)
print(gg1)
dev.off()
