# Supplementary material for: Development and validation of a mitotic catastrophe-related genes prognostic model for breast cancer
Source: PeerJ. 2024 Sep 20;12:e18075. doi: 10.7717/peerj.18075 (PMC11418815; doi:10.7717/peerj.18075)
Supplement: Supplemental Information 1 [file peerj-12-18075-s001.zip › Code/DCA.R]

#install.packages("survival")
#install.packages("survminer")
#install.packages("timeROC")
#install.packages("ggDCA")


#import package
library(survival)
library(survminer)
library(timeROC)
library(ggDCA)

predictTime=1       #Predictive time
riskFile="nomoRisk.txt"       #Nomogram scoring file
cliFile="clinical.txt"        #Clinical data file
setwd("C:\\Users\\ASUS\\Desktop\\0\\24\\1")     #Set the working directory

#Read risk input file
risk=read.table(riskFile, header=T, sep="\t", check.names=F, row.names=1)

#Read clinical data files
cli=read.table(cliFile, header=T, sep="\t", check.names=F, row.names=1)

#Merge data
samSample=intersect(row.names(risk), row.names(cli))
risk1=risk[samSample,,drop=F]
cli1=cli[samSample,,drop=F]
data=cbind(risk1, cli1)

#Build a model
rt=cbind(risk1[,c("futime","fustat","Risk","Nomogram")], cli1)
rt[,"Age"]=ifelse(rt[,"Age"]>65, 1, 0)
rt[,"Nomogram"]=ifelse(rt[,"Nomogram"]>median(rt[,"Nomogram"]), 1, 0)
Nomogram<-coxph(Surv(futime,fustat)~Nomogram,rt)
Risk<-coxph(Surv(futime,fustat)~Risk,rt)
Age<-coxph(Surv(futime,fustat)~Age,rt)
T<-coxph(Surv(futime,fustat)~T,rt)
N<-coxph(Surv(futime,fustat)~N,rt)
M<-coxph(Surv(futime,fustat)~M,rt)

#Plot the decision curve
pdf(file="DCA.pdf", width=6.5, height=5.2)
d_train=dca(Nomogram,Risk,Age,T,N,M, times=predictTime)
ggplot(d_train, linetype=1)
dev.off()


######Plot the clinical ROC curve######
rt=cbind(risk1[,c("futime","fustat","riskScore","Nomogram")], cli1)
aucText=c()
bioCol=rainbow(ncol(rt)-1, s=0.9, v=0.9)
pdf(file="cliROC.pdf", width=6, height=6)
#Plot the ROC curve for the risk score
i=3
ROC_rt=timeROC(T=risk$futime,
               delta=risk$fustat,
               marker=risk$riskScore, cause=1,
               weighting='aalen',
               times=c(predictTime),ROC=TRUE)
plot(ROC_rt, time=predictTime, col=bioCol[i-2], title=FALSE, lwd=2)
aucText=c(paste0("Risk", ", AUC=", sprintf("%.3f",ROC_rt$AUC[2])))
abline(0,1)

#Iterate over the clinical data and plot the ROC curve for the clinical data
for(i in 4:ncol(rt)){
	ROC_rt=timeROC(T=rt$futime,
				   delta=rt$fustat,
				   marker=rt[,i], cause=1,
				   weighting='aalen',
				   times=c(predictTime),ROC=TRUE)
	plot(ROC_rt, time=predictTime, col=bioCol[i-2], title=FALSE, lwd=2, add=TRUE)
	aucText=c(aucText, paste0(colnames(rt)[i],", AUC=",sprintf("%.3f",ROC_rt$AUC[2])))
}
#Add a legend and obtain the area under the ROC curve
legend("bottomright", aucText,lwd=2,bty="n",col=bioCol[1:(ncol(rt)-1)])
dev.off()
