# Supplementary material for: Development and validation of a mitotic catastrophe-related genes prognostic model for breast cancer
Source: PeerJ. 2024 Sep 20;12:e18075. doi: 10.7717/peerj.18075 (PMC11418815; doi:10.7717/peerj.18075)
Supplement: Supplemental Information 1 [file peerj-12-18075-s001.zip › Code/Diff.R]

#if (!requireNamespace("BiocManager", quietly = TRUE))
#    install.packages("BiocManager")
#BiocManager::install("limma")

#install.packages("pheatmap")
#install.packages("ggplot2")


#import package
library(limma)
library(ggplot2)
library(pheatmap)

logFCfilter=1       #Filtering criteria for logFC
fdrFilter=0.05      #Filtering criteria for fdr
expFile="tcga.IMRGexp.txt"      #Gene expression input file
setwd("C:\\Users\\ASUS\\Desktop\\0\\08")     #Set the working directory

#Read the input file
rt=read.table(expFile, header=T, sep="\t", check.names=F)
rt=as.matrix(rt)
rownames(rt)=rt[,1]
exp=rt[,2:ncol(rt)]
dimnames=list(rownames(exp), colnames(exp))
data=matrix(as.numeric(as.matrix(exp)), nrow=nrow(exp), dimnames=dimnames)
data=avereps(data)
data=data[rowMeans(data)>0.5,]

#Obtain the number of normal and tumor samples
group=sapply(strsplit(colnames(data),"\\-"), "[", 4)
group=sapply(strsplit(group,""), "[", 1)
group=gsub("2", "1", group)
conNum=length(group[group==1])       #Number of samples in the normal group
treatNum=length(group[group==0])     #Number of samples in the tumor group
Type=c(rep(1,conNum), rep(2,treatNum))

#Differential analysis
outTab=data.frame()
for(i in row.names(data)){
	rt=data.frame(expression=data[i,], Type=Type)
	wilcoxTest=wilcox.test(expression ~ Type, data=rt)
	pvalue=wilcoxTest$p.value
	conGeneMeans=mean(data[i,1:conNum])
	treatGeneMeans=mean(data[i,(conNum+1):ncol(data)])
	logFC=log2(treatGeneMeans)-log2(conGeneMeans)
	conMed=median(data[i,1:conNum])
	treatMed=median(data[i,(conNum+1):ncol(data)])
	diffMed=treatMed-conMed
	if( ((logFC>0) & (diffMed>0)) | ((logFC<0) & (diffMed<0)) ){  
		outTab=rbind(outTab,cbind(gene=i,conMean=conGeneMeans,treatMean=treatGeneMeans,logFC=logFC,pValue=pvalue))
	}
}
pValue=outTab[,"pValue"]
fdr=p.adjust(as.numeric(as.vector(pValue)), method="fdr")
outTab=cbind(outTab, fdr=fdr)

#Output the differential status of all genes
write.table(outTab,file="tcga.all.txt",sep="\t",row.names=F,quote=F)

#Output the significantly differential genes
outDiff=outTab[( abs(as.numeric(as.vector(outTab$logFC)))>logFCfilter & as.numeric(as.vector(outTab$fdr))<fdrFilter),]
write.table(outDiff,file="tcga.diff.txt",sep="\t",row.names=F,quote=F)

#Create a heatmap of differentially expressed genes
geneNum=50      #Set the number of genes to display
outDiff=outDiff[order(as.numeric(as.vector(outDiff$logFC))),]
diffGeneName=as.vector(outDiff[,1])
diffLength=length(diffGeneName)
hmGene=c()
if(diffLength>(2*geneNum)){
    hmGene=diffGeneName[c(1:geneNum,(diffLength-geneNum+1):diffLength)]
}else{
    hmGene=diffGeneName
}
hmExp=log2(data[hmGene,]+0.01)
Type=c(rep("Normal",conNum),rep("Tumor",treatNum))
names(Type)=colnames(data)
Type=as.data.frame(Type)
pdf(file="heatmap.pdf", width=10, height=7)
pheatmap(hmExp, 
         annotation=Type, 
         color = colorRampPalette(c(rep("blue",3), "white", rep("red",3)))(50),
         cluster_cols =F,
         show_colnames = F,
         show_rownames = T,
         scale="row",
         fontsize = 8,
         fontsize_row=5,
         fontsize_col=8)
dev.off()

#Define significance
outTab$fdr=as.numeric(outTab$fdr)
outTab$logFC=as.numeric(outTab$logFC)
Significant=ifelse((outTab$fdr<fdrFilter & abs(outTab$logFC)>logFCfilter), ifelse(outTab$logFC>logFCfilter,"Up","Down"), "Not")
#Plot a volcano plot
p = ggplot(outTab, aes(logFC, -log10(fdr)))+
    geom_point(aes(col=Significant))+
    scale_color_manual(values=c("green", "black", "red"))+
    labs(title = " ")+
    theme(plot.title = element_text(size = 16, hjust = 0.5, face = "bold"))
p=p+theme_bw()
#Save as an image
pdf(file="vol.pdf", width=6, height=5)
print(p)
dev.off()
