# Supplementary material for: Development and validation of a mitotic catastrophe-related genes prognostic model for breast cancer
Source: PeerJ. 2024 Sep 20;12:e18075. doi: 10.7717/peerj.18075 (PMC11418815; doi:10.7717/peerj.18075)
Supplement: Supplemental Information 1 [file peerj-12-18075-s001.zip › Code/Gexp.R]

#if (!requireNamespace("BiocManager", quietly = TRUE))
#    install.packages("BiocManager")
#BiocManager::install("limma")


library(limma)      #import package
expFile="symbol.txt"     #Gene expression input file
immFile="ImmuneGene.txt"           #Gene list file 1
metabFile="MetabolismGene.txt"     #Gene list file 2
setwd("C:\\Users\\ASUS\\Desktop\\0\\07")     #Set the working directory

#Read the input file
rt=read.table("symbol.txt", header=T, sep="\t", check.names=F)
rt=as.matrix(rt)
rownames(rt)=rt[,1]
exp=rt[,2:ncol(rt)]
dimnames=list(rownames(exp), colnames(exp))
data=matrix(as.numeric(as.matrix(exp)), nrow=nrow(exp), dimnames=dimnames)
data=avereps(data)
data=data[rowMeans(data)>0,]

#Read the gene list file 1
immGene=read.table(immFile, header=F, sep="\t", check.names=F)
#Read the gene list file 2
metabGene=read.table(metabFile, header=F, sep="\t", check.names=F)

#Extract the expression levels of Gene list file 1 and Gene list file 2
allGene=unique(c(as.vector(immGene[,1]), as.vector(metabGene[,1])))
sameGene=intersect(allGene, row.names(data))
geneExp=data[sameGene,]

#Output the expression data for Gene list file 1 and Gene list file 2
outTab=rbind(ID=colnames(geneExp), geneExp)
write.table(outTab, file="tcga.IMRGexp.txt", sep="\t", quote=F, col.names=F)
