# Supplementary material for: Development and validation of a mitotic catastrophe-related genes prognostic model for breast cancer
Source: PeerJ. 2024 Sep 20;12:e18075. doi: 10.7717/peerj.18075 (PMC11418815; doi:10.7717/peerj.18075)
Supplement: Supplemental Information 1 [file peerj-12-18075-s001.zip › Code/Intersect.R]

#if (!requireNamespace("BiocManager", quietly = TRUE))
#    install.packages("BiocManager")
#BiocManager::install("limma")

#if (!requireNamespace("BiocManager", quietly = TRUE))
#    install.packages("BiocManager")
#BiocManager::install("sva")


#Import package
library(limma)
library(sva)

tcgaExpFile="symbol.txt"       #TCGA expression data file
geoExpFile="geoMatrix.txt"     #GEO expression data file
geneFile="tcga.diff.txt"       #List of differentially expressed genes file
setwd("C:\\Users\\ASUS\\Desktop\\0\\09")      #Set the working directory

#Read the TCGA expression data file and process the data
rt=read.table(tcgaExpFile, header=T, sep="\t", check.names=F)
rt=as.matrix(rt)
rownames(rt)=rt[,1]
exp=rt[,2:ncol(rt)]
dimnames=list(rownames(exp),colnames(exp))
tcga=matrix(as.numeric(as.matrix(exp)),nrow=nrow(exp),dimnames=dimnames)
tcga=avereps(tcga)
tcga=log2(tcga+1)

#Delete the normal samples
group=sapply(strsplit(colnames(tcga),"\\-"), "[", 4)
group=sapply(strsplit(group,""), "[", 1)
group=gsub("2", "1", group)
tcga=tcga[,group==0]
tcga=t(tcga)
rownames(tcga)=gsub("(.*?)\\-(.*?)\\-(.*?)\\-.*", "\\1\\-\\2\\-\\3", rownames(tcga))
tcga=t(avereps(tcga))

#Read the GEO gene expression file and process the data
rt=read.table(geoExpFile, header=T, sep="\t", check.names=F)
rt=as.matrix(rt)
rownames(rt)=rt[,1]
exp=rt[,2:ncol(rt)]
dimnames=list(rownames(exp),colnames(exp))
geo=matrix(as.numeric(as.matrix(exp)),nrow=nrow(exp),dimnames=dimnames)
geo=avereps(geo)

#If GEO data is not log2 transformed, it will automatically take the log2 of the data
qx=as.numeric(quantile(geo, c(0, 0.25, 0.5, 0.75, 0.99, 1.0), na.rm=T))
LogC=( (qx[5]>100) || ( (qx[6]-qx[1])>50 && qx[2]>0) )
if(LogC){
    geo[geo<0]=0
    geo=log2(geo+1)}
geo=normalizeBetweenArrays(geo)

#Take the intersection of genes from two databases, and then obtain the expression levels of the intersecting genes in both the TCGA database and the GEO database
sameGene=intersect(row.names(tcga),row.names(geo))
tcgaOut=tcga[sameGene,]
geoOut=geo[sameGene,]

#data normalization
all=cbind(tcgaOut,geoOut)
batchType=c(rep(1,ncol(tcgaOut)),rep(2,ncol(geoOut)))
outTab=ComBat(all, batchType, par.prior=TRUE)
tcgaOut=outTab[,colnames(tcgaOut)]
tcgaOut[tcgaOut<0]=0
geoOut=outTab[,colnames(geoOut)]
geoOut[geoOut<0]=0

#Output the normalized data
tcgaTab=rbind(ID=colnames(tcgaOut), tcgaOut)
write.table(tcgaTab, file="TCGA.normalize.txt", sep="\t", quote=F, col.names=F)
geoTab=rbind(ID=colnames(geoOut), geoOut)
write.table(geoTab,file="GEO.normalize.txt",sep="\t",quote=F,col.names=F)

#"Read the list of differentially expressed genes and extract their expression levels
gene=read.table(geneFile, header=T, sep="\t", check.names=F)
sameGene=intersect(as.vector(gene[,1]), rownames(tcgaOut))
tcgaShareExp=tcgaOut[sameGene,]
geoShareExp=geoOut[sameGene,]

#Output the expression levels of differential genes
tcgaShareExp=rbind(ID=colnames(tcgaShareExp),tcgaShareExp)
write.table(tcgaShareExp,file="TCGA.share.txt",sep="\t",quote=F,col.names=F)
geoShareExp=rbind(ID=colnames(geoShareExp),geoShareExp)
write.table(geoShareExp,file="GEO.share.txt",sep="\t",quote=F,col.names=F)
