# Supplementary material for: Development and validation of a mitotic catastrophe-related genes prognostic model for breast cancer
Source: PeerJ. 2024 Sep 20;12:e18075. doi: 10.7717/peerj.18075 (PMC11418815; doi:10.7717/peerj.18075)
Supplement: Supplemental Information 1 [file peerj-12-18075-s001.zip › Code/Nomogram.R]

#install.packages("rms")

library(rms)
setwd("C:\\Users\\ASUS\\Desktop\\0\\23\\old")                         #Set the working directory

#Plot a nomogram for TCGA
riskFile="tcgaRisk.txt"
cliFile="tcgaClinical.txt"
outFile="tcga.Nomogram.pdf"
risk=read.table(riskFile,header=T,sep="\t",check.names=F,row.names=1)        #Read the risk file
cli=read.table(cliFile,sep="\t",check.names=F,header=T,row.names=1)          #Read the clinical file
sameSample=intersect(row.names(cli),row.names(risk))
risk=risk[sameSample,]
cli=cli[sameSample,]
rt=cbind(futime=risk[,1],fustat=risk[,2],cli,riskScore=risk[,(ncol(risk)-1)])
#Data packaging
dd <- datadist(rt)
options(datadist="dd")
#Generate a function
f <- cph(Surv(futime, fustat) ~ T + M + N + Age + riskScore, x=T, y=T, surv=T, data=rt, time.inc=1)
surv <- Survival(f)
#Construct a nomogram
nom <- nomogram(f, fun=list(function(x) surv(1, x), function(x) surv(3, x), function(x) surv(5, x)), 
    lp=F, funlabel=c("1-year survival", "3-year survival", "5-year survival"), 
    maxscale=100, 
    fun.at=c(0.99, 0.9, 0.8, 0.7, 0.6, 0.5, 0.4, 0.3,0.2,0.1,0.05))  
#Nomogram Visualization
pdf(file=outFile,height=7.5,width=11)
plot(nom)
dev.off()

#GEO Nomogram Construction
riskFile="geoRisk.txt"
cliFile="geoClinical.txt"
outFile="geo.Nomogram.pdf"
risk=read.table(riskFile,header=T,sep="\t",check.names=F,row.names=1)        #Read the risk file
cli=read.table(cliFile,sep="\t",check.names=F,header=T,row.names=1)          #Read the clinical file
sameSample=intersect(row.names(cli),row.names(risk))
risk=risk[sameSample,]
cli=cli[sameSample,]
rt=cbind(futime=risk[,1],fustat=risk[,2],cli,riskScore=risk[,(ncol(risk)-1)])
#Data packaging
dd <- datadist(rt)
options(datadist="dd")
#Generate a function
f <- cph(Surv(futime, fustat) ~ T + M + N + Age + riskScore, x=T, y=T, surv=T, data=rt, time.inc=1)
surv <- Survival(f)
#Construct a nomogram
nom <- nomogram(f, fun=list(function(x) surv(1, x), function(x) surv(3, x), function(x) surv(5, x)), 
    lp=F, funlabel=c("1-year survival", "3-year survival", "5-year survival"), 
    maxscale=100, 
    fun.at=c(0.99, 0.9, 0.8, 0.7, 0.6, 0.5, 0.4, 0.3,0.2,0.1,0.05))  
#Nomogram Visualization
pdf(file=outFile,height=6,width=9)
plot(nom)
dev.off()
