# Supplementary material for: Development and validation of a mitotic catastrophe-related genes prognostic model for breast cancer
Source: PeerJ. 2024 Sep 20;12:e18075. doi: 10.7717/peerj.18075 (PMC11418815; doi:10.7717/peerj.18075)
Supplement: Supplemental Information 1 [file peerj-12-18075-s001.zip › Code/OncoPredict.R]

#if (!requireNamespace("BiocManager", quietly = TRUE))
#    install.packages("BiocManager")
#BiocManager::install(c("limma", "car", "ridge", "preprocessCore", "genefilter", "sva", "biomaRt"))
#BiocManager::install(c("GenomicFeatures", "maftools"))
#BiocManager::install("TxDb.Hsapiens.UCSC.hg19.knownGene")

#install.packages("oncoPredict")


#Import package
library(limma)
library(oncoPredict)
library(parallel)
set.seed(12345)

expFile="symbol.txt"     #Input file
setwd("C:\\Users\\ASUS\\Desktop\\gejt1\\41\\0")     #Set the working directory

#Read the input file
rt = read.table(expFile, header=T, sep="\t", check.names=F)
rt=as.matrix(rt)
rownames(rt)=rt[,1]
exp=rt[,2:ncol(rt)]
dimnames=list(rownames(exp), colnames(exp))
data=matrix(as.numeric(as.matrix(exp)), nrow=nrow(exp), dimnames=dimnames)
data=avereps(data)
data=data[rowMeans(data)>0.5,]

#Delete the normal samples
group=sapply(strsplit(colnames(data),"\\-"), "[", 4)
group=sapply(strsplit(group,""), "[", 1)
group=gsub("2","1",group)
data=data[,group==0]
data=t(data)
rownames(data)=gsub("(.*?)\\-(.*?)\\-(.*?)\\-(.*?)\\-(.*)", "\\1\\-\\2\\-\\3", rownames(data))
data=avereps(data)
data=t(data)

#Read the drug sensitivity file
GDSC2_Expr=readRDS(file='GDSC2_Expr.rds')
GDSC2_Res=readRDS(file = 'GDSC2_Res.rds')
GDSC2_Res=exp(GDSC2_Res) 

#Drug sensitivity
calcPhenotype(trainingExprData = GDSC2_Expr,    #Train group's expression data
              trainingPtype = GDSC2_Res,        #Train group's drug data
              testExprData = data,              #Test group's expression data
              batchCorrect = 'eb',              #Batch correction methods
              powerTransformPhenotype = TRUE,
              removeLowVaryingGenes = 0.2,      #Remove genes with low variability
              minNumSamples = 10,               #The minimum number of samples
              printOutput = TRUE,               #Whether to output the results
              removeLowVaringGenesFrom = 'rawData')
