# Supplementary material for: Development and validation of a mitotic catastrophe-related genes prognostic model for breast cancer
Source: PeerJ. 2024 Sep 20;12:e18075. doi: 10.7717/peerj.18075 (PMC11418815; doi:10.7717/peerj.18075)
Supplement: Supplemental Information 1 [file peerj-12-18075-s001.zip › Code/RiskPlot.R]

#install.packages("pheatmap")


library(pheatmap)        #import package
setwd("C:\\Users\\ASUS\\Desktop\\0\\17")      #Set the working directory

#Define the function for the risk curve
bioRiskPlot=function(inputFile=null, project=null){
	rt=read.table(inputFile, header=T, sep="\t", check.names=F, row.names=1)    #Read the input file
	rt=rt[order(rt$riskScore),]      #Sort the samples by patient risk scores
		
	#Plot the risk curve
	riskClass=rt[,"risk"]
	lowLength=length(riskClass[riskClass=="low"])
	highLength=length(riskClass[riskClass=="high"])
	lowMax=max(rt$riskScore[riskClass=="low"])
	line=rt[,"riskScore"]
	line[line>10]=10
	pdf(file=paste0(project, ".riskScore.pdf"), width=7, height=4)
	plot(line, type="p", pch=20,
		 xlab="Patients (increasing risk socre)",
		 ylab="Risk score",
		 col=c(rep("#6699FFFF",lowLength),rep("#EE0000FF",highLength)) )
	abline(h=lowMax,v=lowLength,lty=2)
	legend("topleft", c("High risk","Low Risk"),bty="n",pch=19,col=c("#EE0000FF","#6699FFFF"),cex=1.2)
	dev.off()
		
	#Create a survival status plot
	color=as.vector(rt$fustat)
	color[color==1]="#EE0000FF"     #Samples with death are represented in red
	color[color==0]="#6699FFFF"     #Surviving samples are represented in blue
	pdf(file=paste0(project, ".survStat.pdf"), width=7, height=4)
	plot(rt$futime, pch=19,
		 xlab="Patients (increasing risk socre)",
		 ylab="Survival time (years)",
		 col=color)
	legend("topleft", c("Dead","Alive"),bty="n",pch=19,col=c("#EE0000FF","#6699FFFF"),cex=1.2)
	abline(v=lowLength,lty=2)
	dev.off()
	
	#Define the annotation colors for the heatmap
	ann_colors=list()
	bioCol=c("#6699FFFF", "#EE0000FF")
	names(bioCol)=c("low", "high")
	ann_colors[["Risk"]]=bioCol

	#Create a risk heatmap
	rt1=rt[c(3:(ncol(rt)-2))]
	rt1=t(rt1)
	annotation=data.frame(Risk=rt[,ncol(rt)])
	rownames(annotation)=rownames(rt)
	pdf(file=paste0(project, ".heatmap.pdf"), width=7, height=4)
	pheatmap(rt1, 
		     annotation=annotation,
		     annotation_colors = ann_colors, 
		     cluster_cols = FALSE,
		     cluster_rows = FALSE,
		     show_colnames = F,
		     scale="row",
		     color = colorRampPalette(c(rep("blue",3.5), "white", rep("red",3.5)))(50),
		     fontsize_col=3,
		     fontsize=7,
		     fontsize_row=8)
	dev.off()
}

#Plot the risk curve for the training group
bioRiskPlot(inputFile="risk.TCGAtrain.txt", project="TCGAtrain")
#Plot the risk curve for the test group
bioRiskPlot(inputFile="risk.TCGAtest.txt", project="TCGAtest")
#Plot the risk curve for all TCGA samples
bioRiskPlot(inputFile="risk.TCGAall.txt", project="TCGAall")
#Plot the risk curve for all GEO samples
bioRiskPlot(inputFile="risk.GEO.txt", project="GEO")
