# Supplementary material for: Development and validation of a mitotic catastrophe-related genes prognostic model for breast cancer
Source: PeerJ. 2024 Sep 20;12:e18075. doi: 10.7717/peerj.18075 (PMC11418815; doi:10.7717/peerj.18075)
Supplement: Supplemental Information 1 [file peerj-12-18075-s001.zip › Code/ROC.R]

#install.packages("survival")
#install.packages("survminer")
#install.packages("timeROC")


#import package
library(survival)
library(survminer)
library(timeROC)
setwd("C:\\Users\\ASUS\\Desktop\\0\\18")      #Set the working directory

#Define the function for plotting the ROC curve
bioROC=function(inputFile=null, rocFile=null){
	#Read the input file
	rt=read.table(inputFile, header=T, sep="\t", check.names=F)
	#Parameters of the ROC curve
	ROC_rt=timeROC(T=rt$futime,delta=rt$fustat,
	               marker=rt$riskScore,cause=1,
	               weighting='aalen',
	               times=c(1,3,5),ROC=TRUE)
	#Plot the ROC curve
	pdf(file=rocFile,width=5,height=5)
	plot(ROC_rt,time=1,col='green',title=FALSE,lwd=2)
	plot(ROC_rt,time=3,col='blue',add=TRUE,title=FALSE,lwd=2)
	plot(ROC_rt,time=5,col='red',add=TRUE,title=FALSE,lwd=2)
	legend('bottomright',
	        c(paste0('AUC at 1 years: ',sprintf("%.03f",ROC_rt$AUC[1])),
	          paste0('AUC at 3 years: ',sprintf("%.03f",ROC_rt$AUC[2])),
	          paste0('AUC at 5 years: ',sprintf("%.03f",ROC_rt$AUC[3]))),
	        col=c("green",'blue','red'),lwd=2,bty = 'n')
	dev.off()
}

#Call the function to plot the ROC curve
bioROC(inputFile="risk.TCGAtrain.txt", rocFile="ROC.TCGAtrain.pdf")
bioROC(inputFile="risk.TCGAtest.txt", rocFile="ROC.TCGAtest.pdf")
bioROC(inputFile="risk.TCGAall.txt", rocFile="ROC.TCGAall.pdf")
bioROC(inputFile="risk.GEO.txt", rocFile="ROC.GEO.pdf")
