# Supplementary material for: Development and validation of a mitotic catastrophe-related genes prognostic model for breast cancer
Source: PeerJ. 2024 Sep 20;12:e18075. doi: 10.7717/peerj.18075 (PMC11418815; doi:10.7717/peerj.18075)
Supplement: Supplemental Information 1 [file peerj-12-18075-s001.zip › Code/tcgaMergeTime.R]

#if (!requireNamespace("BiocManager", quietly = TRUE))
#    install.packages("BiocManager")
#BiocManager::install("limma")


library(limma)                #import package
expFile="TCGA.share.txt"      #Expression data file
cliFile="time.txt"            #Survival data file
setwd("C:\\Users\\ASUS\\Desktop\\0\\10")      #Set the working directory

#Read the expression file and organize the input file
rt=read.table(expFile, header=T, sep="\t", check.names=F)
rt=as.matrix(rt)
rownames(rt)=rt[,1]
exp=rt[,2:ncol(rt)]
dimnames=list(rownames(exp),colnames(exp))
data=matrix(as.numeric(as.matrix(exp)),nrow=nrow(exp),dimnames=dimnames)
data=avereps(data)
data=data[rowMeans(data)>0,]
data=t(data)

#Read the survival data
cli=read.table(cliFile, header=T, sep="\t", check.names=F, row.names=1)

#Data merging, and output the merged results
sameSample=intersect(row.names(data), row.names(cli))
data=data[sameSample,]
cli=cli[sameSample,]
out=cbind(cli, data)
out=cbind(id=row.names(out), out)
write.table(out, file="TCGA.expTime.txt", sep="\t", row.names=F, quote=F)
