# Supplementary material for: Development and validation of a mitotic catastrophe-related genes prognostic model for breast cancer
Source: PeerJ. 2024 Sep 20;12:e18075. doi: 10.7717/peerj.18075 (PMC11418815; doi:10.7717/peerj.18075)
Supplement: Supplemental Information 1 [file peerj-12-18075-s001.zip › Code/TIDE.R]

#if (!requireNamespace("BiocManager", quietly = TRUE))
#    install.packages("BiocManager")
#BiocManager::install("limma")

#install.packages("ggpubr")


#import package
library(limma)
library(ggpubr)
tideFile="TIDE.csv"          #TIDE scoring file
riskFile="risk.all.txt"      #Risk file
setwd("C:\\Users\\ASUS\\Desktop\\0\\40")     #Set the working directory

#Read the TIDE scoring file
tide=read.csv(tideFile, header=T, sep=",", check.names=F, row.names=1)
tide=tide[,"TIDE",drop=F]     #Extract the TIDE scores

#Remove the normal samples
group=sapply(strsplit(row.names(tide),"\\-"), "[", 4)
group=sapply(strsplit(group,""), "[", 1)
group=gsub("2", "1", group)
tide=tide[group==0,,drop=F]
row.names(tide)=gsub("(.*?)\\-(.*?)\\-(.*?)\\-(.*?)\\-.*", "\\1\\-\\2\\-\\3", row.names(tide))
tide=avereps(tide)

#Read the risk data file
risk=read.table(riskFile, header=T, sep="\t", check.names=F, row.names=1)
	
#Merge data
sameSample=intersect(row.names(tide), row.names(risk))
tide=tide[sameSample, , drop=F]
risk=risk[sameSample, "risk", drop=F]
data=cbind(tide, risk)
	
#Set up comparison groups
data$risk=ifelse(data$risk=="high", "High-risk", "Low-risk")
group=levels(factor(data$risk))
data$risk=factor(data$risk, levels=c("Low-risk", "High-risk"))
group=levels(factor(data$risk))
comp=combn(group,2)
my_comparisons=list()
for(i in 1:ncol(comp)){my_comparisons[[i]]<-comp[,i]}

#Create a violin plot
gg1=ggviolin(data, x="risk", y="TIDE", fill = "risk", 
	         xlab="", ylab="TIDE",
	         palette=c("#0066FF","#FF0000"),
	         legend.title="Risk",
	         add = "boxplot", add.params = list(fill="white"))+ 
	         stat_compare_means(comparisons = my_comparisons,symnum.args=list(cutpoints = c(0, 0.001, 0.01, 0.05, 1), symbols = c("***", "**", "*", "ns")),label = "p.signif")

#Export the figure
pdf(file="TIDE.pdf", width=6, height=5)
print(gg1)
dev.off()
