# Supplementary material for: Development and validation of a mitotic catastrophe-related genes prognostic model for breast cancer
Source: PeerJ. 2024 Sep 20;12:e18075. doi: 10.7717/peerj.18075 (PMC11418815; doi:10.7717/peerj.18075)
Supplement: Supplemental Information 1 [file peerj-12-18075-s001.zip › Code/Vioplot.R]

#install.packages("reshape2")
#install.packages("ggpubr")


#Import package
library(reshape2)
library(ggpubr)

riskFile="risk.all.txt"      #Risk file
TMEfile="TMEscores.txt"      #Tumor microenvironment scoring file
setwd("C:\\Users\\ASUS\\Desktop\\0\\35")      #Set the working directory

#Read the risk file
Risk=read.table(riskFile, header=T, sep="\t", check.names=F, row.names=1)
Risk$risk=factor(Risk$risk, levels=c("low","high"))

#Read the tumor microenvironment scoring file
score=read.table(TMEfile, header=T, sep="\t", check.names=F, row.names=1)
score=score[row.names(Risk),,drop=F]

#Merge data
rt=cbind(Risk[,"risk",drop=F], score)

#Convert the merged data into an input file for ggplot2
data=melt(rt, id.vars=c("risk"))
colnames(data)=c("Risk", "scoreType", "Score")

#Create a violin plot
p=ggviolin(data, x="scoreType", y="Score", fill = "Risk",
	     xlab="",
	     ylab="TME score",
	     legend.title="Risk",
	     add = "boxplot", add.params = list(color="white"),
	     palette = c("#0088FF", "#FF5555"), width=1)
p=p+rotate_x_text(45)
p1=p+stat_compare_means(aes(group=Risk),
	      method="wilcox.test",
	      symnum.args=list(cutpoints = c(0, 0.001, 0.01, 0.05, 1), symbols = c("***", "**", "*", " ")),
	      label = "p.signif")

#Export the figure
pdf(file="vioplot.pdf", width=6, height=5)
print(p1)
dev.off()
