# Supplementary material for: Development and validation of a mitotic catastrophe-related genes prognostic model for breast cancer
Source: PeerJ. 2024 Sep 20;12:e18075. doi: 10.7717/peerj.18075 (PMC11418815; doi:10.7717/peerj.18075)
Supplement: Supplemental Information 2 [file peerj-12-18075-s002.zip › Gene expression data/GEO.MCGexp.txt]

ID	GSM519117	GSM519118	GSM519119	GSM519120	GSM519121	GSM519122	GSM519123	GSM519124	GSM519125	GSM519126	GSM519127	GSM519128	GSM519129	GSM519130	GSM519131	GSM519132	GSM519133	GSM519134	GSM519135	GSM519136	GSM519137	GSM519138	GSM519139	GSM519140	GSM519141	GSM519142	GSM519143	GSM519144	GSM519145	GSM519146	GSM519147	GSM519148	GSM519149	GSM519150	GSM519151	GSM519152	GSM519153	GSM519154	GSM519155	GSM519156	GSM519157	GSM519158	GSM519159	GSM519160	GSM519161	GSM519162	GSM519163	GSM519164	GSM519165
BUB1B	5.42355756726	3.46951024194614	3.70322558179042	4.72729189061035	5.34616419792653	6.13906934298349	3.34513761098017	6.47347947659854	4.62566128826515	4.69114462787758	4.88338755465923	3.63204250844323	5.72115648819687	6.77958230729956	4.67164385675964	3.06079369413005	4.82472575363112	4.84571260307774	4.99507614898448	5.51819233265687	6.09614734698817	5.19232551760589	5.5406810440483	4.85979012092722	5.65454575698238	6.25296412392971	4.62446492399535	4.43995155924145	5.14098908407077	4.31570130248874	4.03806049145962	3.22068181812604	6.75869194926763	2.50690118960571	5.29448845174476	6.35963882945754	6.76852810568643	6.77410281363125	4.9244891125414	2.80970320350916	5.12036075019239	5.43010758173467	4.89847478629774	4.47315524548423	4.99895459721297	6.40313611300329	4.36125740478317	3.91682644880124	4.53252450676788
MAD2L1	4.51220543160367	4.47756348459289	3.53927351265333	4.47268400536057	5.02265295948449	5.97239047176066	4.10400548731436	6.86142149950238	4.72065332702162	5.59321135815547	4.62553954435023	4.24545449165039	5.74899134034489	5.63358931672553	5.13980581512247	3.85990262511768	5.06651885476367	6.12450735110002	4.74156441447389	5.88712232616299	6.70330582467774	5.66915787549004	5.6963663551635	6.07702479631599	4.42407011791047	5.58920897959156	4.62977247415973	5.34412293286731	5.20991639950122	5.47260832038618	4.33588302254777	4.10723005146768	6.99822661043206	3.6922838810662	4.47895603709911	6.09150262792331	6.64493769716731	6.20114713033087	4.47756348459289	2.60887869264733	4.30881026796727	5.73788532404438	5.27719089373662	4.12670963782616	4.67083890339895	6.47092474365474	4.87403083012114	3.97318013109892	5.23062289983444
CDK1	5.76463678666035	5.98091950314821	4.17147087642283	5.94602632105173	7.57966058710703	6.81449046577957	4.98985852022101	8.32440323606805	5.61562780416891	7.30307673310943	6.10172649260068	4.4463105080923	5.36597383342452	6.52441884433611	5.90881417363286	3.99051997523827	4.92105972497622	7.39460763430049	5.4329858876677	6.94376081074363	7.91580927162813	6.49629476125155	6.45032605333125	6.52905851719123	5.97573514695504	6.59392330283045	6.26793051686291	6.60763401105375	6.54987852477519	5.6813061139697	5.58220262545714	5.60303633104043	7.42314594369916	3.33436161344721	6.3489785059702	6.07904419766687	6.40075977461393	7.34292941142955	5.2144235694179	4.57291552502646	5.68506047796513	7.16042200483923	6.12770914588574	6.14067172441683	5.47311484018062	7.70260934962445	5.70254655874889	5.2035144146362	5.61815854083801
PLK1	4.40962168495522	4.70951997742273	3.25467470862213	4.47042628742526	6.00168023852042	5.25623925153866	3.79916065020462	6.95292319640314	4.74765694109354	4.63498422580173	4.15531159012023	3.76609787952224	5.81502953918347	5.42226763472832	5.28173259949477	3.95601447274073	4.40446875920534	6.23239646325307	4.9090188045748	5.51251970785246	6.04600556672291	6.62707557223185	5.65000201488277	4.71237377417044	5.17758706703298	4.5341506831054	4.5935137434184	5.3012209526009	5.82059430396112	3.27654370074106	3.98046885187822	4.05999333890242	6.14886437204903	3.49061213138971	4.11672031032276	6.59851653159518	6.88447958112553	6.87178106622078	4.70951997742273	3.81429493955868	4.19921360502799	5.33966642556363	5.2785676969848	4.78830670300366	5.39817666941047	6.94194855294866	4.3851113759243	3.90663766536286	6.41079507833952
CCNB1	7.26913093707062	6.88875043182521	4.99961669284833	6.83399798544761	7.08504647269173	7.68807108282591	5.69064498156681	7.94793913855033	6.20216620763931	6.39643969679907	6.13747476708156	5.87004449677811	6.32418406706375	8.01274600227845	7.13205524060148	5.24391113361046	6.26729754074585	8.10852485005137	6.79913975362831	7.62682370602342	8.62324729751098	7.78903312741601	7.99730385659841	6.97030585607763	7.52084666260721	6.66452075179011	7.45814062341215	7.45241052255391	7.4602529503286	6.41564425034423	5.99074532263316	5.4184349157924	7.99662958284149	4.9463228190354	6.9670512219225	8.32783200374117	8.74953951286343	7.87141702054964	6.59429797488585	5.50991486554597	7.70057845613249	7.37927526019048	6.1887943602855	6.1774368138208	6.56290448874116	8.08258002035253	5.87443118313527	5.60557090984552	6.62737507017132
CDC20	6.52661708369678	6.89157699434435	5.54420238210307	7.04820503217856	8.1887063908642	7.36557602706546	4.97513607414214	8.99333899772308	7.40093150398748	7.28713178754534	6.10724820236479	5.51485435734489	8.01195123644013	8.48796170306413	6.12104483694121	4.63409972518568	8.06073926850642	7.46828171123913	7.22990173061333	6.22061137308483	8.71422863378205	6.44313009776264	6.6848349017369	6.21847770730384	7.485924456689	8.00603295205242	6.1319173787509	7.85753287315686	7.3376656266003	6.0227514256039	5.11693933686881	5.01137458799597	7.83923352660549	4.33779913284953	7.36849739314621	8.57818598346198	7.43515933999792	8.41763590275269	6.08315271607746	4.40596887029572	5.55259975608566	9.70722708579096	6.35262051930943	5.8708318209573	7.35873378963996	7.46118532022209	5.68162588211592	5.36372811752254	7.68845254991935
AURKA	5.67490600149893	6.9441166291275	3.47729571081159	5.06031836056794	5.52540096616159	7.76423116802729	3.41082232231624	7.3603303051267	5.64758758512092	5.15457943352454	6.11343968428988	3.99238207761411	6.32133442475263	7.05999026759158	4.36764090313742	3.71489344802496	4.64905358217	6.16378930871687	5.08916597155258	6.22190754347225	6.62972290238422	5.29913226949021	6.50210384442982	5.68912140802689	6.05829762733233	6.27858511832457	4.68737659720574	4.49592263299874	5.67036013358392	5.64362094714402	3.66148970675509	4.14331882884055	6.09085085075642	2.75237410495977	5.75238682071195	7.14222811013444	7.53005863502657	6.76857154861544	4.52029094216698	4.01545126593897	5.87050941345766	6.21787775561269	5.27290591676055	4.47031650518805	5.52299064123624	5.88870317298426	5.37886605148405	4.07669198152446	5.12272634765842
KIF2C	5.14216512381057	5.18239280442574	4.00639769304259	5.24322456134972	6.20480402868707	6.338443432208	4.59103143415978	7.48417833523666	5.90263806546013	6.03650977805228	5.31272411484039	3.65794523258737	6.00397154613228	7.31503834890957	5.05679330005337	4.22500998830894	5.78051270917984	5.97582412791177	6.21808066615611	5.28619180268438	6.89356451424085	5.4158215421939	5.71139931898338	5.46408330687771	5.45294851963109	6.53976733740545	4.97147707516401	6.9555883786166	6.68519109080055	4.74236282701764	4.4489872194731	3.95773597133988	6.67662693477102	3.47355126646081	5.8276738319593	7.61439511399473	6.99148948103643	6.98305752605273	5.08080797531384	3.57384799511171	5.02012812708318	6.7396473953204	5.55437418019762	4.29379468931436	5.86984454793304	6.19641426313443	4.7760036194953	4.46542988739603	6.25956200171827
BIRC5	5.36330429217163	5.03802038638646	4.20965170933844	6.16889989674007	6.59635308483484	7.43201841413875	4.29283280644479	8.09931244305123	5.60118171306368	5.82769417336538	6.33889498209787	4.76160914400938	7.48943359694392	6.61712738126648	6.10488338558438	3.31750410271117	6.22627834496189	6.4529781162166	5.13991168613931	6.02278450227499	7.61653889554825	6.47869043077234	5.95396275161037	6.33816567917768	6.67921354158759	6.07583174983272	6.33667368647353	6.12172491233392	6.04544456215516	5.91807931029462	5.38791772759877	4.41639768523266	6.49720583974341	3.33778385706879	5.93911597997923	6.63422468164138	7.48785665652628	7.21771487934585	5.23691916280355	4.22001213616861	5.09422350927851	6.00295493728698	5.81571397527116	4.95813236449344	5.84730670371917	7.83355928563173	5.90814920819327	4.40942619580135	5.83982514156334
KIF11	5.42380473945592	3.70354300756258	4.37041746880109	5.4503116477066	5.84991072660315	6.85048759485695	4.74134544599788	7.08738096252884	4.85919975220051	5.87357045929407	4.94640222446492	4.6819885955021	4.8493196921979	6.80520660176857	5.85507151664242	3.86729348851898	4.7332633302932	6.20218500361445	5.20152271819624	6.73588427971539	6.7238515060291	6.30911303210537	6.34045797179221	6.61469509177382	4.37505199855882	5.65055137958664	5.36540187785484	4.81130532689551	6.12722203432721	5.25473377730767	4.75714579121525	4.7109943502845	6.65841510096696	3.8293354442059	5.51866795039816	6.77236839998322	7.51784196309687	6.81442269542404	6.08544703057671	3.59802409125644	6.08114310374543	4.72721500882228	6.09922375393055	5.09409307278241	5.54560311301263	7.45621734053187	5.11402558452049	4.86090821803339	5.94091448195019
CENPE	3.3588157566276	3.64756269186718	2.86498939456262	4.44647148283761	4.71992072849166	4.08104743881743	2.57019097063788	5.73932115318277	4.44224941534657	4.17297377361864	4.2271367102853	3.23392952479051	5.08526517434883	5.16554612784446	3.75811363541971	2.26577832554897	4.16306957509188	5.24475893997232	2.87566317441014	5.08290037550668	4.83924730633515	4.97587741617037	5.02822349279199	5.01438421369363	4.6112843752479	4.37133827903512	4.19710317754002	4.44704874517764	4.66865894397345	3.91519588391383	3.34713124089189	3.00684063815333	5.06910649725049	2.28429260952887	4.07500775548645	4.88345915802537	5.78947831885355	5.46693239832075	3.89255164568788	0	3.57610498758296	4.78874385052474	4.27369143472614	3.71924180595891	4.09554431990409	5.56806765889692	3.50333545318293	3.57545487953349	4.40994970130138
MKI67	5.5462513642405	3.66245839845633	4.26972172532428	5.55761479726559	5.79433727068893	6.50447577927758	3.43455227387821	8.6095795561196	6.31916786607477	5.50079427094113	4.78072826467431	4.40662019787611	6.51745359498608	6.85807605387943	5.43914484641871	3.74008612473716	4.78849574936809	5.87492012031419	5.57377676749033	5.72123295494022	8.64233573495256	6.75861000782756	5.82146470098725	6.45054770943612	5.01864385006474	5.68300554867328	5.55671558221666	5.54929292174577	6.60708233804519	5.01647241129231	4.47781667996531	4.10037066496246	6.48180351424554	1.62132074354996	5.8798846753237	7.78143779827047	7.19661240154438	6.92572394627251	6.0145922080356	3.2757799492964	4.93214357248753	5.25721986496888	5.97029392715144	5.21108611836511	6.10523564158804	6.91066888225388	4.26842326918824	4.84424437147138	5.84577568844417
AURKB	5.76592050750818	4.52682769334725	2.96854646347876	5.11632548625109	4.68365092104439	6.40540339590947	3.2673329441524	5.49012132696208	3.78469604012739	4.48289036226245	3.85958615700081	4.68334167372559	6.10685909054926	6.88416086061514	4.61774726465771	2.27991853008201	4.64161125335775	3.98706117591304	4.16851957776265	3.50167276279404	6.13742481456798	3.8519969372736	5.04770275503966	5.83095207777433	3.55559065517277	5.04390625613583	5.71830218769557	4.13637079410324	5.76293123060124	3.78797852057134	2.32146828360482	2.77186637223488	7.14721507005981	2.57338784956054	4.7202540060598	6.59848957908846	7.02791618204772	5.70505289690077	3.27714397453223	3.2517356417612	4.80982539269243	3.91926877143385	5.07308098752983	4.03767225309347	3.54223317078674	6.48715455249179	3.12043846003231	2.85599347461886	5.41489119442381
CHEK1	4.66981026515756	4.34104469900523	3.28401233665114	4.81118803797161	5.08566599731455	5.64364362253576	3.90803035205124	5.51458057557843	3.9176657001894	5.08566599731455	3.17874886967222	4.34061234013155	6.87750587474198	5.68570586961916	3.84599862140893	3.26669934260813	3.13979239070579	4.701355269395	4.07689127028203	4.12765484681421	5.22733595724585	3.63964930943169	4.38933884508934	4.23929226635101	4.91654319998448	4.31620948653451	4.0548012201858	3.78236774001937	4.19316048946452	3.99814975901473	4.11485418480787	3.88416734875054	5.97579500973624	3.31530793597058	5.1832564957419	5.55813120406507	4.76071732485791	5.13718307659399	4.47627308214814	3.83762051870546	4.66551124899357	5.17408094526141	3.98614528680892	4.05266259971807	5.06890365031442	4.03662417610352	4.11061833943802	4.37680911565817	5.60526174925406
TTK	5.08736937512326	4.67373321590634	3.663063450822	6.09707412504983	6.19668660272456	6.28517841204446	3.21013768219883	6.79087837865861	4.72561137200829	5.25078081949268	4.76112473862007	3.99751320163127	5.07092425976461	7.12837348366854	4.53004330584425	2.38473956601841	5.45650798167713	5.15441201505849	4.91153318210096	4.40746228488968	5.92627372953042	3.95011211332891	5.7790435703632	5.50306164756172	4.89410495377599	7.11647703464404	3.38204922376291	5.80669416662919	4.4368893741739	3.26063342622627	3.52411453811692	2.9431180682079	5.9538178624844	2.4235956904485	5.95033933186875	6.39434502784343	5.63284933572192	6.15942918422641	4.49182342889147	3.14386580300281	3.4341723019803	5.48744653534722	4.99931338815767	3.85733276903862	5.92627372953042	5.74377427990554	4.29040468727536	3.39770548227766	6.25033569711751
UBE2C	6.92995690978669	6.75386405858916	6.00158409785605	7.57823141591675	7.23275909664934	9.04573826605704	5.31606969187742	9.34548997161978	6.50729123713731	7.49162233756359	6.32271007128953	5.96893085579973	7.41817356928947	9.51223020874986	6.54057812202139	4.52379529808436	6.99377904036493	8.23839495828008	6.75094561941463	8.0875942805418	9.17684352803797	9.35674844118797	8.33937657245679	7.9156315536947	7.52910202895665	8.55053100433184	7.32534514264226	7.29447531745472	7.9116019091489	6.93933116625716	5.64201636282111	5.47149137229501	8.8140021042608	3.57384104835583	7.38210570087977	9.5530576653034	9.44014303727936	9.00663156136127	6.49025196395644	6.34540218864922	7.04452288614937	7.51734423875687	7.27968584902568	6.21517204409937	6.84833523390691	8.49344322110252	7.3163076437355	5.4313770993233	8.51030327642347
CDC25C	3.49928050721799	3.8883340029444	1.35804333596994	3.19827820135407	3.93332705254852	2.85149931752523	2.6418854216862	4.47247274149403	3.54422500436063	3.41311554859941	3.77350963348293	3.13268946499789	5.69148658140544	3.97575220800807	3.70392351909092	2.2931770518743	3.15990225622704	4.38642332500675	3.25076334906595	4.04104743211907	4.2013695133708	4.31230978303738	4.61375193296953	3.72222600317951	3.98966934001324	3.54846165722615	4.74153994497443	2.77126013628606	4.15058392804523	3.46598040726083	2.8604664594282	1.53881151547727	4.47347689281631	0.730733739776091	3.33537199238288	4.48826352678113	4.64362262219122	5.25757408816099	3.16283504185233	2.70675401139181	2.88082885365483	4.0334523283778	2.9807364265106	3.38001268105121	3.43414243889886	4.91806390220147	3.4115588264998	2.79573808860973	3.33140260405027
TPX2	6.63890801154709	6.2562985857689	5.30471678452023	7.12466167629753	8.437142923917	7.59512981412844	5.43506477812359	9.20572628070833	6.68450622770052	7.31622442183128	6.46293360560872	5.96557525836819	7.5775908676433	8.40474859014046	6.52046489652638	4.47887489768868	6.76572818857121	7.75376710078486	6.59626883682659	7.06871331862475	8.31919418033652	7.76236321576438	7.13477669867576	6.82876395494697	6.92123049035739	8.01586471105449	6.93693557569763	7.12854416695672	7.21497934832291	6.0141216609999	6.10722355986625	5.34721441707606	8.52667117059609	3.56249884303532	7.40111607758261	8.45460245143156	8.33946882396888	8.46051577506676	6.6009500417648	4.89345835387322	6.49192834160506	7.35141065305142	6.79869812082515	5.93040246731118	6.82682184809912	8.2335133459082	6.49059308622671	5.90668628456148	7.97266762264346
TUBG1	6.31506234744826	6.09207262167338	6.5223844815228	7.49655790836067	7.63423859347825	7.75933458433679	6.94115503848969	6.91264949985878	7.04214641516819	5.78002760281251	6.21221819058784	6.54387302466234	7.11188136712425	7.13851043650899	7.24584618691128	6.39182728330883	7.58007073143927	7.15276537486117	6.52728197652581	6.51794592994797	6.26368968807889	7.94013512774409	7.75363839649928	6.41843201946073	8.27963357817693	7.02759381920289	8.00831100296205	6.13385655141163	7.64993611390707	7.71674482080611	7.9457341853847	7.12909761077439	6.63137515194492	5.87022990184636	7.38803721302128	6.96380157829445	8.37575578093221	6.93813995496605	6.84041415046853	6.68300570694328	7.42635953573619	6.05774214982121	5.98535707244001	7.37233475706063	6.65764832339082	6.97129636075258	7.59680186208529	5.98014668705662	6.84679960912462
NEK2	5.71950932809005	5.0936528687058	4.0893549461079	5.46356601539536	6.65597375339191	6.41339852007768	3.56299945827122	7.51404794595742	4.85972585481774	5.93664387193055	5.49341480397768	4.97836552487697	6.73473111309727	7.00565024209754	5.911489674092	3.65410287302318	5.72249656705259	6.44851062790944	4.80953826930145	6.13356755372091	7.17942660198658	6.30285232550456	6.59625788303278	5.71245982916246	6.42627730852235	5.97956184832819	6.26390860298738	5.4455034618072	6.23071433781631	4.78341715201709	5.51128316331812	4.83825038999511	7.50493395820244	2.8786294368162	5.50996193954334	7.26501027274918	6.98042591864662	7.08644037602668	4.99361717237262	4.33106942357388	4.86075310128002	6.22679038380417	6.02093891148527	4.2032266026003	4.8550164273607	6.07346341292289	5.17135921521634	3.5541620653251	6.3939315210731
CCND1	8.45657001565765	6.60439047148129	8.67438560558521	9.2529198474878	5.09161680891836	4.34368910011004	8.7056595430265	5.17037080521024	6.64026924812386	10.4404672002932	8.75275405122519	8.91276502755275	8.8159626722883	6.68932817062188	9.70137700088423	7.54283240117407	7.76891453578138	8.43809970707986	9.72874201718572	9.85424905735002	8.46501473472349	10.691089759518	11.5907584573694	9.9587665921879	8.34482424247739	8.04750921559822	10.4091591998886	8.06270112377176	9.28124169375924	9.82422997585793	8.53729056495053	9.64580539499771	10.7037669207856	7.09407899066646	6.79859890995613	10.1041466882219	10.6742762760682	6.96169115444833	7.64220835955165	10.170636950851	9.58609293875195	8.95008035804514	10.6047312264046	8.30465977053257	6.07250967503618	12.357688675191	8.23530188468976	6.28854822642309	7.90577814982326
RCC1	6.72266718316845	6.44548424303621	5.97663847547279	5.23539285321551	8.13210525520662	6.32264920695217	6.80406480198028	6.29598959431035	6.09572719256401	5.92913083351964	7.10136039892228	6.25794800929808	6.71113403258666	6.96268576423703	5.71387050590459	6.08863529446689	6.55835757747861	7.42601597656355	6.3469387221287	5.63290371029059	7.3062007849139	7.08189839174484	5.72514135386129	5.99161294009332	8.07596014358508	6.25457050449841	6.40991495243874	7.52810124353079	6.90184576332307	6.12581305849029	6.96827198210404	6.03662872320272	7.4447156618907	5.63478305456935	6.26395310344986	7.29353714595266	6.02469799038494	7.01689103166869	6.45995681940505	5.97858159918464	6.18260272750686	7.13501145302208	5.93900936137559	6.83832639700597	6.13629561689637	7.10892815950087	6.26097510481699	6.11287290893727	6.6065126162368
CCNA2	5.2487743355976	5.59899139880475	4.13968914913435	5.95604444126647	6.13704497215476	6.32804754273922	4.00818440891795	8.32095838744032	5.88051432444675	6.06529909799568	5.23243880607134	4.96212312858947	6.36357810979732	7.03955020657798	5.18032061617396	3.4883588469833	5.33895362710545	6.68936752910547	4.7119554712519	5.8133798850562	7.87352324711674	5.95482652291283	6.11571918702376	6.51680295916287	5.17215197244986	5.64043316272053	5.66041334032853	5.94847591552138	6.38094169030153	5.07243760194989	3.70293340962963	4.19482682038283	7.22524699741937	3.75050378269207	5.59821394122184	7.17055566629696	6.7501929688636	7.36368798736135	6.03924128556137	3.54490183779212	4.99378906916354	5.78242637198633	5.73232278240955	5.27178368794583	5.74241226307671	6.80725714703472	5.03909201164258	4.84185655047978	5.73617541492566
KIF20A	5.67464103419166	4.8352457928701	4.00570771783901	5.8199185759011	6.79396320939797	7.73428180217238	3.97591007623477	7.50432969794145	5.70586325532613	5.50683820423637	6.20232718339315	4.04327850432624	6.87733117808048	7.60597180498779	5.56574048279414	2.89304924087359	4.42705884621182	7.04256860054099	5.6420759909295	6.7447367292706	6.61555007917575	6.51808740322911	6.87733117808048	5.91629868563406	6.46709358656298	6.53980751540638	6.06097180668435	5.47171517369844	6.11586332226457	4.26807240240982	4.01591784218426	3.93400037796501	6.88516966845612	2.81775962388486	6.32916085045995	7.08446123713571	7.01198241314195	7.03403994274246	5.02722103566725	4.10344018140342	6.04205089609419	6.22339542681139	4.23104890594495	4.57362329845219	5.29687938173881	7.14628944089602	4.71757988657	4.87424380619208	5.53306244213483
TACC3	5.72892240461459	4.63900935575415	4.17994414091614	5.55371035967019	5.75513339263217	5.54701404025194	4.20234956099617	5.34931805009567	5.97074521655309	5.02190603982184	5.32967865900702	4.67413874895817	6.37639317086152	6.26064749293411	5.45096811417622	4.08141183273408	4.73334752887347	5.91715730794894	4.90065269893552	6.48253378322184	5.19738181174856	6.44313308324629	6.4052582293091	5.48197492370631	5.98229299058869	5.74162256222811	4.94957939029188	5.37488442872146	5.9780665979748	4.42868018111082	5.19009524036927	4.46472816220135	6.13264693301455	2.76659468575461	5.54399975408719	6.57983885807212	6.51520429798703	5.65824437249638	6.09743226541101	4.43152566271482	4.89896579393572	5.62593842304686	6.05469967214883	5.46527224659707	5.60571206996378	6.71642252384511	4.95382361091575	4.99481821089584	5.04525002101286
TGFBR2	6.37728741703864	7.28954933175658	6.61492153517974	5.20912506875672	6.14978697720094	5.28743127845895	6.052624029557	7.13389164955012	7.35807910453362	6.32488136999842	6.68704276336488	6.45157506343641	6.35234006830473	4.79112324372217	6.98500085759296	7.05421794929372	6.90337629919217	6.08430084229979	6.42314464203408	6.5962948980014	6.06169436051468	7.25979738934591	3.85185456192028	7.24728340378523	5.80484871512266	6.93154955609206	6.53585471288395	6.45754746838924	6.61768261751675	6.97082998199434	6.09639403946214	6.91871611407127	7.10991630645894	7.36487123339478	6.69947771509301	5.86969049369827	5.07312893253749	6.47543642747026	6.90777531313558	5.46892368937233	5.18307642716441	6.86019377950406	7.03408605217252	6.98763633769026	7.74601585366915	6.11504068009807	6.55800641031497	8.13774424766453	6.66099260856075
CENPA	3.34542733084433	3.61745266530654	3.34130524335384	4.28911032822962	5.22843906301603	5.01718892073398	3.49515206244931	7.25468528580228	4.63848773868795	4.66634644624816	3.19142295967479	3.36535763123328	4.99706088241403	5.14074153046865	4.81370138768312	2.4409196928683	4.58810870890313	5.57880382741692	4.838385892028	4.80734598878759	6.7262856323332	4.97789205505417	4.29231080036658	5.27886009569477	4.95568519215339	6.57091713357698	4.46088642296075	5.26921899562848	4.98767685331754	4.03943427000121	3.6450913090418	3.99135393020748	4.42656365200295	1.85707709182372	4.98676725369625	5.99789330501428	4.95783690020079	6.28914316908338	4.43319009113493	3.41187345236303	4.41397745140862	5.00700768090813	4.76595189748039	4.21450251239957	5.21951740074589	5.79647842448289	4.41126103839153	3.71474624735413	5.38879358190202
CDC7	5.23059355950804	4.50344512913894	4.53588084117739	5.69575006974641	5.53916367391158	5.90008092752221	3.88198726022928	6.49341159542579	4.11539149031486	4.89033834892857	4.96811303807685	4.10821115127473	5.58511622667392	6.89480592200121	4.71682465436575	3.52961467295817	4.10464903490737	5.26428384352675	4.96760963443086	5.51577456430357	5.89719815332037	5.2191170040717	5.30787166595659	5.23981315301149	4.22884482210297	5.45005053358619	5.41634675494216	5.37424005811949	5.00924198053745	4.72340178500758	4.44147572949962	4.0893860848508	4.97869780813113	2.62906921818529	5.76588213867132	4.50581456526952	5.86437917228077	4.56713518894947	4.89808769247364	4.69638494542902	4.87077769626056	4.87390629756408	5.23920663556418	4.78201562622742	5.50881644518112	4.91076746821131	4.76127267833301	3.8014751075274	6.04637591642673
FOXM1	5.34309325362661	4.59463727309148	3.89004375175357	5.98461835441809	6.43866196755314	5.69607405077557	3.50943029153315	6.98890564970437	4.76479304729468	5.99720363547643	4.72673843086006	4.40993091532534	7.1338745364832	7.28924276242361	4.98205528453751	3.6597332016624	4.45372384969753	6.4045565014143	5.7840628751023	6.08457465618104	7.02732192176379	6.37857400681102	5.95315996676027	6.4027557748505	5.89431048835293	6.57793842953915	5.27594319632489	6.0911929810679	6.27947642654123	4.16722481020366	4.35887514601476	4.31111323638988	7.18478405248713	0.336530990482879	6.20259576264241	8.33292431672529	7.29418549933478	6.61196764129688	4.79948874688967	3.04359174897385	5.50812297789949	5.25654806359936	5.44911627633595	4.22672059068805	5.07768614800751	6.76574522392542	4.68150077722928	3.56133020166288	6.85871131766897
CKAP2L	3.61916231510803	3.76186899385754	2.46974427589728	4.745599802469	4.97549828452455	4.78100169980003	2.91889371142749	5.06419974684295	3.85057084656102	3.50207036535759	3.80296750881077	3.19434606042247	4.68818208334772	4.41052033093977	3.78858249558502	3.00173682623104	3.83245631964004	5.16237349704884	3.05758528776464	4.91066562661008	5.26899896654416	4.51370754255086	4.93828832550591	4.56026651690379	4.78128356981522	4.32188314288667	4.56281827133891	4.26359580089119	4.78816001693832	3.37531298506445	3.86471561303578	2.84947753357247	5.36350823816995	0.44374938905481	4.21745459073529	5.54007253186736	4.73667669286216	4.23316336993409	4.39036934970018	2.8971924047953	3.82039439328087	4.89739902310818	3.79918969212537	3.29055269008305	4.59121087465387	4.71156691610645	3.72527670364585	3.53112301003166	4.68416927556441
STIL	4.83946692654926	4.67481929409658	3.20837220596346	5.50125242407288	5.75813645058746	5.49733111424479	3.88999098247104	6.36421462362487	5.02945572418914	5.64631410307271	4.36080121532155	3.33674644894282	4.51256556282992	6.25555873071667	4.19076854739318	3.31120728834629	4.65984116364479	4.9945030707436	5.66358803114058	4.13628695957948	5.34797173279696	3.72851348025244	4.63767758376976	3.7003475396968	5.03627871617575	6.16382637813222	4.0023429085624	5.95939174066544	4.63902366693337	4.56481524875161	3.41578088335229	3.65360936232128	5.59674636122351	3.11848858160328	4.93929598971307	6.27165600500936	5.7285234349542	5.7755493726085	4.39464271797987	3.48996403192267	4.2021941885158	4.32920750797236	4.45088977356033	3.72210760125524	5.65482501052172	5.1781275198584	3.70112982072576	3.61606176845381	4.83798373009955
NDC80	5.30410961066933	4.34793967478298	4.16846684357264	5.71750567237894	6.49466396545752	4.71013331027066	3.68211588355203	6.21826841947645	5.26807931931242	5.14884503356483	4.82508432511054	3.53635760143735	6.7011644960291	7.4610636469603	4.40848022341571	3.22168529806533	4.69061613005105	4.72470736347494	4.66686851503161	5.06404364239109	6.17977227204725	4.22130333939635	5.80618971310644	4.7190868561956	5.27859878403097	6.14472698887519	4.85795332762776	4.5873825926794	5.16940265146718	4.40365350645876	3.52543231860854	3.62180727113114	5.67752289743858	2.77026998481385	7.54617880299471	6.39589976073009	6.4789339478641	6.58270020653772	5.22821231010923	3.51835865392044	5.36227496208739	5.17084191670525	5.24498852310295	4.77799288983551	5.91208728966773	5.5334032836233	3.61650177935686	4.27697741218342	5.51110683467781
CDCA8	5.93903264763101	5.52384250259955	4.66630570094916	6.34962263624503	7.04056041028303	6.66419113932906	4.06887553766711	7.48914340561129	6.28763515685986	6.81532436547029	5.74626634402682	4.66297052526301	6.53112932223786	7.18064268536774	4.81965825182178	4.18395048889891	6.61613715212283	6.3899956129248	5.44898307770863	5.93726789062243	6.93907080602509	5.96529407651853	6.60163691690317	5.77757756092971	6.02060653255995	7.25196142912324	5.72877360892966	6.23325653425616	7.32603090783755	5.36744907588122	4.74762526014934	3.84693253192951	6.67796225167818	2.40770685625156	6.06951795480296	7.54846166404952	7.07106401210157	7.04796230705874	5.70661183735696	4.26294527669139	5.51620465647285	6.09540741392202	5.89983317749851	4.58465829808309	6.45072697808084	6.34018576340578	5.1326120685492	4.48714451416928	6.62894344956808
CDC25B	6.66126595137188	6.50938178782306	6.59257316340843	6.34076758481916	7.29743684597864	8.71953472506689	6.22438094714567	6.40003198172746	7.43821832862767	5.58350627488306	7.37715440526588	5.48127572648146	4.90228168220336	7.79484025609598	5.58797848636714	5.81593130938932	4.99272732284678	6.65953293666977	7.63158375474602	8.3603687848524	7.24889518726057	5.76305884002238	6.08620836947024	7.97560924271943	7.88830449895293	7.49713836168975	6.0753407515747	8.0854884530793	5.72449100619373	5.68208865455455	4.32481630078284	4.75817375016393	6.26502290649504	6.17791064386914	5.84303732745206	6.95528857233186	7.69240039812225	8.69565537365531	7.16435007108336	4.5364661878205	5.88199583074286	5.82821438830806	6.87801692332951	5.44738129902604	6.76811193796994	6.46278141694346	6.56130425336422	6.53204045552549	5.66972271541536
CDC25A	2.77945472349486	2.89116119796352	1.36031778195895	4.51702241924908	4.12023046278158	5.11771644822426	1.89203518057909	5.17303011170946	3.43490255055982	3.9889133343332	3.37917927497262	3.13172069682983	4.3002078200593	5.96355201011126	3.12945322342911	1.78185270014831	3.14420577617918	5.16647649592097	4.11210918029021	2.47531602175544	4.01381688135099	4.03402668006722	3.90131837828651	4.16089308253215	3.93112696006903	3.34907651666079	3.14348166105153	4.50625937835834	3.76933490939851	3.264533595955	1.38930368514082	1.04620431499622	5.44286204464303	1.62828975719495	4.89412889212081	4.91378286299855	3.89834991743052	4.82647316878253	3.62365475496343	3.03119697888773	3.23738698054412	4.22375595833988	3.52168380481255	3.32126262152812	4.00235966177535	4.51025758617717	3.61540251012986	2.5063235848323	2.68491025272092
BRCA1	3.94779887728021	3.77437329272898	3.6745144184028	5.07524435050815	4.73960945610422	5.83188643245538	3.72506406796954	3.05204946702879	3.42275603565299	4.09181402724265	3.74966314030419	3.95533672387718	5.16381516842488	4.45625174026698	4.89353830294723	3.48556404455787	5.07524435050815	4.27431658464297	3.93672038652414	4.35670766637995	4.7610484147823	5.3192894576133	5.99036984255665	4.40296135155519	5.21626804505445	4.74218278456029	5.41904608751062	3.80881908163867	5.01430450444961	4.63188451104539	4.52312756562054	4.05671000506652	4.67389004070763	3.28167509718418	4.07187375514439	1.69864047621769	5.90296400506566	4.39800966501387	4.39317925903754	4.16686037836163	4.79171444634821	3.92674641136889	3.74439312769233	4.12261601328455	3.05487679585985	4.90590888762361	2.40970950118534	3.34115551876726	4.36861237990682
CCNE1	3.58791476296179	4.47148202488778	3.38746996786432	3.6042744546293	4.93301248091198	3.66210084376898	3.3383735687828	4.33156135997168	4.03121906923107	5.96625219137403	2.950307750684	4.34215635335261	4.20175065937613	6.99469052839316	3.10474724163059	2.51361824931468	1.91719884774269	3.86359701418714	2.4297841502445	2.06707085349428	5.16018637091014	4.75460773505676	3.4534039049083	1.88911684046778	3.2790487951254	5.14776784754732	1.37619524998602	6.55716859511291	3.1489856099883	3.18305302148138	4.6897561713182	1.80166941580246	2.39113570608833	1.68890744030736	3.42881052154801	2.8931686365244	4.32308385353994	7.17538967601616	3.05195071807789	3.27140192233071	1.61290136348573	3.87121381375245	3.0689565658547	1.83025714493889	2.55833276174059	4.76662844124252	1.67818709147715	2.36210477965767	6.47648356222873
PTTG1	7.454482260083	5.59365921565709	5.58228459376074	6.9904883369489	7.270551598825	7.57561658257334	4.64980194687428	7.387102770182	7.38378787204551	6.39615609716164	6.74721164294771	5.30730286319557	6.70278189733006	8.20018335379042	5.96297199380745	4.40647957722764	7.0475088208631	7.26294157269044	6.11592071474793	7.64359172747009	7.46650750437101	6.99541736935169	7.66171532329064	6.4424197993604	6.90423187958112	6.88974917560797	6.72246314627727	6.76955819253622	6.78209445863257	5.48141172518687	4.58742491213662	4.75322002509116	6.99886826018267	3.76020517857961	6.8499737198509	7.79762772800519	8.17874234478077	7.60217473090348	7.18765790094845	4.42393623219707	6.24393146123345	6.66520928823797	6.4424197993604	6.41388101047568	6.67771044378492	8.0707494852545	5.71288947908783	5.48238277301776	6.08142683549363
CDKN2A	3.63832776805269	3.79396272876821	4.42503168730956	3.61849194973151	8.57258530162858	2.11541918434982	3.12830927404617	7.52588889587655	3.05026011999626	3.57314675749586	4.66602573638276	5.5882886819994	5.35207288819774	8.40439109809743	3.32186453971432	3.18920762850443	3.91050804327594	5.1734303806097	3.64197570827094	4.4794507758372	2.11037326012054	4.65084854151114	4.30626707981699	3.81588991189182	4.63930961834694	6.65262497798074	2.95224346638724	6.76695249533362	3.32095758258786	3.20777241768135	2.72235451986392	3.4244377997486	3.39803833682478	3.63452727422972	7.07041851514676	3.31949137169984	4.21049757194408	7.41911275755908	3.66825349537108	2.44170053074502	3.22655586500888	3.95030311175321	2.83939226318024	3.68366922133169	5.71883621387712	4.26395343201173	4.10049323207205	2.75303713912287	3.97601987066011
CENPI	3.20662453302393	3.01650249008122	2.76869898080233	3.87760214841196	2.34858322944487	4.92024971011061	1.25264912998485	5.1153778640731	3.79177690504146	2.7531089820049	3.4714942316632	2.30554410912101	4.39148840078591	4.6088609435266	3.60005712337358	3.00710122386148	3.67032571174198	4.62229018744067	3.75377479536469	3.14358914399749	4.61917843233143	3.44529590400101	3.87684721820726	2.0842784254605	4.24615581083672	2.57825034687817	3.80579066234829	3.21181841241589	3.34630128009231	3.26834651083424	3.28883713382796	1.91579411810798	4.61075328645588	2.25121238850414	4.18513714044682	3.70063013762516	4.16255612387794	4.74693190832913	2.39890858907911	2.66287037864014	3.51026203767487	3.5171080279128	4.01375882893798	2.82735819944507	3.53473280884788	4.20320050797132	2.45091254421386	2.77924692474178	3.58423558293558
STMN1	7.26736563667541	6.29117051250424	6.91215454461752	5.98355903835213	8.43359012155537	7.85334999847808	4.99505268074888	8.45532748109226	6.53547704760506	6.47286055203526	4.89411966375308	5.33649891707239	6.91600347620041	8.42789278837981	7.3721752876766	6.17898621026231	5.79956577335339	8.15506327390104	7.67576817824794	6.42685428284885	6.20053211732417	5.85719148789154	6.02270310012623	7.55380263401367	6.90172173635657	7.24631236791371	6.47094557013064	5.16334131934906	7.47581765592773	6.64521232349758	6.26467391077924	6.65718805492981	6.27411965920931	7.30656185730916	7.60340991782795	6.29190347654167	6.7112307955128	7.72104465973694	5.75120104762343	5.02468123055393	5.23294660151851	5.46533965275457	5.87300930457222	5.66381172522686	6.12103532119491	7.59804008041368	6.6399326575515	5.93330834899623	7.35507298208303
PKMYT1	4.91675346665736	3.85172882736577	2.78602951351572	5.04706461946425	5.18082803178199	5.91633830339248	3.82404539810691	5.58617609998985	3.98358493237695	4.29437767143629	5.37756993707253	4.38596711206161	5.06387350012741	5.61948104457075	5.16560555920061	3.11484685697472	4.39840349872776	5.49507862951509	4.95976962745664	5.57964100771747	4.58728263554861	6.06864402279011	5.30063086370534	5.6358984042082	5.378384471677	4.91753982872492	5.07286071891101	4.98289296510345	5.45015761155706	4.15642696382443	3.42154785484986	3.059498711025	6.3346063895066	2.81459029898255	4.46178020118771	4.9266381059424	6.40802054245887	6.23653560726242	3.59109994334337	3.09765040743833	3.85055629613534	4.96744541932642	5.41612538416756	3.81322565547109	4.01096346473399	5.87465166313677	4.73132718674387	3.41001348400491	5.59820782613963
KIF18B	3.62650254902754	3.98195028810779	3.02166703500157	5.63430569827027	5.3452360335006	5.52718117201904	3.37925603830572	6.00259249746351	4.93639683278744	4.53945795057786	3.81507389700124	3.54029559701767	4.74125556402381	6.55414880168726	4.60738413727041	2.07874091970482	4.55108259548255	4.69566360434163	4.38940861229554	5.49018449650685	6.35676151194473	4.88407402298731	5.6837611141298	4.60615209846175	5.03348560688088	5.80843073780521	4.45418282452397	5.05661422380259	4.14513234681638	4.3248066177466	3.70097595049215	2.95661407191843	5.41309426296797	1.36916930280133	4.91409381280891	5.61418695379423	6.74022783609401	4.97099851663513	4.57487719178812	2.76407404858607	5.06922475128628	3.69535670065863	4.21366301289149	3.86918092546307	4.54453881017934	5.12797997213237	4.53274027548054	3.27077647426116	4.85749451454825
KIF15	3.55896734531323	4.25316931244164	1.6024891961809	4.28668242124244	5.2970822441651	6.30397415895645	3.17414645869708	6.06037293042257	3.87917227507494	4.40350106412736	4.45981930544843	3.30581989509612	4.6023692736534	6.09749060505455	4.30113953760621	2.34604492925493	4.74999821695045	5.38492126233865	3.26866814119513	4.51615439293414	4.80606257620041	5.19692546575598	5.28013958319916	5.04666984022812	4.37171152179825	5.10086489847914	4.919897535573	3.77681355557895	4.34408291018664	3.46806479062383	3.50401947322483	3.50952863670001	6.52668729513023	1.98758044270009	4.71794540691158	5.15964263931449	5.18029494160217	4.76899499082605	3.61083416498316	2.56574588602888	4.09592968634507	4.60122928558739	4.17628362866853	3.8663809809809	4.21506212889597	5.79410436873005	3.59441514488948	3.07117779520007	3.99413528091908
CENPK	4.54894009810835	3.34158560595989	3.59559555948224	4.21097027353883	4.19397901126063	3.99208291320642	3.37611948717408	4.34091331668238	3.66855069608382	3.86518867523971	4.35793604284316	3.32833606458211	2.94053156076372	4.97353337984514	4.2155126784381	2.63866570025557	2.48420942522218	4.45361580118473	4.40629855978429	5.03178462951676	4.28032490404112	4.16552697509903	5.32698368356763	4.067837638958	3.64407255989493	3.6350310542599	3.28819011675036	4.5562463476829	3.8230236880086	3.36799474140008	2.97081530574203	3.38023648845616	5.68860286195273	2.04126599147676	4.27021548888329	4.52109282106367	5.8076102945538	4.84520648396219	4.46184249233481	1.73889607618364	4.55664693005158	4.00692967555295	3.76795330916137	2.96337520939871	3.80401991118265	5.26006684203471	3.22664623845177	3.5662119492138	3.58199716509936
KIF14	4.12482470561377	3.10180624503738	2.83184508852641	4.88374967673815	5.33465587119488	4.60744107239274	2.46582494560786	5.37607290755605	4.32537709940457	4.56389144527765	3.56465265728213	3.46264549952173	5.58198162143486	6.35536879353949	3.60126277816755	1.74955243175877	2.35333397349266	4.02612914401978	3.58042549164649	4.09491747324419	5.42815206607689	3.9516913082197	5.22122560662048	3.75974628569166	4.4567503989206	5.08557792247762	4.48716974664147	3.96239955736215	4.22195067280134	2.99264938659742	3.27494879461438	2.95706190282352	5.50387789225879	1.32167499303486	4.71237542889256	5.64119467605914	4.36113285507869	5.68590394530804	3.82752248228906	2.28260758795363	3.30954675953319	3.93241313644271	4.4751722215348	3.4741185999921	4.23745331761801	5.41931859647435	3.59250386575905	3.24592829399946	5.11727655850093
VIM	8.81434116342323	9.24390434127896	9.65059193800985	9.64753663061491	9.86961765671091	8.10386234543613	9.39849189878154	8.51133306357812	9.11247202428242	9.47414847942774	9.67687484468183	10.0842177159363	7.74523195347754	9.32443196699337	9.56854872213517	9.22475099160461	9.54694978644159	8.92588860955663	10.3147719648765	9.13528457276666	9.79492020495514	9.09678992753584	9.07670702894053	8.708449792113	9.10105393047595	9.90647152528953	7.54358061814425	10.2535815111213	8.55265481865149	7.68305645631889	7.68196925095804	8.43727611850202	10.055473532741	9.09678992753584	10.4761896142973	8.95670040857136	8.51623700351216	9.06771912645346	8.94660117863417	6.82214093767842	8.08905016549869	8.78840336457533	9.0370191810041	9.11930646844904	10.0433223498436	8.79734411656326	9.4421385219701	10.3299836964522	10.2863943980177
F3	4.69328194441194	5.92152836197049	8.42008890234365	6.20048453045658	5.42578685396723	3.36700598629985	6.49448991702583	4.95984039594877	7.79203538105381	5.65294729938264	4.92674102168325	6.58813697378403	2.85237232929635	5.50906257634164	5.81227960954733	7.46930726067789	6.67491860999993	4.67944660888815	5.88911046454556	5.89647823808789	5.97225316147771	4.12613300396433	3.10856131345009	4.30871932552603	3.93111119405093	7.6824118073991	3.46081009167116	2.08120598455149	4.32851850067807	7.52704717680427	2.90084570189882	7.94426764370338	4.06386808674481	7.5952560635209	4.73477914950115	4.60938298540406	3.63133042049162	6.47577615709118	4.43500919133729	5.29658867626309	6.27264093313008	5.31621961448624	5.52546358758749	4.23441268013711	6.20103764496164	4.03039333146032	6.8852590049935	6.35746708624574	7.24280141265338
PARP1	7.71754677929818	6.29224129938845	6.70719819494189	6.96865220967189	6.99606259975034	7.29327465606138	6.19141452624746	7.28390915618058	6.38011710385246	7.56012532683225	6.8535067841893	7.23405168750572	7.22099669999775	7.90616297554484	7.62336667161624	7.06938515978906	5.1336164597647	6.39033987800664	6.41878223034434	6.62911795589081	7.74692286709744	6.48258253208167	7.14739478248188	6.6330595421525	7.19007042198677	6.82353480834445	7.96525547163935	6.87666264516457	7.00665195543924	6.873413644676	8.30192668242726	7.33423029244114	7.08157558379317	5.75536266517416	6.6129413652626	7.72782037548146	7.12377221038963	6.89760146808479	7.80960329078168	6.89050955632698	6.56913766191042	7.00135996672423	8.44422728533924	7.53971476421312	7.26252044426248	7.28856031004066	6.85932177378433	5.96945635669305	7.13770385233641
PLK4	3.64647471997396	3.63714326908433	3.73769480835189	4.9517194855347	4.32933343849797	4.53833959713648	3.47225438618509	5.82294455052742	3.68785443788728	3.55244676075072	3.20814019079638	3.81352926831033	4.36476143282888	4.0478674581561	4.45155281001079	3.50452868651911	4.78351987798711	5.26582800500753	3.46878144639798	4.98473486997221	5.49935382622692	4.64479597032448	4.96071070313175	4.69808526865132	4.47074952577943	4.51677657524813	3.95559358297711	2.97479905151293	4.22736781832456	4.01736570430649	4.34674574602295	2.49504077368248	5.75417884346249	3.1114491236534	4.35545193989609	5.12464719903147	5.24965208939621	5.21800805397364	3.16331353983121	1.87694073080012	4.24157728365402	4.64863785357179	4.60365593824012	3.81886038203622	3.9336011877782	5.44354864627617	4.01624406957623	3.81523900973499	4.81458743878552
LMNB1	7.45235790629839	5.90287363177063	6.1942131536691	6.66851541683957	7.11397660674863	6.55218934433835	4.88408501875876	7.55735450454547	6.6501061779703	6.54282192057806	7.22703373203458	5.745848240925	7.74373930835599	7.60678663359913	5.64614775093164	4.86330269303501	5.81730054323971	7.39153754826836	6.84583761125449	8.04122493163698	8.30194064821294	7.23726141239783	6.85198191585934	7.37330795742211	7.24887787572941	7.64022096250271	6.90400433418793	6.71744719120403	7.09804169434437	5.38906849589439	5.09990283400084	5.84006544619417	8.65727445453096	4.46472089843741	6.70949773987551	8.87059693842454	7.33389480021549	6.55410540058172	7.20594474800698	4.40041556722219	6.34361126732606	7.73992427890828	5.889786022528	6.33184293594855	6.93185632756861	7.7801474928409	6.8454339146011	5.88153755529114	6.00131818248268
CENPH	5.36962314746819	4.59317350809657	1.80792733018651	4.47939074896532	5.1141811926633	5.46281574689039	5.05016319015837	5.10616065102604	3.85669718248016	5.49452036626836	4.2999131245465	4.70246616619897	5.01536981726947	5.35175560676352	5.59576202952325	3.99367429557785	4.14404241096339	5.03635390280989	5.17077181143358	4.76630284908222	5.3092775968881	5.65176218061549	5.82475305757022	4.39973110332001	5.29502980355594	4.30549736384968	5.36342055857058	5.81958755168507	5.38511876092117	5.20591882106234	4.67849919319434	4.95146591996677	4.96201105272103	4.69368023400371	4.24463677840132	5.92714330037232	5.40562880310537	6.14888767329492	5.00533184910206	4.2898842370471	5.39120267388968	5.50607466430882	4.4328992040998	4.65929861297937	4.4937055040404	6.14761203494605	4.28372331895966	4.79262162728969	4.57633340815489
ERCC6L	3.53308000005575	3.57565629485788	0.671053145347583	3.9232918881816	4.19647797525235	5.63223181275392	2.6026617118229	4.67035212749866	3.60928885499724	3.92728128912791	3.55132191723273	3.21436459256057	3.83080888260064	5.03606473382194	3.19899649037454	3.04421269662734	4.19430791535075	3.95260752379059	4.04159097538432	3.53807787327678	4.50842661298208	3.75480494267426	4.29066235350021	3.83025064072637	3.7007167113419	4.5032990231024	3.8584130170155	4.62629504737429	4.26977389105814	4.12460167465487	3.18506611548253	2.77062193049909	4.40073328501042	1.52371673732775	4.04106612574412	4.90300682819456	4.75404410074668	4.84024477593733	3.49943527245103	0.861665135787054	3.456966423288	4.71465297257125	4.05505958781579	2.66987805961168	3.57696258958758	4.73479381452927	3.43134377213903	2.5910935003451	3.99363332299605
TOP2A	7.4459099359702	5.12972188444251	5.48647621800876	8.22699840610871	6.51298023408391	7.26065322581559	4.70360970308043	8.04362923346554	5.22918710812494	6.04521997833719	6.12530168017533	5.03965735010101	7.82310766191093	8.24222850974185	5.92628299233197	3.50368192599379	5.28785201182586	6.61026217772548	5.9237422315928	7.86181652313046	10.4751306009881	7.64176731031636	8.67277481262519	7.31350446080689	7.55622772207075	7.46502553397279	8.02073157553305	6.57727698724822	8.14076189952496	5.37898044955288	4.91490302849133	5.74705319437824	7.91940298063656	4.1210551582307	7.20759594100804	7.7576673813489	8.99599238973153	6.8799531028103	6.46253796183113	3.97033311355972	6.92691903973025	8.6309666066808	8.94672986616881	5.93233880668079	6.88178162934114	6.02758528044633	7.02014577584527	3.94747076131148	6.73507546768934
PRKCA	3.09748558638293	2.43960377963468	1.80044094635564	2.30685188628715	2.93826366031326	2.48999990630305	2.99281215390821	4.22909307365303	3.0961452519029	3.67566322197663	2.10707995310627	2.71858124348985	7.59454458538429	2.90711240478529	2.31295932370278	2.24468588099383	1.72725912560184	2.67204567640339	3.15838103176581	2.5274802269203	4.05021587428535	2.27873111457067	2.11599888646345	1.90922249669086	2.86000519661525	2.74510635796456	2.68702613251357	4.14473875144216	2.27753762410087	2.23487703968982	2.20037921182596	1.08561263852083	2.33354693380673	2.54007364246774	2.87282675162617	4.75455106819012	2.18955840601521	3.42495944894032	2.49104988558754	1.61396845793262	2.39282847873722	1.82081722418525	2.61070867846026	3.68457213346561	3.78264376045486	2.17590018408417	3.42820927219455	3.76998959139733	2.43647846054614
DES	2.61464909490832	2.86858461581122	2.70837416004563	3.6796019647346	0	1.20363024436807	0	2.90050131141811	0	0.787174373108073	3.24955321886179	2.11487371793801	0.91077673642657	3.70901437380378	2.19658467676305	0.61540849524117	0	0	2.64373163135714	1.47576199044024	3.43584874387993	0.912378112944614	1.96280973419679	2.84331712021391	2.67019364018188	3.49168882568175	0	3.18428320523861	2.6199334421078	2.93160968901166	2.6173972154506	2.66554161183002	2.71189857787514	2.42068836006845	1.22246701380251	1.53197564084683	1.27621357281642	1.42577359055314	2.61092345595578	2.85272501063738	2.95420829528282	0.588462189045813	2.67538561008607	2.03057274673291	1.1766951032187	2.09593634690181	3.17350120065662	1.48249813679118	0.613589426894436
CCNF	4.54961028988149	4.75930494734178	2.39297927428356	4.69252076380272	4.7418077666294	4.76097358911622	4.42110632615092	5.70703835089711	2.85513407549625	5.10407786911072	4.52407655274533	4.29307277183173	4.69830250826242	5.3123718746232	4.95466486911138	4.30593376365602	4.16329514884465	5.03286292332858	5.24009161704679	3.81735727358166	4.89925764884083	4.52276319268783	5.01182931048325	5.48045712194569	5.00201610352739	4.62965653598809	5.28372604353281	4.13051270171568	5.21395202573742	4.44156092989072	4.23328978360714	4.39197716114404	5.71919532943409	3.84676017151665	4.00065565331584	5.05488419160785	6.13478453070363	5.46653505389495	4.42012023653667	4.27467268100507	4.77436704519407	4.604053422372	5.33756732696283	3.46182372641823	4.22066859435851	5.55230060436697	4.81489085182229	3.43913549696763	5.20110318163159
EGFR	3.13739522574376	6.90730860987676	3.93226100918269	3.51625585530545	4.4318127345315	3.45668251503878	3.47288364178923	5.09294402165779	5.91156201808531	5.25724760313765	3.84500241413214	3.58914479448547	4.74165161765206	3.61404431543929	2.85583043818379	3.41884190841617	2.83669322233226	4.30012405643683	4.54717811340055	3.25075516269621	4.90773965102039	2.65449258691182	2.99077406638079	4.46362298730309	3.57673574326719	12.8813872233186	2.73730010188933	4.50469971668423	3.18027400801372	3.87592550199254	2.85405140720394	4.32142132232235	3.74464477626372	4.13806757962451	4.60216190084092	5.56522233213038	2.73607069561968	4.44318360109902	3.58297534952855	1.52973055860769	2.50813973658078	2.44599262610902	3.91235644676821	3.65755010941266	5.53798699804058	3.66708886582659	3.7684735600207	5.4341557870649	10.9978794748366
BRCA2	3.33522627078911	2.59732379413808	1.98324316916489	2.76775287207147	3.15863021158591	5.09243248272337	2.62541022467575	4.46045867183679	2.87917374725628	3.70800030851074	1.90708342186562	2.13577611745793	3.64469233234058	4.51672173855621	3.5194671725016	2.26573114972145	3.08410868565603	3.53465836512497	3.46976620717937	3.06930188636774	4.4014849441487	3.12072241084221	3.15339264446856	4.50521438605661	2.92983860692948	4.85450938183095	2.82310385736668	2.97919885856475	4.10457584191551	0.982883978523815	2.74629966985054	2.92007098097069	5.06581838596803	1.90047060428523	2.77514538469659	3.93069423829629	3.44924078608329	4.85002674326989	3.33036902040395	2.2143554655237	2.59631991562657	3.52702382948817	3.31336829139977	2.85322067694045	3.01230750513451	3.62474157611135	3.2051298186831	3.17856706074234	3.73396432780657
ABCB1	3.32881115907607	4.5462645602001	3.9626304331316	2.65229096413711	2.92831626334213	2.86238449924226	3.47559365280291	3.10975225079106	3.00815006794034	2.44722258129152	2.90244622331394	1.90843888062356	1.24841707613122	2.85244844057432	2.50554964327086	2.96160735223717	2.78281171112412	0.623908279239246	1.93849508134087	2.68183630687333	2.34833560695597	1.72657656928005	1.65440636052407	3.80793284503947	1.81078209525462	3.22874500105667	1.80021264460041	2.94804955214092	2.00416358396602	3.09163603533844	2.13300424764867	2.80398510246614	2.45600299470267	5.00757003915029	2.92415464122115	0.969227323471761	2.92864327741062	2.57151381703601	4.01808919048697	1.21129707607281	2.67253419240998	2.85737744577529	2.9203937912203	2.67726447133832	3.94684726336245	2.19519835034379	2.93649632582519	3.81756829555778	1.83852444872722
PBK	5.61955508843926	4.64742624071934	3.29557760602793	4.35069916504439	5.68605515043527	6.14269489093703	3.78655694936699	7.12334470189143	5.03508666394689	6.04974696928282	5.09276409345073	4.27939413191462	5.97939737291601	6.77932202699313	5.96778072205747	3.65503982900671	5.23808449206159	5.54085364352968	4.69210001688712	5.95488803317835	6.7272104346173	5.85486232182345	6.8776733717029	6.82838788252462	4.49029672694	5.32731635295354	7.57934518710877	5.53140838518634	5.75281380892559	5.86883911527661	4.56554617329521	4.93165380076212	7.0610191540765	2.24440393657268	7.17289289463648	7.64510935230314	6.89970425750388	6.00357666191328	5.31061808004835	3.82720802106975	6.04974696928282	5.66809618410515	5.59660482363753	4.5003642776253	5.65190924443047	7.22957954129203	5.76073385617327	4.02666038699358	5.53532979034448
PPP1CA	8.3317011928165	7.59215429289095	7.44450893036932	8.56683966517221	7.31016944741587	8.07198282848294	7.50251169247669	8.29568566693576	7.86517938735802	7.99649368977427	7.73563481300814	7.46671327217703	8.67527103866117	7.89905990820066	10.050444366769	8.17614915114367	7.44024094826535	8.08791176246897	8.21650923283601	7.72145690569239	8.34578718805604	8.24689759416352	10.5311483597574	8.17614915114367	8.36847535551775	7.68248844509618	8.10817202669478	7.11324846828852	9.83068857643981	7.54140068461728	8.2685117408733	8.08584041973109	8.36251273700635	7.19688706004314	7.71597268798781	8.44460855654356	9.50869257412474	8.6561276520709	8.60472283068471	8.25503998734557	7.15214805205777	8.15846830479142	8.23683217313849	8.07656016702024	8.02015107082873	8.26038515236496	8.2038543707666	7.77384527346235	7.77010073848581
CDK5	5.26405043762487	4.19622223465194	4.84668090765149	5.47342509503724	5.85424000276673	6.35837835050697	5.51521606520783	5.24696849798373	6.23724808359534	5.73044002925946	5.28421822321945	5.41421939956995	6.37632827914452	6.57640384349597	6.0353400978828	5.7705349331243	5.7666965816109	5.66442320560853	6.22516318113367	6.36968688732439	5.20976930431779	6.57812829041191	5.23450047793244	5.67561009078988	6.48071603705426	6.17964664197285	6.75299882739513	5.13448150191755	6.20708915363829	6.79035106345897	6.46091697686862	5.82077774267056	5.32832790879213	4.71192751920508	6.56218672293703	6.31042584513697	7.07831109719277	5.93414194185203	5.34003510607429	6.2352998369336	5.83366414814803	5.62684950315799	5.98191130452572	6.19552878415669	5.56916094101346	5.33660129956704	6.74836315945859	5.69929213713323	6.3344640764811
RAD51	4.75082817899294	2.58987817527699	3.08574171747168	4.04527352883288	4.74004660656095	5.48909228678769	2.48707551023894	5.06226820630607	4.4930038939506	4.01228657464554	4.28525374834086	2.5260286113691	5.21770907937082	4.37847684386489	4.69255584971163	2.1708095653588	4.56841918104087	4.87596140869309	5.12079669654961	4.64969996035155	5.22373074135597	4.95542284475098	3.42502883859927	3.09302934039364	4.76340503858791	5.23942067441696	4.48314754497569	3.55924348390649	5.07365591571356	4.12948414069621	2.57080194099719	2.47950434329606	6.01764251305633	2.98760259255745	3.08644262111543	5.64226286616552	5.35095912225173	5.98696844792015	3.799413043179	3.54169045454694	3.717470217466	4.33256155295029	4.25501603423203	4.10532653391989	4.14060398209358	5.45397879494222	4.3614547003347	4.41140705367081	4.07029716933896
ERBB2	10.5642097594545	7.3168178768607	4.88569156432883	7.28621828141388	5.22097331277494	9.6075485293331	6.40515170972344	6.97407867248304	5.75249069672791	5.92502022609098	10.3562106600813	7.2714248750706	7.21685152951001	6.04438450529823	6.63488071099388	6.99164503694579	10.0543072444429	7.05283322991807	10.3995423648517	6.70980569031241	10.873460270881	8.07453948123019	6.89664533388769	9.77237891548032	8.15170959332036	6.50850254606503	8.06877896051585	5.87212984225324	8.41240589809017	7.16503398513464	8.74273713505196	7.7057197611431	5.92471203609414	6.19571357950057	6.3131952947865	5.97675757701048	6.49811008872687	9.68355086354196	5.62648923990159	7.18338839357815	7.05871932948151	10.5393347940637	8.13056498655065	6.08706685379659	6.35412080128198	6.30779976257274	7.58011474769911	6.14414065116605	7.1532579052262
FANCD2	4.22683791777529	4.27444981894531	3.31755896024606	5.0911313079131	3.99886002829986	6.00896207076659	3.38024375630103	4.55310190920335	3.72897312584512	3.25818223096024	2.95934979722045	3.77138386552584	4.67173672853785	4.74617492473244	4.08875451357224	2.30004221319399	3.22994120136709	4.27342598122727	3.67191619052489	3.92255434222934	4.32609407731593	4.23515849754505	4.38140538326648	4.43541885447982	4.74371235222145	4.6758895526862	3.40543970960109	3.56355033078552	4.25353704234279	3.52770817290125	3.43556616079528	3.51501577488029	4.87440346673269	3.5445158469662	3.67761482692709	5.0198705729708	5.18030610773277	4.96132455717546	4.10838031661251	4.04763529188228	4.59931589667996	4.35251024327052	3.68328893424715	3.2660472870904	3.64440811647547	4.60869139241635	4.04245554177466	2.95984072996017	4.25304308258226
PSMD3	10.6515428141529	8.02181089337279	6.96508518443283	8.16336528165391	7.9025233434318	9.72605257523024	7.40072844240122	7.39289983399035	7.70827664874483	6.92719121897351	9.21788666323207	7.3690222691087	7.40072844240122	7.6441948649687	7.55185991355869	7.23120480904351	10.728877909995	7.81338000658951	6.94354419701575	7.46709918028745	10.1596991554012	7.99141383694483	7.63467265905233	8.86687049995502	9.05508176761943	7.42633536273403	8.32535045357177	6.96775716912386	9.0979078156966	8.28134151542032	8.02077555303104	7.37727008251522	7.32084868101058	7.03465472341661	7.32084868101058	7.26895997010897	8.50984915590706	9.30708573795049	7.38863130043868	7.49880412812903	7.78513921172316	8.38413882301914	9.28597739953609	7.37201531553446	7.5622746130206	7.50908027123737	7.37138481208287	6.93381923824243	7.54715461161245
ESR1	3.5275873215697	3.82708577187565	5.93224089709298	6.16126504683176	4.02100002058058	3.56384023467446	7.97006667580216	3.18175299052882	2.94204782917019	2.69109103931157	2.45961500980184	8.11046220296622	3.40001706758614	3.59315177101036	7.41032636304593	6.27603231109921	3.99222035365092	9.55966028939806	1.41407905970156	5.63190536519085	2.85462075466403	8.1517490881809	8.70508216244964	7.89415192352022	8.28623750066604	2.35889668868061	10.8717235052203	3.4954780613364	7.84858397167957	6.99857951972221	8.65244364927496	10.7672167580132	6.47088283608972	6.32052043553659	2.68857965893727	4.15965519574897	9.76532038641134	3.54102161005388	4.43912866856345	10.9656115547777	5.4687582557705	6.91667164929812	9.12438037273112	6.29894804661848	4.49346465922503	10.0858233864206	7.17975264467507	4.48429573874797	2.54069070397158
PSMB3	9.62631157827356	9.07064908404057	8.85114087027064	9.73152760119318	9.33870716556104	10.1304391337528	9.08484121633448	9.82677884562441	9.45300352957918	8.65648224358441	8.86310589987169	8.97851743938809	9.39436242439445	9.20786716551948	9.05719105927752	8.80460100060222	8.92549897823585	9.11891834582212	11.4633882532594	9.24736058543624	9.73661642612918	9.33870716556104	9.65488013978313	8.67377650195758	10.6579134187323	9.35569074004509	9.793454503334	8.38885375848648	9.62017987927856	9.51058718690735	9.77412050959953	8.91941160790397	8.72309248458219	8.51537642696861	9.10500675756046	8.78314103944665	9.76748270837302	11.1300258719434	9.11552323958041	9.07764562138748	9.01713784189123	9.95709079032063	8.45503753784803	8.98171592068523	9.13676395945537	8.96914677891326	9.22315587435019	8.75174526463725	8.97851743938809
CDKN3	5.82232200088625	4.70324787995676	3.93895077668659	5.25027413263544	5.65718371996248	5.54526178864258	4.03284215131967	7.18022693857884	4.60071539817377	4.69446999494917	4.56898626959392	4.37264130972212	4.9847213811102	6.10109987020838	5.48259671223448	3.6302178108855	6.08031656513253	6.1692598132086	4.88044802970085	5.12046813674247	6.40347918674827	6.09199929030785	6.37933963330362	5.4761791000483	4.97499352246544	5.07412764801356	5.08099719511052	4.63940020182076	5.69117107141713	4.33345414170597	4.42653989966765	3.90137711072173	6.10268164321167	2.59356529700505	5.70027165014549	6.80364099629322	5.60993920958965	6.49251469423935	5.36593332098807	3.9392872587739	6.06956956450141	6.28918592048126	5.28296700038008	5.11126350763675	5.65718371996248	7.05487205415069	4.69774091713572	4.9552025790319	5.11191274085207
BLM	3.98099616520845	2.74210282645942	3.19975785065709	3.84745661893237	4.71789920671894	4.6321019147904	2.54479990726613	4.90556303658774	4.10249616082987	3.86209379883294	3.73780993033207	2.95540172570974	4.41216437026847	5.34581040753785	3.6441171303252	2.9657561389425	4.24063851024538	3.70881137467053	3.1801886001972	4.85677024406738	4.07354114671542	4.48526024368068	4.73648207696871	4.32113424707483	4.74629487828585	5.11876683868851	3.25765635796857	4.68575080367069	4.43114708918656	3.41827266451397	2.80147017211644	2.67478554142581	5.30865690752718	2.34951375470001	4.06203985129194	5.08653939972343	4.62610702585829	4.21111594005181	4.27491702455497	1.51318443157278	3.66623572651475	4.20887676429184	3.58787452934629	2.88742854664824	4.02275936058748	4.27145741604272	3.47686943238832	3.36670566817749	4.47767474931768
BAX	7.05234153954981	5.04825227531605	6.3523067420692	5.93362953748694	6.14480200993898	6.26623344710811	6.00612361566204	6.62167804498534	6.75700761763099	5.98414110558177	6.83270921644635	6.41217727226851	7.40501614499988	6.44405336064067	6.29048489389074	5.34642977662349	6.66091614397295	6.81949733957851	6.62789354802411	7.446928571659	7.38749989532638	6.59924106150259	6.22268564062704	7.27090835256242	7.11716693836882	6.92477179576579	7.45222121966007	6.75898475633687	7.83615736793483	5.25207063378993	6.93504808835541	6.4480401395887	6.91849982483877	5.22787630463061	7.27223442488346	7.39278734286446	5.98375691244689	6.52741535627536	7.18235603826768	5.663249079189	5.32030250954967	6.37856857954684	6.3718959937033	7.31071811896792	7.13003155610777	5.25544309969016	7.34700722743112	7.00616726429489	7.29932242474872
ANLN	5.64181373584093	5.24154384752218	4.23238647264725	5.39989584364566	7.6778744134439	6.4248052367721	4.3718807450318	7.01708523268021	5.44064787693622	6.49889848537902	5.31031389208192	4.61134324403141	6.8135254198335	7.11240119286579	5.32783332319828	3.73746050781395	5.24230521249013	6.31083303096601	6.18590434886086	5.9169426678159	6.6314753460814	6.2690507050241	6.72457520218862	5.95966493715692	6.21868692010248	6.76017048095303	4.75734607340853	6.00781089617723	5.85704468826791	4.91038004498165	4.57819290914887	3.69402250004006	6.86710766073874	3.11463038255688	5.96237705364491	6.66994490119665	5.93176140924626	7.54290116149919	4.58657070852767	2.87742838862501	4.98255127418828	5.97565258466994	5.01991662072957	4.37320097662339	5.71406663128759	7.32678486257758	5.03326992087892	4.98292351557809	5.97383504255281
S100B	2.1373185435113	3.91604949725736	1.49444705246993	1.18316845244994	5.21098279427916	2.64497866510725	2.29858127398513	4.99465305032217	4.2928561633675	4.24547740736387	3.63652930943639	1.52058007421693	5.054489319666	2.40799744715011	5.54539786322389	1.07630181843274	0.765391704773488	4.10329515852787	3.8366533709444	2.50317508547813	5.47218952610488	0.859152216582027	3.36916939100144	3.12013985513093	2.07190218952671	4.85670221597752	4.95613691491838	6.70815487056133	1.29029355539106	4.7282632813964	3.46681560055059	3.43590855453001	2.60033637519477	6.4902586971937	7.01290486612768	4.28142041478381	4.83085740953984	2.64116532996401	5.44491217680283	2.92528056193413	0.943336726070916	3.68714617835249	0.867916184484302	0.630000140028388	8.37220509753209	3.37333832897627	2.41418556674014	4.35961497310408	3.21036566058704
TICRR	3.24552132748899	3.49708731826453	3.32959631881718	3.95420151254376	3.86936262903765	4.43460139501797	1.84029242243012	4.10772130878314	1.76982915933552	2.85331482560233	3.05509913044236	2.63862151105918	2.71107439590964	2.93391523531534	1.48131043301819	2.31033930401551	3.28092353912572	4.23033034120153	3.62857783061898	2.47843731972648	4.33834837465918	3.65547277924531	4.09151905971852	3.70653824171774	3.51671344271276	3.92385989183198	1.7967134580466	4.57156733866341	3.35872697489938	2.48035571296704	0.612806054436796	1.78784466879431	4.16548960281222	2.46589280415759	2.56921940304422	4.72055022337751	2.71707684665947	3.89804434772684	3.22416736272812	1.22070955412186	3.21380907448492	3.82377078975978	2.39356562907155	1.70386516869104	3.81774984846516	3.81270470117233	2.01784705526599	2.73066444706087	3.78454270045735
DTL	6.18906333904114	4.02593630158001	4.35366982487452	6.41676382983902	6.36504540770475	5.59149562203846	4.14451858460252	6.28533026653055	5.50127006472685	6.04788231659504	5.26369206212472	5.07062221054075	5.95920253524944	6.63816867700941	5.79887986371273	2.94890785706621	6.87875721000636	6.38000147508398	5.57197361868156	6.08312578187994	6.30620801612322	6.44269431202391	7.20496948096549	6.22229846752093	5.90453599756349	6.29763732660325	5.76143317012122	4.64372905469341	6.28357867925754	5.98342342878585	4.92050153893737	4.8755138285835	6.87789516854119	2.59857696378451	5.4449383415044	6.94042952752808	6.44269431202391	6.20115849943098	4.74032940844076	3.66337344032224	4.76483995847766	5.74874757820084	6.22770761918313	4.59544158607091	5.39085482591449	5.68856522585047	5.07307526039639	4.00461782020917	6.23363949090763
GFAP	0.736557431256747	2.45439323132256	0.813900575358823	1.24798716908634	1.15429673023694	0.660301402357982	1.07483116729621	2.11532624815285	1.2276432068286	0.452992274181458	1.72300608164471	1.85318157160324	0.86387850935958	0.842040128498866	1.59203763827996	1.23565693522756	0.623826195393729	1.5343023548515	0.419227170739029	0.707311189072985	2.4649221011247	0.280332540059469	0.629541753793169	0.481662207956584	1.20118079376823	0.54795544060617	0.505451305603522	1.35881223126734	0.589206439574749	1.07030675643507	0.64455527606579	0.892704658133547	1.02948985101839	2.13573999159609	0.375875597081554	1.4815841053004	0.677974236019342	0.984603966523187	0.801201140333799	1.54808170995771	0.83982550838998	1.02680584829277	0.838350562136419	1.07483116729621	0.382820711569857	0.438708358328223	1.23379561144348	0.943309069225412	0.695513084520192
CDC45	5.10836188987589	2.85049527197396	3.50223103736269	5.28382684955802	5.39674491324286	5.38711125896294	1.8728450202519	5.91952551980862	5.10964918729984	4.58410632956107	4.82537557728779	3.43654154827542	5.89268407368993	5.05882258082425	5.18005960560823	3.24119238752946	4.94781973297023	5.09147427266899	4.41806207569857	3.89297844677164	5.66676400301513	5.51952869434757	5.87911388161719	5.47166594548123	5.00478393682465	4.9293800918764	4.57320389909503	2.73441504971876	5.83872259570019	4.1839451599848	4.16206802118524	4.27692887300409	5.31037750707393	0.971945068047086	3.60537982901396	5.89532856869602	6.23102148852639	6.17456070058477	1.6457851207046	2.78246350158599	3.67995466774207	4.21376438980893	4.16940972037358	4.04570924933923	4.78800175611287	6.38455000334702	4.42750231000354	4.00919987630461	5.09764696435515
PKD2	4.48660104354918	6.0713054671782	6.76767037136279	5.86818133156674	5.47411032045193	5.05093430297948	5.77741425786297	6.05505173989154	5.83383436325031	5.52859416214869	5.94587856022762	6.18902640761854	4.9833369526863	4.91045858720749	5.82351594736449	6.14355284684806	5.56513447303734	5.41690530758535	6.17496297345824	5.27921411075745	5.08604979339012	6.01109768489816	4.40933305879837	6.16466714799197	4.75025626085795	5.53915383705014	3.44986964025666	6.35656417514825	4.93106740105025	5.06270208867493	4.00988353760742	4.41566187154847	5.43133364688935	7.12595475380034	5.28668253722996	4.66974667515459	5.65407484712774	4.76563891187308	5.30309900842373	2.40138268340835	5.23403769029531	4.96613730795412	5.19733962045507	6.27226784697543	5.90763418767073	5.47988609419644	6.17496297345824	7.0820133227409	5.96865991965857
ENO2	4.82120213546026	4.52994617196314	6.18341667631725	6.28876087212599	3.91014223205558	2.88754930892066	6.31974177610192	2.86675142473893	6.09384872150925	5.07740590714729	6.39610221332876	6.33815671120792	0	4.70812223784148	7.42195526253768	5.81542890918285	4.62049860017152	5.85362353248646	6.77005846103012	6.09426689462475	7.16312644280543	7.17136436713632	6.22225320510963	6.51168747340716	5.10204670967555	4.4597981632263	5.20368458709077	4.29179743448464	6.18975887939062	6.0890233639774	6.05615048391448	4.41027291270588	6.62242541118252	5.18010478567524	5.57704511760938	6.10302870589953	8.70141073724799	4.9158449686239	6.08580086500629	5.2455174788431	8.01431282222165	3.43917345324486	7.05108124617846	7.08689568830993	4.74576943713274	7.01517414428413	5.33305628192001	5.47727865081627	5.90375276665901
NGFR	4.38322690985859	4.82534442272658	5.12562799114947	3.5990587211946	4.90745749760726	1.48386894132159	4.77799990173846	4.51639389833091	5.09232876215864	4.13567330944351	3.40810163249693	4.20947688654946	0.788648976261739	3.86932442377244	4.6887510436029	4.61580054228328	0.599246879298851	2.13402217797486	0.929468406675371	4.28837360897552	4.96723444030455	1.90943455182476	1.28343197853135	4.88179244959686	1.33724827441866	4.53520494930893	4.04102701479932	2.29399161825184	0.0649144365746204	5.26741373791704	1.9974394955198	3.33058034394868	0.369483765059043	5.70847760886379	3.27979552373985	3.48839028393518	2.54681942379652	0	4.65069100438744	0.710463172349404	2.08904036270042	4.55086681787729	4.68966078444054	4.60767151520309	5.18818711766178	4.75536764630329	4.72049126099439	5.39096652933379	3.5739563381743
IL6	2.55760011542896	1.62984478022302	1.85043840449238	2.11677594979954	3.48153206885526	2.94982660100245	3.01689281357633	3.2699355020366	3.68354468224797	4.67283602321651	2.64129324312128	1.5848088595326	0.173911289918812	3.31061335513865	2.80146072091487	2.91043556493712	2.12943513116721	1.90779779376998	3.76485243001649	2.72644613473439	4.15309948795524	2.74373660853721	2.56663852202803	2.1737035008918	1.37750995946292	5.54019430969439	3.85621395419424	2.12436544104115	2.09924715888663	3.28821911691433	1.88801341209609	2.61771785720512	2.84978886340018	2.99220447994914	3.83661542427172	4.62541127071224	2.8714877548213	3.49188089568981	2.79265027318018	1.4503750727408	1.0044158104309	2.24647171568289	3.07761455104392	3.24409674052381	4.64033748957905	4.84863857272897	1.99936494722334	3.63347764259373	3.02950299255139
VWF	5.28709897116719	5.62422719270263	6.43289657328127	6.26090460435384	5.22527326572138	5.45089249125669	4.59541823233769	4.94745826736241	6.51394294921106	5.33293389886886	6.79020678894759	5.06231610327558	5.43163338391161	5.09140322904966	6.68186862185841	6.13901733445491	5.55211392809691	6.13866240052038	6.3871759333652	5.53967240651243	5.01010682310267	5.9151126307612	4.83539050038646	7.8450332478194	5.93480748624173	5.47786172828861	6.72559659452317	6.99694546993956	6.64195631241135	6.87092156643927	5.56987578424825	7.73198591454145	5.66726083117242	7.48218199561891	6.19300606838892	4.79027996711948	6.04959431015711	5.8425518745072	5.44287622299756	6.66653754177636	6.85112590547288	5.73232265424158	6.82647634363316	7.00245066541336	7.47900124734149	6.25845554735981	5.25563477924571	7.61236572675687	5.26199078977851
HSPB1	9.671974616767	9.7028108445547	10.4858074751106	11.7713053142907	8.50425289325844	11.1062586788464	11.349779378216	9.24742980289217	12.1754364038653	8.93006185285203	10.7734685703125	10.8251076354021	5.90143494908949	6.52884691737092	11.7222174728309	9.93582911403606	7.92485168104306	13.0953764335931	10.9660948454488	12.087159227413	8.39790576173077	12.6791129254855	12.6472025984825	9.87659008027106	12.6791129254855	9.5068681508946	12.2227151299276	9.6162680883703	11.6110610368047	11.9220146721887	9.59650385995665	10.399444756824	10.7356329286126	10.0106436037998	10.3309525834601	10.4456733073182	11.9220146721887	10.702001169273	9.60620666287337	10.1781200313683	10.3903847727526	8.62416991968099	10.2159323205466	10.798900783087	9.05264695878996	12.2483713932257	10.8118233478684	9.52586000429955	9.42762716101045
MCM10	3.93182634717809	2.73289033418001	2.64246505927574	4.51186751471081	5.55283830733173	5.21665862622965	3.31055783801339	5.12116088423508	4.06315158032806	4.57884211996524	3.52367391382919	3.0275932925686	5.65422290864022	5.74511727984473	4.2175038511951	1.85276744258543	2.87491326094018	4.08507416708976	4.20919300652736	4.18370602730798	5.26046958349695	4.28674657058381	4.73943462822464	4.5826375876587	3.52140193854128	5.34951279087516	3.44787099076006	4.98854542990289	4.7349392627956	3.46830554532224	2.82179410781828	2.19546515819322	5.18531730545726	1.35022986008813	4.94589300868757	5.6722989055733	5.34547923002515	5.89035740355439	3.71874119154653	2.20693816986213	3.71553490135226	4.40293713374936	3.85134153762146	3.02668535136164	5.24733335029674	5.31392572748858	3.52207432486963	2.79891741830914	4.56809419834123
PPARG	3.36879989209158	4.21894022219905	3.60241512437005	3.47745254878098	3.2637010102485	4.07200076292138	4.1493189212465	2.55258340204045	3.46561433294465	3.35503584456391	3.57532080040891	2.40176197238943	0.0365239875239847	3.40513242711919	5.58332047975808	4.51325388346029	3.46056133410115	2.33363754021327	3.61079430304902	2.76544148131815	2.85069050237782	1.92287801715333	1.13808046107769	4.08107129195973	3.12264576327698	3.40358734691686	3.54612224835909	3.91161197843659	3.87405411212849	4.48161014123874	1.04642806884327	2.90979871402054	3.63535041905538	4.38576715646032	3.69884224139157	3.99867215857176	2.93593826376712	4.948643528691	4.29281442422736	3.36485317067102	4.48315037262072	3.89832174904227	3.38207576957787	4.68062356954981	3.97071972007304	4.46706617860574	3.1998589973454	6.06923965127839	4.21337963484731
IFI27	8.94274042500353	7.57150303720512	6.15081930581554	7.16390333221145	9.81200068621695	7.28901679211199	5.58034669443355	6.34158907884576	9.38076035346557	8.271788149446	8.11741354173163	8.01105044250705	6.78492695710178	10.1895246522003	7.3367945139411	6.30816273551073	10.1895246522003	11.0958197572895	7.60677289618657	10.6128155908443	9.51774277881142	7.52909181134274	8.7423288427094	10.1611251849554	10.8655251675284	6.47606215789674	8.6832550291224	6.4155507750069	11.0620491715307	8.77465238722526	6.10797285547883	5.49549104462449	6.77467771039325	7.42445946036985	7.99384676383108	6.96437714098885	10.5398964301871	9.89553789401508	8.70240331203049	9.31579855566066	6.68467398111672	9.01486748346193	6.79256837431355	10.1611251849554	8.09270422767185	6.79484716191729	9.19035086038332	7.56705268630856	6.51790551476416
GEN1	4.26060858792138	3.52364121916622	1.28128045087321	4.06437701505371	2.30365847866455	4.70608520786921	1.85049508448174	4.90980047859222	3.89754623102183	4.19437335594699	3.34764599251115	3.95542688227775	3.8470749193761	4.69976967055223	3.8408225248539	2.82760504322884	3.96265321884947	4.22271921805188	3.97722558603808	3.9286912240314	4.618992403811	3.24851152861578	3.91618569461911	3.95593090222281	3.90571155504069	4.50701368334656	3.16995412348243	3.90120782285153	4.20086679792053	3.70222053728838	3.59497031441881	1.13128853280474	3.82409616647851	2.81331624551825	4.23795741520236	4.03358318257098	4.04438100533869	3.98256365556984	4.23592822978516	3.6882289204095	3.87550087420473	4.4624486349551	4.3386363252305	3.72966458596591	4.30481860687867	4.14286114779901	3.44627578329681	3.32576546138161	4.18603381272927
CELF2	6.20386529319121	4.72931625335671	5.28089534585413	4.3021450783062	4.99874444340782	4.31070048483051	3.96637268745314	5.00302103405568	5.53654102026526	5.86850008021714	5.07901489097373	4.17528384093841	6.39919860378447	5.59484884364399	4.65963270004332	4.66096282105714	3.50920184841212	3.37805514130446	4.39029066366206	5.02322885443932	5.07901489097373	3.76169759971402	3.61516404399502	5.33448458847372	3.59856315690686	3.64094332485688	3.79789729161188	5.59638048987795	3.42632139251831	2.83503730292229	3.77967219152019	3.77198947695942	3.84021266653077	4.37907503022248	4.68294448080852	4.37549676123128	3.95095785579954	4.33029538563893	6.14552654066093	2.60041798555326	3.40776847742381	4.57916849408972	5.3622395037665	4.77554734140289	6.38260872271809	4.27941237936276	4.34135314521352	5.39523285124457	4.0021494835695
GTSE1	4.70312972304498	3.9320607157386	4.14005025819389	5.84960518973633	4.97776688135905	5.78595465551051	2.66995860394219	5.45638273393941	3.66974425869151	4.19674195729907	4.37603351655495	3.39508978671682	5.20565250850399	5.50606632302078	3.31873349140032	1.60469381673264	4.89660122795528	5.04577106267874	3.92305765708307	4.58127882269304	5.00903923711522	3.87454534878994	5.25184276261901	5.22678534228289	4.64120969279426	4.93195678910061	4.29309966253985	4.6116713793725	3.64613468973586	3.12238061651966	3.20752459105227	2.49843276352067	5.10901892337283	1.8599090194582	5.04969751369105	5.4898724433505	5.77019337921295	5.10596857606743	3.8065808464683	3.06736240485482	3.91496389336703	5.7628181548564	3.73284609165967	4.61918797897306	4.11040575505312	5.52989062768843	3.91793320827717	3.17204858618542	4.74665304456233
PIK3R1	7.7500969454811	8.97506651620583	5.5856780636234	6.58256209398251	5.11638212857025	5.45502266215105	5.54619772865364	6.43279354245437	6.61848838627143	5.73575429759024	6.30669972919979	6.89097684006944	6.00140140907032	5.50962119865022	6.79207246935796	6.19243913500295	6.86980392644464	5.12636431125182	6.47379513277634	6.18758144802238	8.92866543171732	6.6311085775425	6.39906173737972	6.25659714345311	6.3607051367913	5.35892676199913	8.01138672136015	7.57019855460366	5.35471633411855	5.6703060896072	5.79547545155791	6.66091334852666	6.56625495968453	7.3128689866892	6.65834391857523	5.78656504702429	5.70462840103415	6.78757585270878	7.18142765301012	6.4207396864366	6.26875861247912	9.18838602289535	7.21614907708236	6.80813841115609	7.88777060733918	6.07483429764442	6.27654153296153	7.57543711247461	4.93556319041839
GDNF	0.0971219864358199	1.87843054188714	2.43101890678282	1.12969009998628	0.545042972363699	1.79870179215973	1.73757746919978	2.46140540045876	1.69892021225292	1.14129674374977	2.5150883957243	2.1513147478269	0.952907188976037	0.686157714380044	1.71157933317563	2.32005634512345	1.09874266555494	2.37788261905703	1.04641013578311	0.999988783599763	2.2173120223696	1.59008764153154	2.13179978520876	1.01168260424046	2.48288649172101	0	1.34858003246187	1.18032888800402	1.26970153330957	1.95124104557303	1.53251994791563	1.34858003246187	2.45904059827892	0.925273084621314	0.26682356411468	0.651611466139347	1.61516908341894	0.837226069035949	1.41076255228339	2.01732554795023	1.82151198162869	0.502174118497068	1.89064882906284	1.41905840038129	1.57310464435549	1.1267565734808	0.876790058313266	1.17026307809233	0.994726089898358
MMP9	7.99435373649342	4.87921128744493	7.00525919676813	7.75505739347268	7.61479771668457	5.28365494579614	5.02428677675417	8.9006362698508	9.75704791974349	6.76350304288809	7.94387196873799	6.29078321980992	5.39101053973292	7.02709264608196	5.74983213197358	10.1863198780018	5.57340211734432	8.16185318663817	8.2811525494357	7.43571474258609	6.37000027481039	8.94412812924595	7.29875334749296	7.75735618713201	6.73177529883127	5.09849994728905	5.49519317148263	4.60452125872782	7.63049046696241	3.42087809628163	4.55575791573944	3.22628790380091	8.79525474575232	4.70542040457529	8.55719562632423	5.16228317609829	7.50799520621179	7.65548688673649	9.15533759203552	5.1681882767361	6.37781508329469	7.56215260888712	6.44191575941468	10.2916433707259	8.90549792156401	5.91871105438134	7.81940393976299	9.98029534826197	8.39899716898681
BARD1	4.42042723534701	3.41000794374642	4.69887385721168	4.5379319122375	5.35800043160345	5.29359248537362	4.66295809406001	5.40114666888379	4.36980500148155	4.42458385323833	4.30022515308413	4.11936705405493	4.9051308456077	4.96416215605896	4.80808153508676	4.1651349061061	4.12067195607533	4.46295562983473	3.82864512893545	4.82447428646076	3.69847782719049	4.75613255562388	5.03077717338335	4.84807072123748	3.56064127555084	4.73646443310958	5.129524595908	4.22872364288085	4.60357105256873	3.92933536603813	5.33354196561717	3.77686981241779	5.48703607516155	3.35487309666697	4.68470893440795	4.56595540042971	4.39006999854765	4.18657390911581	4.71003095996068	3.57936536947845	4.4133335423135	4.92508786465319	5.13696370398134	4.99047308487068	4.71874072129643	4.83805688654678	3.67905020810343	3.02982408724574	3.10469409836298
EXO1	5.00005553118059	3.60111506650585	3.7334260652633	4.87748542779409	5.65077141758414	5.15920617378393	2.9586862530466	5.71738203906359	4.74487033679264	4.79698326232976	4.23428820658185	4.17037741744868	5.73992760085412	6.34429696728951	4.56688567120092	3.1316683851634	3.88557886918588	5.02217803122737	4.54909479567047	4.19773811059269	4.67512552391267	4.89151201834634	5.08213993509761	4.90605841761091	5.22181268417152	5.15184145551437	4.64592128974941	4.67277339415319	4.93117622742095	3.93460686493024	4.46453871206541	3.70214649706724	4.82769491544103	0.528741529679422	4.79023806349951	5.75641305189753	4.93235738375429	5.53446563715279	4.01398520319456	2.84719291641521	3.86082329805085	4.47107925256025	4.2066453663003	3.05019994887208	5.15274227418556	4.36408264532455	3.54970166843112	3.48838581114342	5.42624990484699
IGF1	2.20757561540808	3.57026680913804	2.93990191419294	2.28700309864284	2.30678277471701	1.68201138199453	2.50020679187077	2.96205041295389	2.44249245751146	2.28138084962894	2.29941214535256	2.7878471167049	1.99169542679816	2.34155654115425	2.59803819504178	3.11903560610611	2.5918596453285	1.45299172126868	1.52020168198493	2.43940481306703	1.10029208257153	2.93917734757866	1.84486942181423	3.35465166861635	2.25940676478022	3.51769870264101	1.94988544102784	1.96771171293284	2.44275063947849	2.24636836465711	2.4992001176634	2.9260845257925	2.16814905893461	3.6197530708747	2.56166644823605	1.62732387732194	2.33250358028947	2.36939572782546	3.29028018914885	1.72757283002776	2.39505362223374	2.77751063001044	3.22578886720044	3.44767361163451	3.86154284141972	2.95283826212199	2.38515369237343	3.53325375802416	2.04373697384824
DIAPH3	2.81126096541436	2.63228701121662	2.13716603506146	2.82100122804298	2.35938314168712	4.05688828299253	2.51882770436953	4.79973775686936	1.93531678186573	2.77639140212673	3.08543131961815	2.42115748478215	3.63802219796099	4.53343783814092	4.68819293041971	2.32429466640336	2.46230434605331	5.182480577464	4.07106023759456	3.14428929278468	4.82620920088721	4.2642992007854	4.009995742503	2.63660139292506	1.53104348591936	3.37637579365742	3.39264941415668	2.03359230350289	3.6445690837988	5.25487090122463	2.11509226340473	2.49100460061199	4.07562722762919	1.86045997400466	3.02266393041945	5.13285715584346	3.3996631925486	5.33322964326634	3.96458236074036	1.64567943560698	1.87979185992583	1.97066243152117	3.22937282351441	3.34248658453867	3.91805357252955	5.42222941387711	3.35027750111685	3.22829148309329	2.84704015662904
HMGA1	8.36454979397381	7.16175937051014	7.09642651029359	7.91986725516137	8.65987799715308	7.38121445634823	6.95063592830933	7.95836030026619	7.68133274669291	8.32053382036971	6.76245119901003	7.01863414873037	7.56265024124991	8.89037373215119	7.58289097384858	7.30872704569905	7.24533580363271	7.97004325730659	7.50139993247611	7.79457327162139	8.68526930375076	6.57499420428051	7.31264303773856	7.31622748137674	7.51831019195104	8.80717309496815	8.42244922834706	9.79843829206647	8.54666405500232	7.01514929518181	8.27886262984459	7.94785194933567	8.26526030110285	6.61487267407981	8.03862302036466	8.70727633429526	7.96651037375821	8.48135794540067	7.87456868039686	7.59945773516948	7.24928005562758	8.25266450045021	8.10703788092083	7.63168951782483	7.91870859292949	8.72401383436427	7.87573684586169	7.43148212076634	8.97970023597801
MYCN	1.8614956799458	1.77078420045958	1.65418983298421	2.5498154888242	2.73644913027116	2.72085207091368	1.77631011494171	3.17834512235718	1.33111194014809	1.58248769390661	3.00216039110908	1.1245448617958	0.679498460334692	2.94587304176607	3.16039315821686	1.30030124287004	3.6300254940733	1.7511606246051	2.90146718492386	3.05255146715974	2.50934105371572	2.69484311517899	0.985299071253405	2.98297616415805	2.02225676054385	2.87795518869234	1.04301813740776	0.872980906937929	1.39415583012002	2.36532866121454	0.826264669245913	0	4.07994516413414	2.14557393550134	2.0330164382751	0.900827290707913	2.51300068586872	3.75412669413614	0.56630443889373	1.85039967915605	1.34126944990165	3.28984479558646	1.20405144897905	2.75605014378103	1.73433210612611	1.49935991035155	1.37811385571186	1.41553171334162	2.75241101280044
XRCC2	3.75718423587162	4.51953288295867	3.63752795907572	4.52509539340277	2.75106132754966	3.57544762926032	3.32016922465767	3.29722943157008	4.27862645163641	3.96611679591127	4.03923558370112	4.11701961797796	3.89083785818669	4.73841792996262	2.67430608379516	3.429883365979	4.77572052134463	4.04057235528586	4.33612798037739	4.60911263034182	4.24974085159832	5.3195242338642	3.89951149173623	4.19490697151537	3.98646575548067	6.3444517873414	4.14537615940409	3.93521168888489	3.70810189758081	3.83505198966219	2.27652100697546	3.85870265445653	5.05166688938917	3.45327382105811	4.24212455010635	4.86763779410018	4.89712669015603	4.16142476758079	3.71520885742933	5.2170618599608	4.0025161566626	4.55666561766663	3.8652298633177	3.12002569735397	4.09767007741283	3.91516623147749	4.22979533604577	3.07290851083044	3.41141626826015
CTSD	9.67906493306416	7.40536439515627	7.45450949129073	8.57230151584075	7.71368971198542	9.26455538747316	7.46005540743699	9.31214866812909	9.29091335105177	7.78081078238061	8.36935237335362	8.6803801483532	8.48483461766427	7.9675747378324	12.0604663868356	8.01888118649052	8.90820949415498	8.13245595728373	9.30870805577274	7.34436294264552	9.03923982531033	9.11726609275683	8.20849562258837	7.53714284865332	10.0063979709361	9.08942629710801	9.28210607980297	8.60518890124616	9.62551128281651	7.04396231793683	9.20378648688423	9.22268036214242	9.15659691978751	7.15054237466347	8.97111140321616	8.46371844832831	9.13250590310392	9.51618219034442	8.57532407135282	10.1648505349197	7.157313113472	7.91199379460506	9.40198827557177	8.59428213075234	8.33196013174968	9.5100428679123	8.80397999491503	10.2066104763849	9.35328620176911
MAPK10	1.93052377339846	1.50445693345273	2.03281545101089	1.80727815952352	0.79728743559101	1.79748658062098	2.82804736567955	2.49370140429217	2.31968091907574	1.96878212351615	2.63308723105292	0.75031331145522	1.32941905265367	1.79701935223058	2.38951720392625	2.12769998770404	2.41712877180342	1.44500766050521	2.45205723631142	2.03777520879506	1.62963672592097	1.42554573691845	2.05306685340152	3.22097120297767	2.05547940516275	2.45315489594468	0.593165223316142	2.5835140597441	2.47169644350784	2.496413716809	2.48438266320319	1.62138697442831	2.97754268554562	2.32930357847904	2.08214778300042	1.43724914949853	1.71241225730255	1.63234954181334	1.84318092686793	1.60076142899739	1.68260945244554	1.27243285494327	3.21779875372124	2.41805048294516	1.26026815312077	2.85398339193491	2.31244187520082	2.54508988658049	0.863868750707289
CXCL12	6.55714247471756	8.70768153889041	7.87506972218263	5.99579746196103	5.74270158164477	5.78066266869949	7.8180748409963	7.26328754970328	7.04907510398148	6.71455427967269	7.14672501242474	7.64536665465474	2.63261330758937	6.24065280749077	7.48518839049583	8.14802824351718	8.37287286879693	4.87890376853579	7.18033946752417	6.70990920161998	6.84726832680287	8.41062498062411	6.27278011643227	8.83541397950327	6.33802545340833	7.3552626865665	5.88920034863433	5.14702114610357	6.56699586970347	6.78048813696048	7.25781913842741	7.25245468746729	7.72647598055527	8.83541397950327	7.36386946992886	4.16372617810569	6.03789166470628	5.15535522240665	7.18396817611746	4.69923980402907	6.56699586970347	7.04907510398148	7.7175935910351	7.38268464349924	8.56706527007735	6.08232905236325	7.56092266466488	8.86243769530723	6.09856739330338
AQP4	2.57663716471298	2.22662009932884	1.44627324782212	1.44235202039414	1.12915675584361	0.599786103270499	1.48739264163	1.507502713772	0.701024187777284	3.79503952448943	1.7624753570959	0.804304002293944	1.10904438457851	1.70517346660703	2.23957319617957	0.570405835320924	1.06433486001747	0.289243301919995	0.0795808210354427	1.42098575341872	1.7442629987195	1.17252128936383	0	0.150364086383747	0	1.2626451834796	0.65235257909393	0.783859317268598	0.990358194200622	2.38942634316831	0.936382501115704	1.21892792460068	1.16497274497559	1.54717536939908	0.802254945149917	3.42287865029621	1.2498773612378	1.30430318451202	1.27631113033718	1.74079984049103	1.1975700486707	1.4755717291256	0.128874973959154	1.72433746454184	0.556814073853333	0.580260131478719	1.66919295105775	1.67084063747161	2.05996475362779
APOBEC3B	5.29072124694602	4.56233741647126	2.50116242992402	2.81207878182623	3.39755275337335	5.79258498810968	4.07228054141257	4.78728238066418	6.81515882529362	6.04294847566595	2.76307944922755	3.59913071046675	6.82024058610853	7.89963285040371	3.8839197797874	3.00027163076463	5.34254692230272	2.42108876704184	4.87782505887852	5.68651254736585	1.68227110374289	5.02618758975538	5.77967957017247	5.56395413204078	3.38010049744832	7.20392994144253	3.17676995222457	6.19882406305967	4.89384394173385	1.65835533310403	4.34933165774716	3.90910186039182	5.31647518775211	3.41250847343184	3.15138488041286	7.57586781475313	5.92129632098831	5.45699176037068	4.04144373494389	1.99495085507359	2.13013093655552	4.69859117854758	4.34081379498347	4.88677125319677	5.77609426415945	3.60362121414087	5.26006693611949	4.44626604118915	0.43914912930192
MET	2.44534845445285	5.08665649580796	5.28376728782806	1.85152210289937	4.0490727637718	2.33187090520556	3.29243350400816	4.29353219481461	6.13394362836649	6.61205099459313	3.24769921789897	5.30007917565105	5.38485365785418	4.465084921087	4.01717195939962	4.25691409826617	4.17437660914942	2.73444774150618	4.71922090980186	3.22462491889012	7.2517234612333	3.21453252394078	2.35088337623581	4.53733858345531	3.17025675203295	6.61490597765213	3.02976442589402	5.39806630267573	3.58059662251736	3.7434982291282	2.89539327470933	2.89642238242331	3.17025675203295	6.81119123196429	5.99880489275458	6.07010937683108	5.00849966638654	7.34649950564487	3.92945778948333	2.93633816767664	1.96094584835502	4.3021507240371	3.12102452806816	3.42664381341816	6.59223263391638	3.49467592621804	5.73306410112349	5.77071603758485	5.20161311298535
MYT1	2.29244276911871	0	0.486334433869697	1.06771937928879	1.79082225864862	2.097968493524	0.293749405836025	1.62656734371651	1.27993008414852	1.30810465158887	2.84285897548973	1.344396235681	1.63117877150603	0.375412653439042	1.12785089274428	1.59916333429635	0.592435684380102	3.57200460617837	1.37823114853585	4.51156752456579	1.50384138607904	4.11368466898688	1.85180359553124	1.99395585220677	0.966857743303823	1.60389720668468	3.49684823827145	2.45345847325361	1.3528858288431	5.07094080411007	2.45695446876557	1.9864802039074	1.79082225864862	0.593889575907543	1.3743165091283	1.30234958803484	5.70718678788308	1.00303096023713	1.50079207466262	2.93921668306629	4.55484252564946	0.910848845086735	3.36739391123692	1.61106315264729	2.10093628096549	1.8831954545993	2.85107858114479	0.493494699511459	1.25866355049825
MAPKAPK2	8.00167759356013	7.27136447425252	7.29052645300317	8.44370085668426	8.29929406430171	7.52555905122266	7.51430349214705	8.504019036652	8.19736357563759	8.90484283157821	8.43982765607843	8.17162229946365	7.72745761998695	8.11698530571502	8.51208989525329	8.64727797761014	8.37609504083847	10.1106419061581	8.20532061400641	8.76570237460916	7.375000439538	7.87846071868072	7.98064626812526	7.50890760017006	8.7014081516985	8.41339443735904	9.96796177525503	8.19631810323362	8.01973027492582	7.9002104092833	8.91974692626668	8.08466551082356	7.54674411886085	6.84576755037017	8.453028079341	7.70280841159522	8.36941092801227	8.50809778211172	7.8117220433283	8.85341745279047	5.71927097255472	7.75087096072841	8.85898162865387	8.96652491831916	7.8037174666162	8.05387358442495	8.60715486697287	7.76644747412188	8.88583404282268
MAP7D3	3.59064591814789	3.89148266880424	3.53936076637547	2.85270560191456	3.14526191998616	3.78435077714325	3.81657774780801	2.6381138692341	3.38267808518906	3.21491685221274	2.8890790088876	3.06877739061551	3.31338647027045	4.10586740841733	3.85448431042064	3.40410798607735	2.6801212097206	3.40370662472311	4.73769694295514	2.96954086682827	3.05383940353759	2.6029410872405	1.87038481443064	2.97746720383079	3.08753409404041	3.16190809131415	2.15314941565496	1.91923168387526	3.43176569804407	2.9381786735031	2.7500814315557	2.2811478540555	2.48614080997718	2.70939871365866	4.10322183753825	3.26026128559913	2.58743619165238	3.55818600761288	3.52267586800191	1.41640791407783	1.06302545490948	3.37066553005135	3.45760940686705	3.69686908246668	3.81278661064787	2.41258922987221	2.7436160672017	4.19347492705418	4.06533262292962
PAK1	5.82259228879843	5.81815716693087	6.58699375529607	6.78703920103318	5.66772352974136	5.68817869950558	6.20613741401994	5.62240553263357	5.78200377024919	6.97247549204874	5.99727274607786	5.49596245886858	6.20711623896009	6.56115053102176	5.82259228879843	5.99632663667251	6.64650886241564	6.5328156053613	5.83937825756521	6.98998852614338	7.22300381668185	6.95962123949045	11.0792831836654	5.85591949637331	5.94815220602486	6.57260606077214	5.83793534418698	6.04508143194692	5.5690475022218	7.34734651804031	6.58334831367656	6.31981107482429	5.99632663667251	6.17945589345948	6.26921537919162	6.60158291277303	6.44459493653584	6.62367871190738	6.49049399133237	6.08146663145082	6.05440337712747	6.29301640426596	5.87886415638377	7.19128025315211	6.32475492772564	11.2302111004821	6.1158331204392	6.30521643089855	6.33744128280136
COL3A1	11.4862808008394	10.2975298526534	12.6159139770102	12.2379854255765	10.2137992979724	10.5857133018256	12.4114061830271	9.88562944415073	12.1109308529028	11.0727663721046	13.0039267401161	13.1902962055638	2.66066931534414	9.82898315729311	12.7737404351647	12.446856103333	12.5846892438864	12.8018667910218	13.3120420214672	11.3951400006535	9.51693380121002	12.0798977311906	12.4803295612672	12.5139031032015	12.1109308529028	12.1109308529028	9.53967238774027	9.50204613395635	11.5887447302955	8.36378357772634	11.4862808008394	11.3711195834127	12.1109308529028	10.5573725925038	12.4114061830271	10.8346475576035	11.662259511102	11.1331912750945	9.54755494700789	5.41074935075757	11.4862808008394	11.1974017096313	11.3951400006535	11.6865569579283	11.3258544594546	10.9043980465584	11.9299350107894	13.2286790169342	11.0528232992831
FKBP4	7.84459135740829	7.03382050383443	7.36503127282808	7.48133783862788	7.58659473293995	6.8563600955952	8.59496136738152	7.10350501284071	6.85833814401646	8.49188959275845	6.48739927720075	6.83376836881188	6.19499144561806	6.87695667056456	7.79684513535392	5.59760538612809	6.61512749573217	9.38305377214937	7.14044874868817	7.56537848605059	8.64640487296162	8.84591734575882	7.73716030052141	8.43433354984671	6.88973691063204	6.98823167841282	9.00324032322602	8.93804963534872	8.87926207950612	7.49070479097807	7.07079143158298	8.30659376334356	7.40588546160193	7.94090503625887	7.6639684504156	9.2351279167497	7.49555105338763	7.68978506927972	7.24154446232383	8.68554019319737	9.24617112394829	7.98922602368394	8.04604240228313	7.09409217844758	6.01664943485041	9.13852514977626	8.50835136379217	6.46994422286397	8.34435047519627
SERPINC1	0.281351093339487	1.78837227912609	1.36700414747667	1.69070526283302	1.63360172380962	1.42262930036596	1.81395750204408	1.4675096889241	0.889385997311872	0.937967795710803	3.11961534357456	1.47976820664549	1.69403063679898	1.62029967909759	2.67848360883549	1.4248339928163	0.725847139277917	0.340757832675711	0.362914105522496	1.4634431502959	1.76995229131637	2.77519155856839	1.32090961115578	1.18243130543685	2.14071299074587	1.33404862070987	1.96042899674866	0.528643111200196	0.667060864559538	1.34942235000454	1.6844000310258	1.60005852961359	1.32626409222181	1.00247472335858	1.90504006761333	1.36027465972903	1.13085290705289	0.339908246433816	1.21780627974603	1.5957523634912	0.238697190652576	0.801254489379125	1.18449722566863	1.23007135225998	0.61809432555752	1.63704445922241	1.71252381262363	1.8539020070119	1.58548867320806
SELE	4.65303954956565	2.95955971087166	4.52966625678982	3.51982445670544	4.5813366721699	3.49944960557318	5.33241939123197	3.0189467892582	4.17800497160033	4.08323616954266	4.78076862710077	1.51279432890293	1.85522950271475	4.37411603431444	3.47675166452211	3.22948975333447	2.21142761161216	2.03000438269368	3.06691498384679	4.87040984467059	0.636323911134186	3.98137730813769	1.65655956129653	4.89556147002472	1.91238636591599	5.74792183562009	3.84807763995651	3.0084785396959	2.52808166922682	3.45977852930435	3.37878154527224	2.13812988759024	5.0033080493437	3.6589446161998	5.2560590641817	4.8770315482915	3.2323836564437	3.79586741136627	4.25119757678877	1.02119092211705	2.94250633502845	4.36936876226857	3.58712272545992	3.80559465811001	5.17557136201986	3.41347633430271	3.77121108828044	3.97041682652467	3.81713137760571
IRS2	4.49259644962994	6.64075984209609	6.47840944412621	4.78224420234712	5.82193591714927	3.45086930405744	6.33079840443346	5.00462973594755	4.95355760945402	4.47903778429664	5.38099058255269	5.95410111279335	4.38743051324873	6.93601358721017	5.22229648132729	5.22949122917844	3.40099711365416	4.42613989667216	4.3412351092936	6.13814118192365	7.49283165261296	5.57797576643322	3.8641419784857	5.00165634094945	4.23363180051908	5.02445572455296	4.97271573777535	5.18718764009668	3.14719872856862	5.84496593113853	6.59318870525287	5.2304036048476	3.77393274568153	6.7219887530478	3.62620709027988	4.3329720390692	6.73340867877795	3.78832932373491	5.459097041303	3.31987750209775	3.5676587541552	3.9192748318737	5.13443372157423	4.75702417099852	5.70374802601066	5.54451080114212	5.5760211246017	5.47907320910443	4.36615661699916
F10	2.81009409195292	3.65748787906274	3.23197671240513	2.82347516670765	2.2917162007133	2.29974658957899	3.50711970489732	2.36266003036212	2.16518393836408	3.42259445319924	2.95871658067575	2.58307717635714	0.805974629669944	1.93716374728835	2.77703762310748	2.94810505281304	0.84476957908604	2.88178337534379	2.99764890838896	3.1570177621435	2.40106456461526	2.68710074877097	1.91471383580819	3.59535927716703	2.22201318585234	0.996847890132874	2.4226597302126	3.15124964684426	3.46237214998308	3.03185591852857	2.73733679926959	3.05713647629524	2.36879112777614	4.21716307791432	3.36871029935479	2.79401639149709	2.56532257510695	3.36223986654678	3.07255010344223	1.6868598939273	2.38224432715715	2.65635846773985	2.70251274156281	2.9507533533459	2.50350738765772	2.44498092307236	3.01130587216438	3.59144801000936	1.08617126270095
CHRD	6.50115276992512	4.97712921011508	3.98793704502353	7.92872700452503	3.16818966950584	1.26636735379146	4.7091361027183	2.48304960961312	4.90569489327188	4.31709763251694	5.07089539629675	5.00250021330041	1.14097224136537	3.44676410488077	5.86145638431979	2.7476577643456	6.00390562254099	1.42718437876122	3.46851376623339	6.3918133078353	4.62169474870857	4.25521610854991	4.76279421725566	1.71361154031659	5.21716666366673	4.2255013609035	4.27138708509613	0.0375031361568703	3.92684094369723	2.79066717467336	8.26046692478099	5.36096431116315	4.04878735884677	1.91225784792234	4.31216794224986	2.87736396638835	4.03980121380189	3.00597444365989	2.52687340872504	6.51018200713197	2.36046403970826	4.00085239263181	5.17611309174431	2.81159211096604	4.37371351390889	3.04985657310288	3.09078783660054	3.88559861482899	2.68794567457984
DMD	2.41052627508161	4.63947252339657	2.3584618469543	2.48779591561234	1.5475783431609	1.6183342104966	2.21714733594271	3.96214220290635	3.4464383122069	2.78597820865612	1.33875069580104	2.95863943886867	4.67510477677229	4.0097362156272	3.1951676495572	2.83504182681258	1.66107240979999	2.26922081660714	2.98724396069174	2.43822278655119	3.8953932502214	2.66454605393668	2.26425210561224	2.99075195938612	1.3098531750516	4.50011444644869	2.64010262841228	4.05310087137445	2.63969732528636	3.34677446685481	1.03178552038165	2.16218069535622	2.31803341864753	4.00057581707448	3.01643508667236	4.57709622451307	2.97205983028312	4.04176180636579	3.4718694141296	2.22468425445523	1.65092838348383	3.26653597882654	3.20873380233116	1.57247830531143	3.19471703194366	0.865777403091745	3.45941912468186	2.55722209322338	3.72391468587461
LEP	0	3.16673563504816	2.68123109219581	0.734965980267556	0.231301459686319	0.416400793344632	3.86778311537893	0	2.55325123040437	3.38623071358958	2.96104758124964	0.749662113702918	0	2.23979995410149	4.66524509016467	0.229278226072127	0.459886287784122	0.0145304296913942	3.38828505669425	0	2.01722837040013	0	2.21215165070471	2.41290617673792	0.428259845111257	0	1.50513180291562	0	0.255329857725177	0	0	0.651939221652835	1.5068677692266	3.04886211575345	3.47571207556536	2.14859358756733	2.22572861614064	0.647249446669034	4.17761786412858	0.517142797523759	0.612332394712906	0.580057093009458	2.61953155933004	1.62244382213177	1.30625178404028	4.89701658817637	1.56889861954957	5.47391761892441	0.00496645911135296
FHL1	4.23477688854696	6.19880790587646	5.10189460339208	4.26139787802282	3.8596446856011	4.09442776339144	5.22024081293174	4.46166089386083	5.12537294234394	5.89154672516108	4.49936727272405	4.94112671380188	3.00175856970771	3.04665383875375	6.76391973950649	5.66468566608907	5.11934328523226	4.7273810533575	6.01703000661398	4.40517459268383	4.93723756733364	6.00030088802861	4.66302142394057	5.75920032082972	4.32616690248078	5.55787310470963	4.22548892163916	3.85551898800472	4.72143598625321	5.22937069580805	4.24515601930684	5.87735490471504	5.34794000220789	6.73271811049021	5.4792500927657	4.08232026054921	4.66601621118263	4.43661527141332	4.76131481850748	3.3823601953355	4.17625895713154	4.90790276226447	4.77576975618315	4.94221111594349	5.71288426142094	7.0375882422219	4.85195390229268	8.32173975210238	4.75852861039489
MYH11	3.06249623439956	6.63098447076408	5.27449081788725	3.44136406704023	4.84388465496154	2.7777176006105	5.26911590023026	3.41921066459505	3.93374005272741	3.08493789114991	3.07970007024158	4.8958505949883	1.10571595406518	1.25615333142638	4.10366956239168	3.9721500111547	3.37941935006547	2.62459443978456	5.5326891605152	3.38818523389235	1.35920736970739	3.93872337056726	2.10042627530701	4.19542170806916	2.32716142788251	4.90075918521777	2.87613346230703	1.74861779402414	1.65232191491162	4.58589535526822	2.65487985978595	4.2766433582225	2.91938163666046	7.10749016038176	3.86370587671803	2.10713937741749	2.81098722484282	2.41419879363786	3.34249730739949	3.36542379023368	3.10601155995108	4.3347568061898	3.38144305396959	3.23685570617511	6.35429866286458	5.72554302619963	4.86308171698043	5.64510523580159	3.03077985897158
TIMELESS	5.78524304336854	4.60752581286468	5.18656534760258	6.0923697458198	5.60278160631314	5.86516020992377	5.14574282066507	6.3298373851624	6.29115212814096	5.00566262445422	6.15352727156726	5.14902378068111	4.97275009149703	6.03288483228197	5.41732930757078	3.35310627839045	5.5580161513484	6.23864116206662	4.97275009149703	5.82079629687008	6.46697913871616	6.41900487435043	5.9216002580914	6.35222828841931	6.23643029405639	4.93525584634893	6.14812182201071	4.72453989428893	5.70583254159305	5.76363305027395	4.78018947162165	5.01183494239827	6.38122458319492	3.99255583182403	6.02296188373725	5.62625624585518	6.85200390352705	6.00675131715949	6.10230524008249	4.37614165305214	5.85132785338461	5.82123613991518	5.81808351091951	5.27285278992026	4.58321084878431	5.33549716784706	5.93065280801085	4.74992879007906	4.66216272898935
COL5A1	7.84560225204242	5.56307281457727	9.27725779051107	8.89551302005886	6.55371298764549	7.58842696454386	9.36640338017962	6.29879462289667	9.06583929476284	7.50402539770624	9.57639712731327	9.81493804062683	3.04665723033622	5.9758310076429	9.58651207829766	9.38491023260569	8.87072250403405	9.24923318871249	10.339329541778	7.95636176860951	6.68039348987099	8.68320054436866	8.82193498624342	8.66667079971253	8.08168089178443	7.28632578843139	5.33126271252576	5.73486980119526	8.30008813898788	4.9945457635446	8.14990783020137	7.92617662705517	8.57910074612345	5.57770325138607	8.30806928436394	7.37589411915813	7.84127878308041	8.289804552518	5.63010029655832	4.39831202122231	7.56011784951792	7.43075809436461	7.39225251501301	8.13322369659697	7.31119855210336	7.87403716191212	8.60974491648791	10.7310662754428	7.94375366926062
PLA2G4A	2.0797098623764	4.87298045580623	3.36619930279284	2.44962351214658	4.95133622613696	5.25753192497341	3.4598757971039	4.90666303846119	4.34239205800668	6.24157351018845	4.29938492646642	3.26475316769655	6.65114002143685	4.49173649777935	3.67005732257107	2.94650705486265	3.73506081638092	3.11047089807457	4.14862522794172	3.03994070134285	3.39285742603195	2.35224939823556	1.40968572502871	2.82130877283062	2.53816887478506	6.18149522203677	3.04937361645444	5.83869917286637	3.1933385081927	3.03251605776442	2.74098299351782	3.46130691383298	3.27981806240854	5.19713897317228	6.14449314970369	3.86311167958091	3.41527895988369	6.06659089021645	4.52044299125815	2.02300597082429	2.58309219509167	2.53222538771387	3.48547145145448	3.8987126809836	5.54905050751363	3.04976101108798	3.63214279784787	5.54739219381634	2.2884872605509
BASP1	6.87611230190038	4.50196200809888	7.14625488653615	7.07741438676103	5.9070866151722	6.55510160064078	6.71228666886902	6.21365195888465	8.60981691526596	5.98501079436496	6.4749189352506	6.61899161755835	3.44091692572849	6.98259681427937	6.87955953403121	6.90882014690631	6.42978660653538	6.43333433920169	6.72644781431691	8.20909291419707	6.66410432404775	5.76500719068503	6.19436180641152	6.89519006715634	6.58582810737508	5.22449702295855	7.36741204122409	6.52872858380621	7.91373087253708	6.49709854653215	5.24230715813311	5.580381226953	7.22290342970326	6.306032940349	5.97839423698877	5.23650748458972	7.95763724443273	5.99777355483388	7.69304415771706	6.06670676052403	5.96553332492361	6.7484457430935	4.98862649704143	4.54132186059002	7.25164028452779	5.76183110301871	6.89652535817151	7.38781973311967	5.96280056930626
PHLDB2	5.19014112883631	2.50728569519327	4.57195744026244	5.1063838155056	3.54672922777353	4.9841839118625	5.52379071688799	3.80358860307085	4.14395130467683	4.2953498328246	5.91374175814346	5.36668841756092	1.80033968249754	2.31393838644486	5.12838950362598	4.20157056162279	4.7050560782822	4.66915401538477	6.1011888861307	3.43763827720812	3.61588352997326	2.97782192833856	4.48458589314054	3.86321696556908	3.26172183961995	5.05402869425554	2.14627861874853	3.14461990151159	3.17092605748824	5.23592381518132	6.48048168141812	3.05344523636651	4.54852999826135	3.81347757089222	2.56914224895875	3.70300058770233	5.00110486008024	5.47054058684438	3.17391765347462	3.18038147403601	5.37897848661202	4.47153235102218	3.16504166985938	3.88542210816522	4.67151701868151	4.60401878766309	3.52212017463418	4.68741444033537	4.06191752227529
C3	9.30486228172534	9.40464975476318	9.84604007130965	8.44825223479997	10.1308786798302	7.33636677579183	8.3655062227751	8.64196168547866	9.99998462224842	9.08964771675888	9.36982427735649	9.2300659074885	6.16768923139822	10.3317949184965	9.76408484531102	9.67381830642918	8.07087041130372	5.3393457802085	7.76367068173175	8.9937621628175	5.7474653703578	7.71844783969398	6.77509664733527	10.9972018888522	7.61373856182222	9.79605052978362	8.23152876769143	9.47677200302505	7.24278841944601	7.36140756974614	9.04482818324437	9.1266004116505	7.95647326159822	9.4653564601297	8.29673610723226	7.76740393783379	6.69578474712864	7.94479250000752	9.76408484531102	7.85375076264666	6.88650988626558	9.22010674554507	10.1099165379265	10.0888096305124	10.9747943070621	8.64196168547866	9.26084837251444	10.289091228642	9.38146698190721
PRDM5	1.03312250806687	1.93755555813875	2.23537988051909	2.8126688477243	1.59048878554225	1.3165085526566	1.98746046493362	3.06294732900774	1.92067608448663	2.0525939589887	2.38176441766714	2.59166526017403	2.18430551787219	2.69159951107278	2.27586868384475	2.26302944573322	2.28490413677649	2.83063608819898	2.01875281624525	1.87012192889084	2.39233586148562	2.31604222678203	2.76560545849842	1.95321516863324	0.914431449101471	1.84230196074788	1.54529033465737	2.39169165005403	2.26103921783541	2.37727041752866	2.61785048809883	2.7368616427072	2.72582451862672	3.36601956515453	1.77281292240835	2.31936222215794	2.03291073995535	2.50416676690846	2.62212301550996	2.5326591685927	1.89602109011013	2.1580918702396	1.18814139679487	1.69969323403848	2.45268592679595	2.20785969381894	1.71419714542982	2.54984858852159	1.6046557156194
CYP1A1	0.767263704992076	0.939993585220703	0.0855019464926565	0.437370734914717	1.91758598550172	0.519566606940768	0.576735308374355	0.326976869427211	0.85467699387015	0	0.644192686543332	1.47392431392603	0.756824297337644	0.320928210083079	1.14774772984335	1.06361190440719	1.76838084757263	1.8469284706597	2.50279108543332	0	0.95462130108934	2.69769712604288	0.664888644316958	1.21288528178441	0.68229255460283	1.40347436216756	0.513114684274569	0.917405576308258	1.0312768964813	0.943414823494517	1.67937299777406	2.27543500052759	0	2.35448095100089	0.8500095441268	1.697411226175	0.760174660466975	2.48654849009305	0.200159159656231	0	1.45521905593044	0	0.779935868663876	1.09024864083847	0.870606016493454	0.311312208063099	1.01560145156908	1.98720561903883	1.2709061705803
CCN1	7.88877145966361	6.1062619380702	9.51240044504663	8.53321482634572	7.88544565626872	8.30698972210308	9.53480987179024	7.88544565626872	8.3998192454694	9.13759261163966	8.65375845827873	10.2497336184306	6.62124846402372	6.9254414475335	9.98515266633781	9.67992647063556	9.19170436624437	7.7425296183174	9.69258865798417	8.21164956931559	8.28551986936974	9.76580476145801	8.56389589502694	7.70139484615132	8.88986000023049	9.33279284287482	7.12286673016616	8.07930413377937	8.52840985492126	8.39110488109628	7.26084506977542	8.37293333458247	8.9874616941065	10.1800965385758	8.20390033252124	8.65375845827873	6.771435375503	6.30744755755224	8.28146441305992	4.91750375501763	7.10689442710467	7.17287171834544	9.62151379376288	9.16827840527065	9.44253453203391	8.9602525672978	8.62184494865696	10.1144621609223	10.0316956099106
CXCR4	9.43126958318948	7.14107872611837	7.86436877704935	7.96091656034381	7.37235165297053	9.08301748252279	6.65060004278741	8.43353157070065	8.93563599106176	9.55730630154328	8.89697612591863	8.24605288015189	8.03607344672198	9.14222262495123	8.37994311957403	8.24605288015189	8.1186048681313	6.55404035752831	8.33711776836911	8.60459291163086	8.53478934830237	8.79034512177595	6.90787874117093	9.10484372556439	7.63990247871918	9.13017079470264	7.36768753775042	8.16398494130087	7.65223697940782	6.06830969893236	7.64395456545592	7.3154265458095	8.34788023205659	5.69898710624444	8.41750661220235	7.89888135019146	7.73149399987893	8.80550567290524	8.80242032643535	6.627486829844	6.48178866604317	8.85009530927711	9.82272457844452	8.50354741781078	9.87794558751535	8.69282012894383	8.18295725375022	7.00333892439487	9.57720512383913
BIN1	4.81114942435235	5.22683033578073	4.82114842117424	3.57383044759579	5.40155395939091	5.04773441293341	3.52889422621798	4.60246435827106	5.51051733144072	4.93393765709117	4.67867792140957	3.91854893639448	5.888957207141	5.31044507092145	4.38304319148269	4.28355703469713	2.48040537824874	4.13305246893605	4.54135529611887	4.01513398723447	5.64476095403891	4.2106392019376	3.77944745214874	4.90453688618941	5.3908047637968	2.56963468162204	3.28407734165601	3.77002152243445	3.39369941911038	5.00733488646373	3.93182165742322	4.02111576532696	3.87150201025214	4.58873215529804	4.66326519542242	4.41633693656209	5.0244216635562	5.61220587489333	5.26937352193834	3.53651148029015	3.10887989053523	5.61575829764374	4.95554809971531	5.01891813567608	5.43667058575493	4.14119412071677	4.30805035792392	5.41617212258864	3.86689747301702
EDN1	5.07221618592359	5.7242631065333	5.56563475070092	5.31618942898644	6.33733216423325	4.21127405678526	4.01932233011189	5.27262536564616	6.28380671269753	7.50280161904422	4.62359707988925	5.87068039523838	4.72750955136271	5.26979298905246	4.35582953570064	4.59403626496043	4.52822656003611	4.39755152789386	6.31071654318548	5.48007930127448	2.06750192088139	3.65184417493875	3.3266751606766	4.76179183686266	5.93828141309677	6.00777917356649	4.19455010194051	6.31334834045261	4.32412705113823	3.84317641506384	3.50045996696194	5.15997466339428	4.82388099937898	4.76941020183265	5.19224045671642	4.58668404583814	3.54902350438865	4.25695101271796	3.61909708705248	2.70183934048012	3.45609742950421	5.87017676956408	4.39432776022042	5.30954345719578	6.231915132864	4.23062733291012	4.47237060955985	4.90558321914877	6.26073881214794
SYNM	3.57038001324743	7.80210832774817	6.23583462406527	3.58841625086677	8.38343820569228	5.00434523187213	6.80487193254749	6.69603436473888	5.24275550567712	6.52482311361747	4.41147639461787	6.24782016533492	8.46683966869222	5.84082586532034	3.46350989075832	5.04483461202871	3.81864334101959	3.16730927148529	3.78099058647321	5.54463961928304	5.14564726654297	3.14668195263057	3.00108342159019	4.46286864925007	5.07133155164028	5.34076383082672	3.20320326499262	9.59615041536856	2.67106011946859	6.23478570540949	3.25016383272608	5.71216455198188	3.35055255873886	9.17545859056704	6.55385385533485	6.57500250685138	4.66096608154022	2.6045403660704	6.55255151981226	3.535847791682	4.8167031324601	5.73812951691813	5.68712068196889	3.61221910941452	7.84989711298135	4.26711003985835	6.82708268063425	8.19368292911349	5.83912812643409
IFNG	2.23814074049402	1.47529687363565	2.58265926811947	2.34079852121048	2.05013854300536	2.47274188407888	1.85853315327234	4.02960902373847	2.91584375906805	2.36389499463799	2.72948355287235	2.30326554858882	2.75211506166814	3.12778038190298	2.0423966982692	1.82570327292018	2.17419521368389	1.5165348337623	1.26893423971831	2.1919168648752	3.16129856525188	0.866345170821155	1.1454297711601	1.7739785623887	1.31072788824142	0.941689928621202	2.21324260829476	1.92688421967398	1.78730932013175	0.872097880137987	1.7304710358696	1.2028378151422	1.78818744867648	1.86228701563547	2.6071280027621	0.904229808157497	1.38494227535004	3.25142038903687	4.82751642984887	1.46228589494521	1.27931430460855	1.81214386885569	2.52462859556437	1.95669842967933	2.73965814545746	2.22129213888544	1.81432109516953	1.75848191086522	2.58634682481746
SOX17	2.81387913263712	4.06661850449755	3.59893424089725	2.91689454933057	2.90267701560633	3.04861503243323	2.78430455399664	3.49890348079242	3.55370981288866	1.93473522581366	3.4017878330086	2.68557851653334	2.87924446819128	2.86896627457342	2.81432200233625	3.73608827867397	3.378997229624	2.19377109698416	3.82195166816893	3.0414634204323	2.20869600681657	3.42972953663501	2.7314873652334	3.99720717865972	2.51603773810618	4.52280060253853	3.4685594804334	3.47245467605833	3.70207548502347	4.38362894742696	2.70657326281862	4.01529329124914	3.86622189075625	4.4121205365375	3.91543660712056	2.35197314768921	2.5470594451317	3.63258515518069	4.34612354893432	2.96838365097118	2.87965621737255	2.96158357983453	3.51446130391892	4.15640595535372	4.11919488610741	2.57667332760894	3.50962454999552	4.73045530533263	2.34196730994091
MEIS2	3.59470679555184	5.01359787925876	4.21907464264641	3.52099297563397	2.92917653024373	2.38419484841041	3.89399770923258	3.16048954463892	4.17679449948129	2.54538209622607	3.92460747466177	4.08869592521077	2.25687819310129	3.09754388643653	3.76186697150463	3.84017089870284	3.79762957120592	3.11562991814662	4.08170407916222	2.86913303608222	4.94494252460616	3.50341772444978	3.40390740130011	4.53918498719963	3.12008560779615	3.86146281184021	2.2817102873179	2.89982563537442	2.52214270071123	2.83514863453029	2.81679318679497	3.79227313228534	2.46680108153132	5.22875381329808	3.59884005146802	4.42507898966521	3.1866927049505	4.42310378305302	2.88695947404946	1.77443488883659	3.08415801477665	3.18868514705369	3.42895310506399	3.46297479660404	4.44896575104647	2.85679918487083	3.45374224858986	4.97982688685318	2.50963689474267
COL1A2	10.9764112701028	9.36544168160304	12.4530728914093	12.0572690567823	9.8862123189999	10.2557426307554	12.1750172964533	9.02550242657216	11.7613724618093	10.5222243424922	12.5928441281885	12.7439657885443	4.09608975822608	9.14693309048782	12.5196476934762	12.2906257994333	12.3525424007853	12.0867484550155	12.7813294920638	11.092943400929	9.43908707975593	11.8608788449764	12.3525424007853	12.0867484550155	11.9587426536514	11.4110369169606	8.90062792097478	9.41531692261486	11.4926457236176	7.44016677830342	11.3615595195353	11.2582422230158	11.5202011319181	9.65733181761962	11.637714599566	10.5922877040715	10.9764112701028	10.7068623310173	9.03838339177863	5.80781052435242	11.2582422230158	10.2997210987413	11.1169937686699	11.1623355764358	10.9115329775382	10.7068623310173	11.7299445640998	12.9502446385356	10.7475252224965
TANK	6.34033138408041	6.32634741845639	5.72548874565066	5.27739555542172	5.78376810018481	5.60162949432757	6.32433544656762	6.92909142653802	5.74706715460069	6.20914884444466	5.74753973331087	6.08337050819532	7.24393057795525	6.909785651969	5.78287563999094	5.57187362439814	5.878487495741	5.11622189318124	5.77628509656145	6.06185638153262	6.81112947779652	5.47932655436033	5.50119414719476	5.16251499908584	5.43370573173057	7.11646659089768	5.41789621503196	5.75805893894753	5.7729010132157	5.81469437206655	6.08804103699657	6.06847202110267	6.10537172981533	6.22873891380422	6.83950297080449	6.7616936465432	5.28556392211335	5.97789066093645	6.01651278395113	4.49516674125264	6.06047979061985	6.43638677445435	6.03548791837948	5.67360922652197	6.89514438461176	5.29765978884722	5.93774305870695	6.61633769160107	7.59992190068857
COL1A1	11.139878242623	8.92804504522411	11.6566571419787	11.5908040501543	9.63557731357399	10.5934645370077	11.9719603100396	8.61075411295994	11.5477950178727	11.4708732864586	12.3617950367952	12.7829752782045	5.42781773313271	9.48775645315103	12.8893407341105	13.0555475871436	12.9911602795793	12.3501155784979	12.7099273077654	11.5235143973805	10.1368047047943	12.0279530740827	12.4752793450299	11.8400456928369	12.0279530740827	11.0265901893318	9.22131778996786	9.75683746536394	11.6260918382455	8.00660586540171	11.6041647142223	11.3338087805007	12.344323728201	8.60946533648322	12.1482837929352	11.0203892748244	11.2567986134521	11.1645817362332	8.6737972003431	6.01559392647601	11.3641175895058	10.9372158779692	11.19562528265	11.6881251698814	10.9096076818406	11.5519392992677	12.1209009518192	12.4869218096199	11.6085403840254
GATA4	1.70893933921458	0.685138968622387	2.5721031674515	1.0766094893637	0	2.85922155498608	0.0439311856143874	1.59055929593807	1.91131643028083	1.2886546544782	1.23127774943084	1.12179749057259	0.76260919195373	1.32159070850963	0.591196356925734	1.74701786719507	2.65848193352682	4.2391749416945	2.33481057369485	3.18782483960836	1.6946028399611	4.47304591251439	2.78877686529335	3.08975990806095	1.42337192452789	1.459024554202	0.294185954744411	2.10698093180217	3.03485938964323	2.41393450998932	1.69893715434532	2.05932501757025	1.5493025462081	1.42140034428643	0.789061699675029	1.32093559742091	0.150000124406137	0.722749587235283	0.607858604630339	1.31414788818338	0.0578749648738084	1.60079571541163	3.68350230436691	2.26655784575994	0.936164678210117	2.25915858126635	0.67624725378139	0.991782768333991	1.8756930044335
TXNIP	10.304957702382	11.7803000159223	8.95217263422295	8.72350108373952	7.97841366313287	8.23137103772093	8.1735162921517	10.2149179235501	10.272697049886	10.6704972358649	8.48527731249215	10.3476342049356	10.0283130261688	10.7775471216601	9.67790338524686	9.71699088937588	8.89816698465623	10.9400294494731	10.5416684090249	10.7364897706078	9.01663357465746	10.905480570253	7.24078001473377	10.7463015623358	9.12584896149674	9.23963798259517	9.03017086035291	8.44755548411434	9.32164981676941	10.4627821199916	9.6102206832965	9.88800621875824	8.8637680932635	11.462052771527	10.1543162482426	7.52649991740467	9.71699088937588	8.67825400633436	10.6799294655686	7.94364977876615	9.76650343398771	9.82332407141569	10.0019120545655	9.88800621875824	11.2688822671152	8.71936618864737	9.7712403089809	10.9746460752285	8.46822572149957
EPO	0.983995999544419	1.26307687905889	1.42337121885935	1.37375640016565	1.55304042500116	0.631787810195504	1.64901648792929	1.58116756797513	1.93589194498594	1.94161222591552	2.89196337279769	0	3.77255231746744	1.99297822380096	1.24886916393737	0.227372963665406	2.3969331914539	0.549774596353954	2.22965057018454	0.00814676520753932	2.71188572701116	2.75655200253362	0.176649852621467	1.19448984820164	1.33372186792472	1.48931482712247	0.799297253838544	1.70174306451228	3.79148733731029	0.790596663024324	1.82828768728659	3.10040553520683	1.30267195142117	0	1.28862462235066	1.70174306451228	0.739066913770503	1.51935186877089	0.172942896511224	0.782859279567149	1.1711953061736	1.87035855362459	2.09521458808148	2.0006423363038	2.81602333415826	2.39440076651305	2.76592145310532	0	1.33682325595972
CRIM1	6.49370497727174	8.39778679109558	6.75289791070801	6.04345633063483	6.0792603662855	4.66016616422319	7.10395839398692	7.16566791032032	6.45543601509711	6.98961299255612	5.86457112291885	6.91008238474069	5.85004920625246	6.15438577347107	6.81759366308818	7.03475944112032	5.43409705488592	6.2769886020976	6.39847043268919	5.71047568079718	5.55624181604005	6.0925017931912	6.50258960407121	5.69034862342763	4.98158505609588	6.91226839800789	4.38503475122467	6.91112534070532	5.03967103652481	6.68318672682324	4.09585801143567	7.90562480754835	5.00370071163736	8.63914677909488	6.6511667989175	5.33476305629651	5.34173671835606	4.48021575579074	6.9025600203031	7.64573096940297	6.97794086882991	6.70142171125879	6.31206228924295	8.48479792752402	8.15777383183943	6.3625176886246	6.69178495471632	7.74015980279975	5.94060296141909
POSTN	10.4038533724271	8.2158606971283	10.0475448821625	10.1884791860159	7.75437509702974	9.45442867082625	7.62282042836807	8.6542139677051	10.0104211424399	9.56621097327298	11.0993103362264	10.2309348014806	1.96918989985338	6.70321407685893	11.2671967613973	10.9684592145689	10.2548930573107	11.0248107732068	12.19581402967	8.20267105923537	8.1836931685565	10.8041635809808	9.05055235788592	10.3414206726007	9.08746851325002	8.8722476806759	8.22736095061816	8.54638632501919	9.72258571522336	6.45185429259387	10.1585112795456	10.6373148372513	10.1708911907326	6.82755007212807	8.26355117600638	9.92956315941213	9.80162138001497	9.86108705530101	6.01619856484268	3.6949626712444	9.17296932663888	9.00250508499469	10.4295745122077	10.537861165318	9.21943260662401	9.65243391498564	9.83914682695426	10.0587450994428	8.83564786020181
SBSN	2.45367878113105	2.12940285980285	0.877636226319626	0.82449394398485	5.06920386317828	3.26232756738153	2.12619451320406	4.25441771999165	6.8226237902046	2.78902371212142	2.53915835819951	3.10635707314191	0.601911511807959	3.17984746354603	2.22771181864619	2.21262148029743	3.00503742567626	0	2.93312870489588	2.02318783614884	3.07055759820348	0.913471523457574	0	3.03266938366602	4.58315201081309	3.10357855884488	0.656076306766953	3.81283680733051	0	2.24659061285174	2.47574190862547	0	0	2.50863284865666	3.63464233097504	2.44163028702643	0	3.40093910486234	1.67106965782249	2.98252462366085	2.47878521895891	2.98311173573121	0	2.38412211944972	2.01671130202095	2.82080709433773	0.31299255586666	2.39227818453309	2.23108835640326
HBB	3.65341725322515	3.56796557663746	5.86809952425252	4.84631228913421	5.21280306682945	4.6742015514936	3.67636400729372	7.51924069675871	6.7951912768256	4.91137309922059	6.87744984688682	6.80663660624092	4.12248395621767	3.64002536953707	6.46152018603494	4.49263768743488	7.67565420612096	4.70457842025671	4.9553644047608	7.24455963347792	4.19994788204577	7.60817261319836	4.18526124390679	6.427584683241	6.53217501360261	8.26154286286974	5.81005922561509	7.59067886358068	5.98059343185041	7.64332201846351	3.51751696466072	5.55413523210472	2.65940417693214	5.86886540380885	6.1465164757078	7.03874670122904	4.26091598522751	5.39222131709363	4.6316338378199	5.84068482589356	3.97250123712532	5.9708454743861	4.73996742984511	5.9158422030632	3.77326582222403	6.23272490257115	7.35935928934584	8.56415483432083	5.68675306379373
SALL4	3.3100871998351	1.06848933987291	3.08421419026352	3.45794671793718	2.98864715089592	2.83469144326914	3.51928034371139	3.54369486451232	3.78475340162285	2.83011354237968	3.99450407026859	3.859145966062	2.64842157286146	2.70808982437233	3.57071107434863	3.31434154292925	3.8257594758892	3.70530326044674	4.29456185109971	3.55686759192371	3.41423416462134	3.96777643794869	4.08069284325249	3.17382798448063	4.02181125618466	3.29119856575035	2.20716630119657	2.06256942502123	3.57431957348285	2.15256009225759	2.94845521784906	3.41000615227295	3.76154727511474	2.00089350886652	3.28719439463285	2.9695568974169	3.99450407026859	3.36120215108433	0.566385564149567	0.239220435053714	2.52486005715478	2.26115778230686	1.75995225999773	2.50238496762243	2.13723004817688	2.65082527993536	3.65030733153707	2.64199143406953	3.48159032937152
ACO1	3.67566449373571	5.72445631355751	5.71561372957578	4.99836211744131	4.44668894909186	4.84010227919202	5.35504667977924	5.7942988739116	5.53981002194054	5.54658386328765	5.4679299538079	5.62185924723282	5.85910769465447	5.08883706685413	5.95123970663484	5.6356916280011	4.82432436662634	5.20695699104086	5.69527342867339	4.75564837159472	5.22932850599402	5.44909980583402	6.04602359099884	4.84691431193673	4.92845681569566	4.64164799113818	4.63590373837728	5.5991690300408	5.43305814017917	5.77220758148702	5.38413258295626	5.46009291232872	4.08226825548434	5.07619628020318	5.48964840114147	4.91239073307131	4.17722743237502	5.20862605177809	5.37149187079831	4.70116451407057	5.44430807875819	3.56699957085046	5.47227441832053	5.32325228212912	5.49627315034172	5.90108777630965	4.44639094892965	6.02450770281966	4.98559315636106
CFI	2.76525181943493	3.71311563192059	3.82364229053828	2.31903719466683	3.06225986052422	2.21063444535833	3.16319974748005	3.57472323343459	3.48474462825821	4.66417727938721	3.55240385553065	3.68485680580994	1.33407403384468	2.68695731957343	3.16064793195412	3.32884567689203	3.17612606894946	2.37319979254236	2.67015096427162	3.95922745371109	4.4714915260242	3.19142405412042	2.27692615085423	3.6041819298282	3.14472204681619	4.27583311867628	2.79467836435227	3.45192172098219	3.33350178444515	2.92519548467646	2.39695692176812	2.85646063056703	3.22673788592368	4.42754515700388	3.43802540872544	2.16791799310619	2.2185477655819	4.14754492162556	3.45162195625091	0.730566637458165	1.76823791207836	3.4497155526529	2.92310317150531	3.47650883914677	4.45684997790045	2.511285961242	3.86939409888386	4.75843179956733	2.0338638626416
EPAS1	6.46168830730496	7.45497837021697	6.36958032683157	6.27122137441596	6.1587385577279	5.77815669950385	6.82642281215273	8.01882342188744	7.14568144243588	6.6267619485037	6.68674187822833	7.25094190098569	6.47792096892261	5.05252096123855	6.98973105786528	7.71474231907653	7.7489113340881	6.24694526607231	7.06387729001603	6.97539759016503	6.69543619804674	7.44776625607703	4.91690794594745	7.74653550768992	7.18419814000379	8.68959304626246	6.1412945351394	6.32530298391701	7.52346176875344	7.16774367411663	7.94829610054734	7.19359090321429	6.94699864285458	7.00504832671619	6.99556085889068	5.69664283975646	6.12938472103958	7.14999672229212	6.55741195176261	6.27787026054026	5.82304352656598	7.10209543906514	6.96772182316967	6.52390014242372	7.93651058770112	7.17086376133114	7.14701798596675	8.26315975446153	6.58829178513
PTGS2	0.541151812618864	2.1684724121107	3.03074602187837	1.27438889962643	3.49509230642626	1.89553087788538	3.10357164947105	3.03990538821625	2.25607864883899	4.28262603276555	2.95031918904972	3.12182432467179	2.75944794079788	1.72761789042263	2.22015336179946	3.24272019875649	0.659332065121007	0.14946186219524	2.55691174042039	2.38965093707461	2.4955580049019	2.72357964915569	0.746162927471538	1.02350567764635	2.59552148881812	6.01886860203238	2.74529470659975	2.91907592810815	1.68424862238743	1.64503995999162	2.53203635599793	1.70492488130819	3.15557306155723	4.81276616680569	3.48157186808192	3.63500772390413	2.82997740469837	2.57333318788773	2.57642631835511	0	1.82684894762082	1.85497886970257	2.87372211640298	2.92827323604323	3.0484679836115	3.43426225020559	3.01910724909309	4.74339649660853	2.72662290191452
RARB	2.53400686147644	4.74682502861932	2.23189148408608	2.87757051902314	3.21340145278436	4.01662107715182	3.92540394796684	3.16822261156502	3.41589601026407	4.15356125758301	2.31397743901878	2.94933966020659	7.23296408209657	3.45575869503877	4.76203970374393	4.02246114026441	3.31107902848001	2.03246988753391	3.0556824374074	2.26298602507767	3.95647217186997	3.38703191452551	1.78030853498163	3.82100139485246	2.41691751555052	4.8576210486467	1.76071678207391	3.59351630205727	4.49227347824911	3.89813363434287	3.7792974761193	4.31334153448188	4.78552688168348	5.38755557483511	3.80608193485096	4.70017221022552	4.47656848868606	4.38555312934479	3.17543137712705	4.06174034785358	4.20593274808506	4.5026695333789	3.27989633251781	3.64072202560516	3.93554700718384	3.24487085022954	3.94953811623	2.89620728537714	4.83483807990823
LRP1	6.36212800269119	6.53288691777257	6.05990037196104	6.99990326775353	6.20393115024478	4.74881251691929	5.95067559476585	5.76369450496012	5.41915950166299	6.61041915001452	7.58925106191463	6.93152352899474	4.64699582067103	4.56118391985776	6.48765366110353	6.68752622396406	7.67850997241763	6.09032662497312	7.41694594154801	6.28273988156666	6.08379801691329	5.8689244548372	6.844877500891	7.3525106339428	4.98099804596468	3.93184004102833	5.55588277347043	5.65868573097999	5.33461474940729	6.08107256846018	6.09199304613205	5.14897021343074	5.03397484271266	6.3725242435138	6.25487733123433	5.38521999510999	5.77206055894471	6.00177428609826	5.09095911079914	4.64358806152586	5.72458285824105	6.0730069980163	6.04546813976898	5.14176041805574	7.07192746257479	7.05290695902235	6.72327380635897	8.52931690373969	6.16418462517091
MECOM	3.46037615865649	2.70261390627045	2.84234906431884	3.41967580034241	2.06317444381379	3.52050023500629	2.90775311140029	3.78229496490469	3.21162296626792	2.53210703595228	2.62713496242077	3.20113520255983	1.90515276156544	2.00077540743549	2.58326656628503	4.10693873792603	3.22882149874089	3.48739429702684	4.44968192047391	2.61537640294006	3.43438122408511	3.60671167747014	2.66136497215362	3.93534732687122	2.64029985969757	4.76127472018924	2.48993849922387	2.59708841897824	2.61437043743834	2.69524345711258	1.62753846768218	4.40750707582931	2.98733194318531	2.94491179004701	3.29175453578278	4.22822503069673	2.3764215608008	3.22466786184833	2.89084399564915	2.65280652090074	2.10239825435974	2.12502228984846	3.44760027523258	2.93462156732126	3.73920458200926	2.36246983537592	4.27686793209674	4.26582371074671	2.91042861808058
RELN	2.63927901752503	4.47662585162429	2.63627349588691	2.04972890604954	2.62706267283297	2.80153226415588	2.59764680102931	3.04942195609148	2.32454857137235	2.21660230511639	2.03575196819339	1.12688963510654	1.91893777653687	0.704642383123032	1.6773835153389	2.57085134585543	0.405894293139641	1.96645884095909	1.3777629302582	1.98039757286795	1.10735454578134	0.409002004278134	1.59469394754477	2.65787086722878	0.358849884909527	2.52931887621565	1.402648850814	2.06648016563538	1.09812491637014	2.60140705741525	2.11401043090585	1.84645330614897	2.33496182436749	4.74550557789958	2.36544804191531	1.8134969514179	3.02384202606298	1.04127245633427	2.45316853493285	1.04026283967362	1.58518467576765	3.332181896383	2.77160656480748	2.69334600639877	4.06480407524838	2.08421312909193	2.29779661925556	3.51848718285129	1.22481777699559
LTA	2.04398506596961	1.1772251125534	2.41545104635553	2.22787810060549	2.53540018388289	1.66579829259947	1.33692312838503	2.98105043765974	2.16646196827461	2.89998489602677	1.26719851314244	2.58202790027932	2.82493531815611	3.38384464044933	0.86311436637489	1.77314555169639	4.43748020021952	1.03282712044032	1.23654116194116	2.17474486448916	0.906236584996233	1.22902631145318	1.67623652219881	2.18159014983433	1.36715858722778	1.21516477131805	1.51264058673684	1.22136606312891	1.28601937312859	1.16418552573728	2.38268509354241	1.05411206844989	1.75163279419492	0.906236584996233	1.66401630975649	1.66129349529344	1.72114395217714	1.07380537261738	2.78065325949471	1.45806130224886	1.1054219545603	2.17396782636268	1.33094393299152	2.38634988307885	1.15972216817245	1.29839946758712	1.80366043547436	1.07741313035721	2.01030985348645
ACTA2	7.16690688623294	9.09009794425028	9.1591098680857	8.41198463533953	6.98831472478773	7.01514469466161	7.93963853628034	7.26972671418225	8.83077455970899	6.44487586227747	7.846021340075	8.44124345571322	5.43464268212339	6.57086216485371	7.86119534454564	8.05572813546126	8.23274903938977	5.46746503758021	9.13336614832499	8.06460494551302	5.54402713245967	7.724072870964	8.70836777712829	8.51814287319976	7.38094272932988	7.45843431078492	5.9584923142645	7.02656281338388	7.41896244022232	7.74103945633706	6.72500009221414	7.83088108240525	7.72481618540972	9.94514943375933	7.66598778610156	4.58068769594651	8.68572503394559	6.60369490390726	5.29675241497074	6.56865191781667	7.18641088412085	7.14869102987755	7.66025672111058	7.69145570919644	8.64501412624781	8.41572783412203	8.15009940702897	8.37945388307022	8.87744601651312
TBX20	1.81462089454124	1.47289814609351	0	0.431248411325947	2.21748699796007	1.63050318720128	0.377101935965768	0.594302657543853	0	0	2.59218045970254	1.79061908184583	1.85916934085602	0.797900061529841	2.15748079688377	0	1.30777541568588	0	0.703719187671846	0.840302894783014	1.05860395473676	2.01519772255592	2.36662230366302	0	0.396949232072758	2.08763343220613	1.90077974680354	1.95352532494738	0.957159480804974	1.06991381805611	1.78253549551914	1.3137888372713	0.967640199060023	1.5546922709104	2.07063481953487	2.4358116183361	2.10645916235676	1.94881129560347	0.966711843936274	2.66828053408284	1.8274478090743	1.6896271504778	2.23600538245848	0	0	2.10476113092762	1.81221800109554	1.89659256657677	0
CAT	7.26536504205893	8.57040300466149	6.70402678189141	7.6781269694337	5.94123267920308	6.87434786420539	6.33756785007285	7.03126804674404	7.85062303385029	6.42734509565763	6.36844765822423	6.70957199182154	6.66092641808921	6.39555459534039	8.4161995328592	7.33062836318958	6.59594374754067	6.95978018881817	6.983009836149	6.59541898158915	6.87001130186735	6.84844979346269	7.25632616838107	6.8727093575691	7.40352594358309	7.7660739169321	6.87594594624089	7.64407904354542	6.68597124882951	6.1488252706793	7.72308946818755	7.72028557061513	6.79538723495823	8.25054097665756	7.29403896984942	7.61733166752669	6.74774766595985	7.50341950322447	7.62271266498109	7.22840706896928	7.71179930332872	8.05717717236847	7.58342892877243	7.22290853238904	7.3964141438018	6.63494573159863	7.07553061915038	8.27096955472745	7.3762187141096
FBN2	2.69776048741368	1.90554231588749	2.02291739439213	4.63721854113097	1.1751550830721	2.14645018462746	2.84407169491517	3.8957982169586	2.8961614868417	0.105282930420111	2.113386326789	2.98891303092936	2.69580447514059	3.52855606387716	2.06236441739108	2.96419286826509	3.35430407586866	1.96034583678433	3.85660191397346	3.28869600654358	1.09805761764593	3.34763460379948	3.37517022901102	3.35932639978624	2.5224187476523	4.12261902842722	1.8790181380441	1.37543269264902	3.83016499194448	2.31704339576554	1.52712615846936	2.02693973234672	4.82616768795759	3.1378984464379	2.36415929716291	5.05795239959723	3.82807793828512	2.81565579074029	2.89161034942819	2.46002920746767	2.68451391983564	1.84693558065957	0.983306055247063	1.26340836915977	3.07067289185355	1.98394301948881	4.03015954492879	1.15618409146189	3.1537976454068
KCNH2	1.50217949590327	1.23124261053762	3.04989522179007	3.95831612717717	1.86713562464746	3.96782404507258	1.78236704526293	3.6258744496888	2.48596067920349	2.01524810347708	2.46393018576546	1.92025680606253	0.62768344159129	2.25299700638877	2.93232915981592	2.85213222825963	1.59027626361885	2.95081846314904	1.55838686219438	5.04132464540428	3.85161789109453	2.87389440211731	2.03480021714118	2.41769842187858	4.45231400295424	3.233029080373	1.51682636435119	1.49027980890294	3.39559129577367	4.03690314785998	1.45186089726112	1.3218634136913	2.03786251004161	1.35188062757654	1.77855557008422	2.24301662459514	5.13402965726843	1.69905540993542	3.18028222996452	1.4869477419594	2.73980010616295	1.34227201113599	4.52423022160106	1.72948035409826	2.80587507355387	2.89649947423931	2.36978860433425	2.90104422023981	1.59027626361885
SNCA	2.48299530809122	2.39039496236267	2.4383031546465	2.46963858265952	2.65763674171324	2.11860138047327	2.48585323428323	2.34555860676483	2.39675656223854	2.09139574010599	2.57946106560137	2.20089464092714	2.15610890726062	2.30075284367681	2.63840522240081	2.50961830215742	2.55758022112665	1.62263169374017	2.77843403646959	1.88423001889066	1.61161667105679	2.18638874835509	1.57933573147202	2.23288355394596	1.3230448483922	2.13446115387811	2.14511028679172	2.08771781576235	1.86018356109915	2.55984820925946	2.46840144419681	2.50164971530185	2.2962425832894	2.67436137386223	1.53018535977338	2.07678408809844	2.45176446348704	2.42508421406745	2.35119314877163	2.21708642104985	1.96282329467987	2.45146544052901	2.19243534352426	2.34238014953444	2.55257490040122	2.76987769696889	2.56614564101777	3.29614195078376	1.95553632944982
ZEB2	3.73712338418212	3.03829962810647	2.78651857240439	3.24397486979331	3.04069128586304	3.78517172702571	3.34657494053184	3.6660031957959	3.78351209407707	3.30270648381408	3.51236308278743	3.14558521442638	2.63842563656313	3.49256501971327	3.69904299215558	3.75274861622898	2.85791060837169	2.04446757879237	4.25184005916395	2.37458960665927	4.13185285653687	3.30024495088244	3.20149152658584	3.88533227596769	3.483480508917	3.02632457201814	2.47776794480909	2.97111732217041	3.44893859866677	2.46603142976518	2.08511320406262	3.57604970767583	3.35520612968851	3.4517260649362	4.0058397679643	2.94083701173283	4.2463992036986	4.03938473915053	4.05411822945401	2.51623650016461	2.99211453927912	3.16861803261178	3.68072732385949	3.98782807058828	4.20501360513441	3.93272263066976	2.69806021045649	4.79587462385247	2.58848790771177
AGPAT2	7.10320211432171	6.32234569257801	5.29347015393112	7.72217945804771	7.34270840064152	7.00233151053198	6.69221410287625	6.17658636320348	6.26224136395233	6.28625559548118	7.90588746077504	6.66291414495694	7.93609822191591	7.10364333953888	7.17613204093245	7.35076692354227	6.94267443841857	9.21790841440198	8.30183007141701	6.91519836560876	7.10364333953888	6.7903442928013	7.03237284840021	6.42093307137057	7.66384396003736	5.93245262749337	7.15857700820833	6.92155018028134	7.24798179190476	6.57203770661641	6.80478265970893	7.21769693800103	7.80342387419979	5.78450562084211	7.64038565332104	7.06305971732314	6.4771213795378	7.64264600577805	6.29509590753703	7.69881038209658	5.51163123066683	6.5929465161912	7.00449715667031	7.39852262478696	6.65492361144741	7.77125792578465	7.17252122724751	7.13279816194319	6.82879639874733
ARHGAP31	5.00004324915104	4.65834901981466	4.37661643904762	4.9015233009964	4.62445748674319	3.91351528306029	4.99848296895696	5.11630810088558	5.01365187142356	4.66792188789511	4.93401482291236	4.75921052878733	5.1559548518354	5.12895649712375	4.54200330503133	4.91967326506559	4.94025279452918	4.63377991102298	5.22856956575828	4.6404198335107	3.78774331724362	4.72367398902189	4.45860062525977	5.1071230834486	4.80296972452523	5.39745966883439	4.13598417460218	4.26765803174206	4.82797574703575	3.98187334061474	4.54314373316501	3.25744444970194	4.86767490437675	4.6793566110769	4.3029069736765	4.10069548702938	3.74156591625622	4.86728042262895	5.12062531978535	3.85486458715407	4.25008434329103	4.7789726833278	2.46957446934665	5.01883269304833	5.24382931650487	4.06249906702863	4.74832242394023	5.52931937485713	5.03009855957508
UNC5B	5.3996092134078	4.037108771196	7.05434092506306	6.78279836504337	5.10774004878277	6.32067142870784	6.17667405211183	4.49981558307592	7.11517034882912	5.14161822933811	7.31634605516027	6.58233686819419	6.00353241264723	4.86289280274828	7.73973949221021	7.1209666344301	6.27597363402038	6.50432175954041	7.71898249929761	6.69968120998875	6.9354449535626	7.56335355594771	6.48639061694675	6.24100200819418	5.09718750071392	6.39391287074453	5.85338881935292	5.4032333604303	5.99963175514895	4.83881035804927	5.30061444892638	6.3860936283866	7.33948340194028	4.80549287331019	6.17615091353324	4.90989580205077	6.56963464307144	6.3693278653492	4.81143535502373	5.67605522068966	4.93129001883458	5.07119967811719	7.3679332098084	6.19832783047908	4.57230115364982	6.32617421943045	6.63150478240873	5.19827569236568	6.18147241063992
TBCB	7.07821315043671	6.53683767501397	7.74500559832152	7.63259285567301	8.49772735017991	7.00544263064817	7.26257383066433	7.47721015284304	7.77713604805189	7.10007244093591	7.50499890228145	7.28902326063193	8.43313139124035	8.18215254706049	7.30457781701863	7.08322983858695	6.08000789154435	7.76451405291107	7.37426853602482	8.68980422965733	7.05966505601626	7.99289574639445	8.2622041548729	7.93747060063886	7.89620657617635	6.84422526479125	6.81060016851316	7.02964635998401	7.50959363659489	7.00382686017236	7.16832526334909	6.9211747617337	6.77778544970297	6.78640453361048	7.45842232803224	8.83034119218522	9.00488062398383	7.34347231053709	7.58000583153857	7.4009076429272	6.95771661294748	6.10426240524944	7.78208869710175	7.54241563324851	7.20005658921503	7.48133301422911	6.97774377602553	6.99254298099188	7.73505827760243
DRD2	3.19493519207365	2.68313992463681	1.70375955452055	1.48245527461592	3.48982742854646	0.678299768510555	1.9499813461339	2.16422351874571	2.49967628148278	2.32878067844863	2.19235315226372	1.99413064792487	2.44462416964985	1.82039645825658	0.377872570510154	1.41282927575033	2.66099191523276	1.366603118254	2.48503719253529	1.9764050754847	1.55816671635592	2.07843056999306	1.60221075660634	1.80404418046329	2.71322389936488	1.04972052750223	1.42800104460738	2.93823109414779	0.501039330694941	1.39062946719137	2.12679586567901	2.80854084595841	1.6364525736379	1.49468929826548	2.02528619636708	2.13293152515445	5.21320064020693	1.74149051995865	2.001500914943	1.6915248073848	1.28431478282218	2.29574463943915	2.49701030897423	1.58255822682748	1.04972052750223	2.46116328052297	2.08442625243962	2.55034534270807	1.97450610449968
F8	3.19453430599022	4.48482320078049	4.57998597630543	3.20642311089769	3.8774853326767	2.21007320980204	4.41689594693422	4.38238951362002	3.66162557632043	4.36870115960269	3.54910036367187	4.17765714571665	3.40917333868806	4.64510264658419	4.02658450547321	4.39424181084248	4.31534367245107	3.68056202116566	3.67940254644953	4.16325128489697	3.78509983681912	3.6534592302554	5.49244489178835	3.69902764514162	4.76268660063101	4.47287151867722	4.35487973207182	4.55702031238981	3.83010138214247	5.21925298999049	3.97643102262594	4.66640621846053	2.50231679565503	5.34554209609015	5.2090251020579	4.66640621846053	4.03330170712473	2.75433403593198	4.02618528574379	4.73278164796363	4.91455726336248	3.66040811123859	4.32369400447088	4.37817803089838	5.44431351326728	3.81408387793742	3.83817267847898	5.54782805160291	2.99893652918446
ISG15	10.8518952467801	6.22709267219281	7.98612460375774	7.82668383451137	9.24688093251352	7.60162209210271	7.03302780971609	6.64992951677572	10.5090518329718	8.1924151285384	9.24688093251352	8.68938460013112	9.29137285947038	11.5775279606103	8.12804815732223	6.11550877303976	9.79738597300756	10.2465788587238	8.45019742611975	10.6542889239077	9.38011222837158	9.25248405265329	10.9066239029231	9.4672660293641	11.8111557359877	7.96504865353327	10.5090518329718	7.42761576634091	11.9178665467589	10.5735272156403	6.9797254714004	6.12543956212568	7.03796436743525	6.21537305078562	10.0113803667294	9.18372574515251	9.64131151814536	8.15454508518875	9.01173651595144	10.0007793818667	11.0662126649011	11.2236308433998	7.70914433304928	9.6706148311281	8.80799163727747	7.37043318600721	8.09732480396701	6.4508934342656	5.79405340383424
CRYAB	3.94615270992302	9.8767203513357	6.44466601166199	4.73171933715585	7.3345801425604	8.93870878417762	5.98778234642644	7.10309151236012	7.07855497951405	7.25357527139046	5.74691926709559	6.86976357943681	10.5718476257127	7.2025225592134	6.39469544109365	5.14170698392021	4.89406035596657	3.64956991222229	5.96692538351536	5.31564051015655	5.03547567535107	4.90995751444595	4.03417527404519	5.7515995507822	4.90524958417451	7.15646435010248	3.689516374011	9.70025145034169	4.81451276196394	6.1215118812716	3.35162076683817	5.52549759773548	5.25988401863235	9.2875848147564	9.69433783505437	5.7575386232137	5.07679196474659	4.85501125168759	5.50117736936973	3.27158702005551	2.97966600306884	5.57370856713618	4.78743939046596	4.59751587850211	8.05870860718979	7.00169260407801	6.19656521328522	8.35017930489192	9.32101170084624
IDO1	5.19121617725841	3.09115959218037	4.85427604601326	4.9416604740539	5.27944453838512	5.35649094099706	2.48582592021313	7.90892679084819	6.62141764217665	5.24342488769394	6.09827015278746	2.53391374002247	5.27545881618699	7.1090978291062	3.18054260042348	3.20209954015828	3.82637115926539	1.79774827958009	2.68854497970435	5.40171654849194	4.57280495037248	2.01755655664717	3.5006470104541	4.73057377187103	3.35951537108343	3.04007240174284	3.46825852482151	3.47916129675257	3.84350676066661	2.640126920611	1.86428498006443	0	3.11437892279633	1.78021806198013	4.55635721843423	5.79700714446958	2.76927201978707	5.49146524941944	7.24197222614715	1.67618721151282	2.42820994899861	4.75346624926709	4.14515670963019	3.00954184841252	6.32648766853976	4.06390322092764	3.38576392414532	2.99537915128915	4.43454689871319
LMO2	5.83963191090316	5.52414902414465	3.66002990872575	3.61835418218062	4.88651692406399	4.22927355214871	4.33439139727586	4.86707132982665	5.00197240678302	5.27864785839463	4.64424400728551	3.63488512399021	4.34635772302749	5.19199246802769	5.09285340595543	4.05442171995309	5.24673146877992	4.00428797174509	5.11109675398627	5.37548545558933	5.1540732343341	4.58955530136594	4.14939646138958	3.78602950797929	4.7344680706403	5.24473232829646	5.7651065611598	5.99837489834954	4.0262667611165	4.69635852758454	3.71760101910652	3.98812241267951	3.88295559930232	5.40473274135971	4.10727456601373	3.49365165131955	4.80146312845866	4.55956533757706	6.03681310828266	5.36530815225587	5.62356484416485	4.28081797455959	5.35471652955277	5.71601414130904	4.71083696345679	4.27205799374962	5.66475873261804	4.88309323615128	5.18577049592746
LMO3	1.42386385590183	3.40093341221275	1.53501206738315	0.83010606961	1.39135047266223	1.53561489062747	2.15367165162094	1.89627545275569	0.891379379738682	2.63042752870057	1.27677683570499	0	0.809395425405543	1.55982342532605	1.54811576950967	2.24351516665576	0.127344919344028	1.15069483915436	1.10300159767576	1.47040248175244	1.2824774709294	1.59370652534386	1.57219980057468	3.33601370607929	2.43709261747119	2.99079391056196	3.87774617727341	0.422308059816756	2.35289505430279	0.132722374407415	1.0568840801915	2.18773850911766	1.10300159767576	2.73918860462142	3.69446609094909	5.35443346626582	2.81132959645245	3.03055733292685	1.51244957445173	1.26205556311331	3.35144693239655	0	3.52608337643931	2.40363926532158	0.413978709589824	1.30335126712667	1.4877366905534	1.64178883161655	1.42585058262292
RP1	1.5264395375788	1.85251689501424	0.386711248999893	2.25760517669802	1.82830845962456	1.48535252189471	1.08117829770616	1.04005624678122	1.90376654600647	1.37657440811664	2.3555039873962	2.34557618959286	1.23497536115783	0	1.40515218099615	1.86451212631681	0.754870569797133	2.82387700836125	0	2.14769216831982	1.69390245126682	2.39130928250719	1.32791782743582	1.43382921433182	0.0983568108052641	1.36923250419362	0.746663426664162	0	2.37929152348726	0.125403389030375	2.46188577022441	0.227042199415366	2.14598134599478	1.54672323175964	0	2.08709793954973	2.90524513102096	0.115711496747942	2.20774932478826	2.46674316528627	0.158832019885001	1.34816917253884	1.87854694615693	2.61411289907349	0.212138098586748	1.85309148162571	0.343806237855199	0.221574365144637	1.24419449609885
FILIP1L	5.84438438667718	4.94754579500381	6.08126722162449	4.84147283630046	5.25541441073554	5.19336316714462	5.95406533464216	4.83804006957828	4.11580491033868	5.29710865154368	6.55784330140561	6.12926603032153	4.33171244825693	4.83676404361108	6.45907867453995	6.18186098064232	6.55324197131349	6.10786400484994	5.21193095232432	3.93667128808468	4.99898729316751	6.59560543452186	5.56524760254597	4.48316471358346	6.52345190029122	4.79706690488524	4.92327446580554	4.28622158943094	4.937662190748	4.79222405597855	6.35069128544792	5.68275615929096	5.62189902027845	5.61922698810018	6.26398812433146	4.7374670002248	4.94925905351704	5.14932200626071	3.44388779022926	3.76283711040723	4.34477304961527	4.3912161300835	6.35904818905488	5.39149172456702	5.1020359301964	5.58625379705872	4.46640862166094	7.20416235408452	5.43819421658727
EEPD1	2.78450202281124	3.23204168676444	4.24255985611024	3.92025260835949	3.42741614949464	4.46477038974767	4.16921597064887	3.11066011715293	3.61950155066302	5.00452000269329	3.58104097112481	4.42138602235986	2.7502098241839	3.53042457089439	4.35619568042607	3.51696793671675	3.01469287655861	3.777469814005	4.41278439284751	2.4060018891005	3.97779955804701	4.15832278749911	3.74975851874595	4.17932537075936	4.58317538651736	3.77651170188624	3.12784716231855	4.38745887824655	4.92320163010062	4.22478723672556	3.62927356575854	3.33526175027761	3.60224835540058	4.34795146549356	4.15988548134025	3.60473902163043	3.39461476894175	4.59398447498689	3.91672268544795	4.44358590309918	3.72388602149507	3.6553861558411	4.80826649980568	3.96840853047566	3.38902616492464	3.93753221324448	3.25809509308301	4.60289157322229	2.78658405794824
[truncated: 278 more columns]
