# Supplementary material for: Development and validation of a mitotic catastrophe-related genes prognostic model for breast cancer
Source: PeerJ. 2024 Sep 20;12:e18075. doi: 10.7717/peerj.18075 (PMC11418815; doi:10.7717/peerj.18075)
Supplement: Supplemental Information 2 [file peerj-12-18075-s002.zip › Gene expression data/tcga.MCGexp.txt]

ID	TCGA-BH-A18V-11A-52R-A12D-07	TCGA-BH-A0BM-11A-12R-A089-07	TCGA-BH-A1F2-11A-32R-A13Q-07	TCGA-BH-A1F8-11B-21R-A13Q-07	TCGA-BH-A18S-11A-43R-A12D-07	TCGA-BH-A0AY-11A-23R-A089-07	TCGA-BH-A0DG-11A-43R-A12P-07	TCGA-BH-A0C0-11A-21R-A089-07	TCGA-BH-A0BA-11A-22R-A19E-07	TCGA-E2-A1LH-11A-22R-A14D-07	TCGA-BH-A1FM-11B-23R-A13Q-07	TCGA-E9-A1NG-11A-52R-A14M-07	TCGA-BH-A0E0-11A-13R-A089-07	TCGA-A7-A0CE-11A-21R-A089-07	TCGA-E9-A1N5-11A-41R-A14D-07	TCGA-BH-A1FC-11A-32R-A13Q-07	TCGA-E9-A1RI-11A-41R-A169-07	TCGA-E2-A15I-11A-32R-A137-07	TCGA-BH-A0DK-11A-13R-A089-07	TCGA-BH-A1EN-11A-23R-A13Q-07	TCGA-E9-A1N4-11A-33R-A14M-07	TCGA-BH-A0B7-11A-34R-A115-07	TCGA-BH-A18Q-11A-34R-A12D-07	TCGA-BH-A0BV-11A-31R-A089-07	TCGA-BH-A1ET-11B-23R-A137-07	TCGA-E9-A1RC-11A-33R-A157-07	TCGA-BH-A0HA-11A-31R-A12P-07	TCGA-E9-A1RD-11A-33R-A157-07	TCGA-E9-A1RB-11A-33R-A157-07	TCGA-BH-A18J-11A-31R-A12D-07	TCGA-A7-A13F-11A-42R-A12P-07	TCGA-BH-A0AZ-11A-22R-A12P-07	TCGA-BH-A0DO-11A-22R-A12D-07	TCGA-BH-A1FE-11B-14R-A13Q-07	TCGA-A7-A13E-11A-61R-A12P-07	TCGA-E9-A1NF-11A-73R-A14D-07	TCGA-AC-A2FM-11B-32R-A19W-07	TCGA-BH-A18N-11A-43R-A12D-07	TCGA-BH-A0BZ-11A-61R-A12P-07	TCGA-GI-A2C9-11A-22R-A21T-07	TCGA-BH-A0DT-11A-12R-A12D-07	TCGA-E9-A1N9-11A-71R-A14D-07	TCGA-E9-A1NA-11A-33R-A144-07	TCGA-BH-A0BQ-11A-33R-A115-07	TCGA-BH-A203-11A-42R-A169-07	TCGA-BH-A0C3-11A-23R-A12P-07	TCGA-BH-A0BS-11A-11R-A12P-07	TCGA-BH-A0DV-11A-22R-A12P-07	TCGA-BH-A0HK-11A-11R-A089-07
BUB1B	0.315	2.5914	0.7809	3.0878	1.3087	1.1585	5.0686	1.2438	2.8059	1.3137	1.6847	1.0128	1.1969	1.9822	19.1916	0.78	0.2597	0.2346	2.7316	0.9348	3.6671	4.2484	1.9759	4.9152	0.7996	0.4971	3.7377	0.717	3.0872	2.5456	0.8415	1.7043	1.7961	3.8345	0.8985	0.8835	0.4162	0.7369	0.5063	1.9932	2.4638	2.9591	0.831	2.8742	2.0938	2.0608	1.7995	1.1982	0.7229
MAD2L1	2.8027	5.5147	2.2631	6.3583	2.5878	3.7614	6.6644	4.2602	4.14	5.3303	4.1071	1.8656	3.611	5.3674	18.655	1.8749	1.9494	1.4881	4.9487	1.9529	7.6504	7.2806	4.8509	6.4947	3.6952	1.5509	7.6563	1.9103	4.0115	3.3299	2.2452	4.2404	5.1621	9.5155	2.0928	1.347	2.9648	2.6826	1.878	3.734	5.5782	4.287	2.0167	5.052	4.0164	4.2382	5.8676	3.6947	4.1278
NUMA1	59.0932	84.1432	61.3587	46.0774	64.8736	66.2948	95.1133	110.5867	71.7971	110.5719	79.1187	45.2693	75.922	72.2849	77.1274	45.2427	25.5387	28.777	66.6809	51.2342	86.7266	102.772	95.1234	90.7653	85.5504	33.9906	101.2556	46.3447	49.3276	83.5131	55.5616	121.0747	78.7227	49.2925	34.8825	62.0048	58.2386	75.6355	48.5384	73.49	78.1156	75.8762	68.6227	62.6573	52.9413	77.8353	86.0485	85.3807	75.2339
MAD1L1	0.1018	0.1091	0.0954	0.1066	0.1795	0.0773	0.1058	0.1715	0.207	0.1267	0.1132	0.0577	0.0782	0.1172	0.1706	0.0963	0.0449	0.0229	0.0992	0.1737	0.1042	0.1035	0.1609	0.1717	0.1826	0.0548	0.0635	0.1357	0.2025	0.0892	0.082	0.1149	0.1352	0.0758	0.1052	0.2832	0.4144	0.0731	0.1448	0.3966	0.3922	0.0664	0.0522	0.0438	0.0619	0.1254	0.0684	0.0783	0.175
CDK1	1.1409	5.4328	2.9813	9.0463	4.251	3.8748	6.2895	2.7191	5.069	2.447	4.2548	4.0336	4.4444	6.0371	35.9778	3.7953	3.8209	2.523	7.8184	3.0293	10.3125	7.1717	4.9697	8.378	3.2832	2.3581	5.2169	3.2237	10.9861	5.5958	2.2125	2.7155	3.9954	10.9378	2.99	4.5141	1.5699	2.256	2.4114	5.0321	5.2954	10.491	2.3986	7.8154	5.3379	3.4766	4.8561	2.5767	2.8161
PLK1	0.9422	3.3408	0.7322	2.5712	1.0736	1.2624	2.3695	1.7121	3.2596	1.4819	1.1068	0.6282	1.7824	2.7711	15.95	1.191	0.3701	0.382	2.2383	1.1998	2.3412	1.9742	1.9813	3.1675	0.9038	0.5826	1.7201	1.2997	4.1248	2.3191	0.8582	1.1146	1.506	1.3306	1.5977	1.7206	1.0573	1.2215	0.9031	1.5	1.7144	1.135	1.2545	2.4786	1.4224	2.5173	1.1681	0.6212	1.2359
TP53	59.6844	68.7687	29.1902	55.5202	41.7319	39.588	70.8053	63.1429	43.5431	70.5803	48.2922	27.4205	55.9689	48.1481	116.2551	47.6983	15.6894	16.2019	55.8894	31.2701	76.7987	92.0843	53.591	65.9091	46.7259	14.391	88.506	22.3411	32.9227	49.6997	35.3701	61.4643	72.4033	69.1312	28.1133	25.2106	54.595	40.7887	33.1393	49.1416	70.0834	41.7644	49.215	75.4006	43.9085	68.9692	69.7886	54.3224	51.367
CCNB1	10.7298	19.4733	9.1302	18.6166	12.303	12.4634	22.7857	15.5342	18.5814	17.7724	13.8331	8.0606	18.6493	20.314	74.7458	11.0377	4.4586	5.4806	20.78	6.1264	20.4678	20.1666	15.2787	25.6146	11.5739	4.7543	17.5184	8.979	17.3787	17.0226	8.5034	14.6859	13.5001	22.5784	7.019	4.9557	13.0026	10.9109	10.6918	16.1405	17.5949	9.3017	8.9909	16.7605	13.2471	13.0445	15.0319	15.2304	12.8441
CDC20	4.5911	12.3456	2.4746	8.4779	3.7093	5.0006	10.7047	3.933	10.7258	6.0558	2.8727	2.5578	8.9332	12.1902	63.2089	3.2132	1.3594	0.5751	10.1836	1.993	8.6694	8.4732	4.8396	13.2831	2.8429	1.4176	11.5238	3.1386	14.3382	8.0496	3.3075	4.0029	4.5671	6.5987	3.0583	3.0152	4.7646	2.6563	3.2596	5.3812	6.9776	5.4897	5.3736	10.5076	4.7556	5.1185	8.1061	3.9398	6.1938
AURKA	1.646	4.107	2.276	4.6737	1.967	3.9612	5.0054	3.5295	5.8102	3.7232	3.2841	2.7076	4.5717	3.8717	20.3131	3.2611	1.3616	1.2985	9.2021	2.4347	5.3321	4.7432	3.4092	5.1898	2.8217	1.7588	4.1553	2.827	5.4704	2.8345	2.4753	3.4929	2.6264	5.1167	2.4557	2.564	2.0054	3.2695	2.8422	3.8577	5.0073	6.458	3.0699	5.3004	3.1914	3.296	3.629	3.2445	2.0092
KIF2C	1.3586	3.2982	1.1975	3.3569	1.9134	2.5296	4.4042	1.4577	3.9099	2.4121	1.7957	1.3543	3.6542	3.5596	22.8155	1.3367	0.356	0.4685	4.7768	1.1665	4.4297	4.9952	3.5945	5.2543	1.5018	0.8149	3.6099	1.2054	5.9047	2.8951	1.3192	2.1739	2.3415	3.608	1.1378	1.4559	1.6104	1.4014	1.1035	1.6854	3.1297	3.1447	1.6034	4.3217	1.8877	2.4338	2.3044	1.8636	1.9606
REXO4	58.7907	45.2608	21.2133	26.3622	28.609	34.3821	41.8006	51.3552	31.5458	51.9841	26.3453	24.4478	39.5206	44.4903	60.4148	24.8093	11.9649	12.083	32.0003	27.2877	54.6473	48.7563	36.2045	50.8176	34.8514	15.1499	59.5676	24.7421	30.987	36.7661	25.248	52.4071	36.6611	20.377	19.7203	27.9157	48.6952	32.729	21.368	34.312	35.3605	32.005	33.5846	28.7904	22.1164	35.3623	56.9828	39.9663	30.4375
BIRC5	1.2282	6.8554	0.8533	5.0522	1.7649	3.0952	4.2759	1.6563	3.9432	2.1132	1.5284	1.1302	5.2384	6.1374	31.2883	1.46	0.2552	0.3177	25.5917	1.5182	3.6973	3.7712	2.0547	5.3161	0.551	1.0591	2.6276	1.8007	6.8282	3.1259	0.8463	1.1728	1.8107	2.5702	1.4317	2.0275	1.5862	0.9545	0.9535	2.1937	12.6169	54.2701	1.2687	5.6662	2.3027	2.4278	3.012	7.5363	3.4655
KIF11	2.44	6.1613	3.0873	7.2432	3.7801	4.4112	11.3506	4.5273	6.4524	4.6993	4.8535	3.0185	4.133	5.5044	37.0805	2.523	1.8292	1.7083	8.3448	2.5268	10.318	9.8131	6.513	11.21	3.4907	1.9948	10.1223	2.814	5.7928	4.9357	2.897	6.3295	5.7798	11.2259	2.9749	2.8213	1.6887	3.432	2.2989	3.9808	6.9131	6.8241	2.5276	10.8015	5.1623	4.5151	5.6299	4.1256	2.6031
CENPE	0.4922	1.0458	0.6867	1.7278	1.0132	0.746	2.3491	0.7197	0.8171	1.0427	1.3807	1.1698	0.6014	1.542	10.1319	0.8215	0.6911	0.5661	1.6975	0.9139	2.7981	1.8763	1.4002	2.6264	1.3591	0.7102	1.7034	1.2506	1.7304	1.7044	0.8827	1.204	0.9715	2.6623	1.2048	1.6346	0.2716	1.2719	1.088	1.3263	1.3653	1.04	0.994	1.8264	1.3527	1.2787	0.5911	1.0266	0.6754
FBXO5	3.4198	6.7314	4.3802	8.6474	4.9648	5.5628	9.9978	6.9376	5.2698	6.9136	6.6456	5.14	4.3841	6.5392	13.2565	5.1072	2.9094	3.4009	5.3535	4.6429	9.9267	9.7051	8.8145	8.9243	8.1015	2.2498	10.3589	3.9503	4.768	6.039	3.6054	7.2605	8.6702	13.5512	3.4067	4.1495	3.9156	5.5898	3.3302	6.5719	7.9273	4.9661	5.0861	6.7764	6.2688	7.2396	6.6809	8.4841	5.7582
MKI67	0.2658	3.9136	1.8635	4.329	1.9451	2.0126	9.1923	1.5493	5.7024	1.8472	2.4768	1.6351	2.8572	4.0086	62.3817	0.7356	0.2779	0.4676	7.0585	1.7564	7.1544	6.4548	3.4232	11.4895	0.8716	1.4279	4.4501	2.1027	5.7019	4.6106	1.5594	1.8213	2.4099	6.0214	2.0884	3.9023	0.5504	1.39	1.3558	2.3966	4.1941	7.9914	1.7568	6.9472	3.2192	2.7532	2.1114	1.5379	2.1915
AURKB	1.135	4.8089	1.0938	3.4833	2.4615	1.7148	4.6064	1.0541	4.2877	1.5943	0.9358	1.0551	2.4117	3.7821	22.8711	1.2871	0.1448	0.1967	2.8115	1.0844	2.8107	4.3789	2.0222	4.0896	0.6981	0.7247	3.6878	1.2185	2.5362	2.8045	1.1466	1.7114	1.9193	2.4458	1.2032	1.1167	1.5774	0.5241	0.6886	2.5854	2.4071	2.1429	0.8415	3.286	1.5231	2.8035	2.7291	0.6457	1.8913
CDC27	18.4607	26.3466	32.9789	43.172	38.7769	41.6414	44.8216	38.2155	38.2377	34.1124	42.0418	48.8356	17.157	30.9192	45.3264	41.0296	45.2435	27.9295	38.5078	35.3343	45.2919	42.2754	47.8061	41.0271	53.0071	34.8999	42.0282	50.4208	32.823	39.9927	35.6571	45.1669	38.8976	57.5905	38.3887	47.9508	17.0333	39.8136	37.6435	42.5126	43.3856	35.3278	34.3494	41.4935	41.335	30.5816	34.646	45.8199	33.2886
CHEK1	2.7704	5.0399	2.3064	5.4632	2.9119	3.3167	6.8621	3.8111	3.6615	2.965	3.0902	2.2508	2.5024	4.9461	15.457	2.7704	1.4549	1.2646	4.2603	1.9307	5.0583	7.2917	3.748	7.0053	2.781	1.1189	8.8409	2.5025	4.9155	3.983	2.6624	4.0122	4.1418	10.1662	1.8308	2.0825	1.8452	2.3386	1.9675	4.4198	4.3953	3.0733	2.4537	6.4923	3.4245	3.6336	4.1201	2.9741	2.4073
TTK	0.7602	2.167	0.736	3.7041	1.683	1.7548	4.5923	1.7282	2.9757	2.2207	1.7649	1.0328	1.7705	2.0477	14.2161	0.8689	0.4353	0.3008	2.7072	0.6811	2.9628	3.9047	2.1131	4.1063	1.4413	0.346	3.7935	0.8573	2.2004	1.7597	0.849	1.9962	2.3768	5.2669	0.8304	0.4968	0.615	0.9363	0.9629	1.8277	3.1113	3.1856	0.7276	2.663	2.1263	1.6833	2.1452	1.7586	0.8703
DCTN1	27.6495	47.8915	43.9642	35.4501	42.3512	49.1345	53.5762	64.9374	52.0368	57.6395	48.4098	52.0829	44.1941	51.8111	64.7999	39.1598	34.585	24.3012	56.1895	48.4195	44.5994	55.8367	51.4377	63.4379	54.8682	43.3818	48.6292	47.2046	39.8566	56.1923	37.8261	63.0988	41.9712	21.3117	35.7182	66.9626	37.1579	58.0218	34.2691	47.1436	50.4222	51.8519	61.0643	42.7421	34.911	40.7332	53.2087	59.5074	65.022
UBE2C	2.03	13.5921	2.5612	12.215	5.2987	5.3245	6.6397	2.1124	21.3744	3.5618	3.9774	3.2987	9.8225	12.1929	50.1924	2.8617	0.721	0.557	9.2011	2.0788	7.3679	7.4367	5.1431	12.1841	0.8744	1.9098	5.6528	2.5879	16.1716	6.8922	2.6642	1.6899	4.2061	6.9615	2.9032	3.1253	2.7488	1.7811	2.2285	8.9197	5.8617	4.4812	1.9552	17.4863	4.8297	4.13	6.2451	2.4461	6.0996
CDC25C	0.1203	0.4725	0.3557	1.2126	0.4374	1.1931	1.699	0.3361	0.755	0.3293	0.5976	0.1458	0.979	1.4283	6.9794	0.1788	0.0694	0.1486	1.289	0.2548	1.129	1.1959	0.532	2.1788	0.1318	0.1899	0.8253	0.294	0.5676	0.3621	0.4145	0.2681	0.6052	1.5691	0.435	0.3408	0.1615	0.2463	0.3137	0.6662	0.7251	0.7913	0.3955	0.854	0.6705	0.5627	0.5367	0.3393	0.1516
WEE1	39.76	26.2466	41.8226	57.7746	80.0502	45.6107	57.0675	26.5555	32.6502	37.9475	74.3927	32.0619	28.5046	34.1053	30.1167	26.782	6.3691	12.9486	73.9977	11.6377	56.2394	57.4607	65.7223	68.5166	49.7069	2.4922	66.5288	7.0705	15.1266	84.6694	37.8548	79.3895	39.2668	113.5213	11.2104	6.943	50.1614	60.5718	23.6154	115.3851	95.5092	50.7824	11.9996	65.3494	30.8718	21.0952	59.2604	154.102	95.4384
CDK2	20.5788	20.3375	13.0851	22.5121	22.1635	18.6583	23.0492	22.0598	17.365	22.8379	19.949	14.6173	14.5834	24.64	24.7856	21.1616	6.9292	7.0594	22.6533	11.7438	22.7975	24.7324	22.0101	23.3346	23.2931	5.4218	21.9109	10.8892	15.5968	22.5537	14.1879	22.5617	19.1804	28.2651	9.8184	9.3059	18.2967	19.1589	15.795	23.6838	24.1081	16.7408	12.9372	23.6097	17.7064	19.4793	19.247	22.4329	22.7028
TPX2	1.8197	5.9241	3.9734	10.693	5.603	4.7872	11.3479	3.4892	10.4213	4.5488	4.6254	4.0704	7.9841	10.3301	65.8417	3.835	1.916	1.4367	11.4951	3.3257	10.1549	9.781	7.1518	16.1719	2.3732	4.6262	8.5118	4.3555	15.097	6.9959	4.1306	4.0249	5.6041	9.1901	4.3151	4.5647	2.0443	2.7858	3.2257	5.2924	7.7502	9.3915	3.9058	12.0803	5.774	4.6354	6.7347	3.6648	4.2114
TUBG1	29.0209	32.3377	26.2593	28.8952	28.1629	26.2883	22.5989	26.2899	30.2548	33.1366	23.2803	28.5626	36.407	39.8399	42.2854	36.4309	19.9446	14.3471	40.9704	31.4715	19.3836	24.0713	25.6611	25.2913	23.6115	22.5541	22.9436	23.4955	18.2028	29.212	33.1082	20.6251	21.9488	16.6164	34.5404	35.1764	43.5679	28.902	35.521	26.3457	32.7981	27.9953	37.9032	32.192	20.3326	35.6396	33.6084	25.3688	34.6766
SIRT2	43.707	39.022	36.3734	33.3829	38.8396	33.4195	31.5126	36.0074	36.9127	40.2563	34.6553	39.5095	33.9668	41.6534	36.5728	35.9879	30.8951	31.2859	28.1878	34.2372	32.6095	34.6595	37.9901	38.1897	33.5004	36.2276	36.4163	39.6993	29.8994	37.8929	42.7785	40.3295	34.1974	27.6523	41.0342	47.9069	48.7677	37.2446	40.6525	35.7033	33.5898	39.0999	41.3773	32.021	32.6795	33.1966	42.125	38.6734	40.5733
NEK2	0.1946	2.8663	0.396	2.491	0.8387	1.5577	3.2118	0.8014	3.639	1.036	1.1238	0.8089	1.9493	2.4476	16.3389	0.5463	0.0899	0.1068	4.0218	0.7983	2.9745	2.0152	1.7017	3.6871	0.4265	0.3584	2.0274	0.965	7.0255	1.4579	0.4045	1.0533	1.6635	2.4597	0.5361	0.49	0.484	0.4364	0.552	1.0967	2.0781	0.8922	0.5687	3.4538	1.3017	1.3184	1.497	0.6911	0.6336
INCENP	4.0727	13.2487	9.8285	11.2079	10.5817	10.9652	17.9404	16.9313	14.5886	16.8248	12.3451	8.9935	9.5805	8.5395	36.0608	6.7886	5.4955	5.2824	14.9163	8.3027	16.6198	16.8414	14.8496	18.6781	13.9287	6.2613	17.2146	7.1847	10.3922	13.8032	8.5503	18.2401	14.0465	10.8157	7.5751	14.5059	5.2328	12.5004	8.8472	13.1529	12.7943	14.1649	13.5907	11.9465	10.3644	12.7097	13.9396	15.1843	11.1633
SGO1	0.1252	0.5795	0.1842	0.6696	0.4119	0.1867	0.9536	0.4419	0.6946	0.4162	0.3554	0.2044	0.6886	0.4955	3.1862	0.3721	0.1734	0.0294	0.5612	0.2273	0.9064	0.9112	0.4746	1.3431	0.2221	0.0741	0.8384	0.2052	1.2772	0.646	0.1937	0.3246	0.4006	1.2369	0.2587	0.2432	0.064	0.1256	0.1326	0.2502	0.3881	0.4813	0.2016	0.6983	0.4785	0.2077	0.3962	0.3531	0.2705
CHEK2	10.2201	6.0988	3.7421	7.3356	3.5568	6.1581	9.02	7.0318	5.5569	5.5868	5.5213	3.6683	5.2872	9.8684	13.3902	6.5747	1.0421	1.9376	6.4984	4.0026	6.5782	10.4206	7.8374	8.6461	4.7876	1.684	9.6226	4.036	5.012	5.7029	5.0153	8.3225	5.0477	9.6916	3.4623	2.6498	6.6543	5.5162	4.7839	7.8936	7.0804	4.8766	4.8686	9.1817	5.0936	6.1988	6.9574	6.7351	7.2227
CDKN1A	252.7793	78.6749	272.9285	135.8712	533.2095	149.9079	36.1357	42.8714	130.9171	140.4432	172.8064	386.0888	59.1528	90.8466	53.1981	198.8246	43.4951	170.9095	170.4776	64.2983	41.6528	67.8671	148.2981	228.7936	158.1836	50.4954	44.7479	59.5438	57.1559	291.9659	134.1731	188.9204	72.6527	77.3262	102.0689	114.0269	225.5019	214.9866	378.6315	816.1193	107.9142	153.0582	61.8307	112.3494	65.7044	31.3689	106.5443	178.2171	446.9909
CCND1	67.8651	123.0053	64.4277	169.079	118.4682	172.8771	233.4309	183.3268	218.7959	112.4304	88.4817	115.3221	89.3499	160.4551	307.7936	187.9982	129.8325	27.8336	144.2353	77.6053	122.4171	209.1702	234.2478	363.111	150.1443	108.8895	231.0415	199.0349	56.6501	141.3671	225.6466	125.4757	192.512	225.736	311.6811	118.2959	86.2044	200.6787	212.7404	138.2165	147.6114	83.3927	175.3073	155.8675	174.0829	155.9184	155.8268	102.2378	138.874
RCC1	44.9174	33.6336	12.0572	20.9696	34.8849	22.0859	37.2855	29.5726	22.4654	39.3257	20.4306	15.8477	35.8511	29.5386	66.9003	23.1004	4.6501	6.0089	35.5983	15.0849	44.5171	42.6288	23.4535	43.3115	22.2812	6.9894	34.521	13.586	25.3272	35.7078	20.9798	35.1655	28.3274	24.3575	10.4917	13.1068	35.9676	24.3503	14.8412	30.8578	33.6538	31.7747	32.4802	30.589	16.9535	24.0055	37.5943	35.6634	32.1662
CEP192	8.7956	7.7586	10.4597	14.8143	13.2401	10.9805	21.7017	20.0107	12.1072	16.6826	20.2301	10.8309	5.1984	8.8333	25.9941	9.1616	7.7676	12.1319	14.7188	10.1577	25.6973	21.0403	21.0795	20.7403	19.2124	8.9062	22.2352	11.4458	11.2938	14.1441	15.9646	34.8099	15.9683	28.3686	10.2021	11.2971	5.5068	13.4296	10.1029	15.0079	16.6101	16.3396	11.0722	22.1125	13.6935	16.1647	11.9613	25.6454	11.6154
CCNA2	1.8025	5.8586	1.9373	6.7684	3.1881	2.4409	6.6318	4.0401	5.8469	3.1337	2.8478	2.0246	4.1851	4.8385	37.5523	2.2079	1.164	0.9624	6.6173	2.491	5.2308	6.113	3.8554	9.2091	2.7931	1.5713	4.8174	3.0277	4.6222	4.0171	1.9901	2.0236	3.2964	7.7789	2.6669	2.6768	1.0902	1.9021	1.4039	3.4501	4.4041	6.7282	1.647	5.6476	4.6018	4.8554	3.8443	1.9231	2.6473
KIF20A	0.2433	4.4354	1.2926	4.5033	1.5163	2.7752	4.665	1.4564	4.5596	1.7837	1.6465	1.3721	2.9203	4.6207	42.835	1.1619	0.1926	0.3004	4.0692	0.9989	3.1446	3.6486	2.4643	7.4293	0.66	1.2958	3.1586	1.7612	4.1805	3.7443	1.1802	1.2113	1.7426	3.415	1.9923	1.7324	0.6066	0.9758	1.3163	2.3398	3.106	2.6493	1.1423	5.0362	2.6728	3.1948	2.3255	0.9799	1.3795
CCNA1	1.4868	1.3429	1.3271	1.1987	0.7568	0.9001	0.9342	1.6003	1.5395	1.4651	1.7269	1.6065	1.2563	3.7182	2.0091	0.6628	0.1853	0.1713	1.4336	0.8637	1.3154	2.2905	1.4419	1.2346	1.7375	0.0528	1.5637	0.4549	0.3634	3.6153	0.8196	1.5334	0.9844	1.8668	0.5529	0.2358	1.9963	1.5394	0.71	2.4179	2.1813	1.0934	1.117	3.3065	1.2926	0.9208	1.8113	5.1426	3.0913
CLASP2	6.8723	13.6314	13.9262	15.8549	15.2866	19.8303	28.8995	22.5402	20.0344	16.9866	20.6458	14.7736	6.9396	13.5967	21.6726	14.1603	13.797	11.5169	19.272	11.8153	24.8939	23.3239	21.817	25.4753	27.8115	10.6181	23.6242	15.3771	17.4307	14.9722	14.4127	28.5019	23.0755	26.72	15.4191	15.2422	7.4589	25.7097	20.9995	19.7069	22.5419	16.0667	12.5147	17.3361	22.8286	19.3279	17.7408	21.9081	14.3615
TACC3	4.5219	4.1181	3.0598	5.2388	4.6674	3.6019	5.0442	2.7341	4.6952	4.4541	3.2116	4.6895	2.5181	8.8008	23.4544	3.4021	1.1836	1.2789	5.3814	4.1761	4.4195	5.6078	3.5161	6.6885	3.3683	3.1987	6.1976	3.8727	4.6866	5.6007	3.1873	3.9432	3.081	3.0949	3.7922	6.5216	4.5379	4.3693	3.5615	5.2834	3.7172	5.4705	4.8607	5.5425	2.8436	3.0462	4.5583	2.2364	2.9983
NDE1	4.4152	10.1883	6.9029	7.0956	8.9344	10.3483	13.1754	12.5482	9.0675	10.8033	11.7897	7.5832	6.9139	9.7991	17.6954	7.6016	3.4414	3.8021	12.3742	5.93	10.1552	12.661	12.3271	14.7801	10.6379	3.8326	11.1098	6.4908	8.9762	11.0906	6.5591	19.4162	8.0739	8.9755	5.5953	6.7739	8.3781	11.3788	10.2015	10.6408	13.0201	8.9492	7.2367	12.5946	6.8846	9.8294	10.8489	13.636	10.4315
TGFBR2	49.5335	117.2653	225.2456	339.5065	197.8143	271.1464	199.4804	146.6782	241.2258	109.8392	255.6096	388.7143	47.3215	170.3572	122.3988	309.102	347.2422	202.9693	125.3895	343.0023	197.8018	151.9246	222.9429	167.154	379.5547	330.678	162.9282	350.1922	333.88	241.0096	339.5973	162.2804	176.0348	228.1895	406.8356	533.7488	82.683	286.7603	328.9208	369.1569	206.8161	180.9461	398.7628	234.1563	238.4019	123.7152	129.4271	269.1369	229.0146
CKAP5	18.5257	38.1436	37.6356	34.8213	37.1776	39.3704	64.7737	55.9139	45.1919	48.4663	45.188	41.8338	30.9218	33.5162	83.9307	31.9425	39.4078	28.3244	56.0472	34.4698	57.0139	60.0384	55.6818	60.7688	52.7413	36.3426	56.5169	42.3478	48.9779	45.9125	38.0681	62.7888	43.7748	59.9528	40.44	48.1746	18.5682	49.5201	43.2224	40.8191	53.4678	44.9339	41.8764	56.599	47.0684	46.9047	38.935	58.9703	37.2676
NUDC	213.4796	166.542	77.7286	77.2861	110.1158	115.0842	96.4323	141.3109	103.2626	164.2752	99.8551	101.2634	210.5116	179.2496	110.5779	87.169	47.9691	41.9054	156.5487	95.1876	111.8683	122.8151	102.1395	113.8953	98.8055	68.531	118.5161	85.4401	82.32	138.4329	71.556	131.0705	94.4369	41.1	52.6548	111.3521	219.2333	111.378	70.071	130.4265	109.2484	119.5312	121.1928	98.4481	58.2736	73.2527	158.0891	154.1003	158.302
CLASP1	12.7683	22.5768	33.0417	22.5667	24.8305	26.0743	37.3907	32.7574	29.7305	27.9998	31.8599	25.5267	19.2997	20.3885	35.1345	20.8997	27.7273	24.0827	27.6929	24.5076	32.4118	36.0511	38.2971	37.9484	36.0235	24.5408	37.7744	22.9503	27.2645	30.5188	24.769	41.7833	31.1941	40.5175	23.2925	31.8411	11.8341	29.9746	27.2616	25.9645	31.1939	26.0779	27.8472	33.942	31.7545	29.0017	25.5051	33.7477	23.2891
CENPA	0.1717	1.8881	0.2162	2.769	1.4151	4.0868	1.6347	0.2424	1.4144	0.8931	1.4172	1.1061	1.2253	2.3103	10.055	2.1944	1.998	0.1414	1.7083	1.3716	1.464	1.4081	1.3197	3.3674	2.0819	0.5488	0.746	0.9633	2.3197	4.3823	1.2508	2.6237	0.6019	0.8749	1.0287	2.2567	0.83	1.1451	0.9332	1.111	1.6322	1.0472	0.8063	2.072	0.9187	1.2296	1.2362	0.7747	1.5255
BRD4	21.594	32.8325	21.7814	21.5731	21.4076	22.3691	30.1304	34.0611	22.379	36.4886	27.0738	18.3427	21.8535	25.0215	36.4127	26.0046	12.9817	12.4892	28.6814	18.4404	29.9037	29.5953	30.4086	33.452	31.5003	11.7894	35.3835	15.9589	17.7328	26.255	18.5506	39.6664	27.2668	26.7574	16.0894	22.9725	19.4539	28.6928	20.8954	27.2431	28.8853	27.8527	29.2517	29.73	23.5041	29.6186	31.641	33.1963	29.9982
CDC7	2.4178	4.6194	5.4698	6.1052	3.3133	4.3875	4.9575	2.3628	2.6917	4.1745	5.5284	4.9854	2.1303	5.652	15.2694	5.0021	0.7213	1.087	3.487	2.7911	5.9236	6.5161	5.36	4.2879	4.0208	1.0677	3.8696	2.4896	6.2092	6.0896	2.325	4.3513	3.1689	6.2441	3.016	5.984	2.6303	3.2964	2.5267	7.3664	5.5341	5.7711	3.8948	9.2404	3.6692	2.8255	3.1413	2.657	3.3747
FOXM1	1.5785	3.3664	1.4248	4.173	1.7151	2.3295	5.1169	2.1009	4.7714	1.6761	1.7469	1.2724	2.6957	3.7369	32.7912	1.4356	0.3487	0.3584	4.0925	1.2269	4.3231	4.0913	2.6394	6.8515	1.1429	1.2482	3.9046	1.1536	4.2103	3.8822	1.46	1.8062	2.4377	4.3457	1.3774	1.7883	1.0962	1.3253	1.4901	2.32	3.2899	4.2834	1.3034	5.9237	2.2068	3.1601	2.0722	0.972	1.6332
CKAP2L	0.1348	0.926	0.3925	1.1112	0.5493	0.422	1.3061	0.508	0.9802	0.5533	0.6927	0.5727	0.3796	0.9986	9.7064	0.3641	0.1103	0.0706	1.5843	0.4818	1.0543	1.1415	0.9191	1.515	0.1789	0.464	0.9523	0.3826	1.0087	0.6194	0.205	0.4679	0.5964	1.4601	0.5188	0.569	0.1864	0.2257	0.2421	0.5034	0.7721	1.3074	0.5867	1.4057	0.6554	0.6283	0.4636	0.4721	0.2547
TUBA1B	39.7053	81.12	48.6513	112.9269	80.8249	66.2533	70.0151	73.2145	83.8732	72.2325	71.4423	70.8086	60.6993	78.3778	130.9083	76.6142	42.8555	25.9929	87.5274	64.4622	61.6085	61.103	71.7102	76.2835	67.6003	50.8304	75.3648	50.0216	64.1764	84.5436	67.9896	44.9617	79.101	63.5257	81.4222	103.4154	85.2962	68.6068	82.5762	88.1961	76.2977	69.0654	106.7578	95.2433	62.2334	81.3701	80.6536	74.4776	121.8445
FZR1	31.1898	26.2768	17.6685	17.8696	29.9331	23.2253	24.6149	33.5706	22.1434	40.169	22.7275	18.0704	27.4005	29.2796	40.0107	20.7002	7.0213	7.835	28.8266	16.6782	29.4988	33.7037	34.426	35.493	25.0741	10.0303	35.9508	12.5625	12.8501	30.1055	21.2811	35.537	27.8811	15.4111	13.279	18.6039	41.0535	28.2002	16.9158	27.2066	30.4626	29.0646	23.1365	26.8827	12.7167	24.61	38.5528	33.5786	28.3721
STIL	0.9823	1.6854	1.3763	2.8418	1.5465	1.5716	4.1776	2.8997	2.7438	2.0732	2.0625	1.3067	1.5256	2.216	8.8342	1.8144	0.8266	0.8086	4.398	1.2277	4.8069	4.2088	2.9902	3.9332	2.0518	1.0106	5.5205	1.2231	2.8051	2.6081	1.5272	3.3314	3.1999	4.9283	1.2233	1.0713	0.7971	1.9171	1.6101	2.1512	3.538	4.8083	1.6639	5.9513	2.64	2.5407	2.381	2.5282	1.6225
DYNC1H1	16.5228	32.9464	39.5154	30.303	38.7684	40.0429	63.9587	59.8021	53.3077	42.9554	48.2347	50.9334	32.5677	31.2218	76.0297	28.2578	48.9962	23.5578	53.3052	39.2083	56.0383	58.1966	58.9002	59.3333	55.2052	49.0096	44.8468	43.3217	47.1128	46.3843	44.7545	60.2741	46.6706	39.7518	52.0402	73.9236	21.0694	55.9083	48.4251	39.2979	52.7295	51.5638	60.6477	55.6478	45.1745	44.856	35.9729	55.9832	43.7784
NDC80	0.7534	2.1263	0.9591	3.3353	1.0271	1.73	3.1018	1.645	2.3934	1.1857	1.4824	1.2132	1.9274	2.8022	17.4293	1.2034	0.5348	0.5271	2.8394	1.0941	2.454	3.5333	1.4474	3.2276	0.8391	1.2707	2.433	1.1405	2.423	2.6073	1.2792	1.1331	1.4853	3.3758	1.3812	1.4723	0.8766	0.6114	0.5893	2.0419	2.2767	2.7194	0.9728	3.3642	1.7004	1.5491	1.5992	1.0444	1.4773
BCL2	15.227	26.5934	29.417	27.8292	27.844	34.2923	56.173	38.3861	37.9315	38.8176	36.9016	37.4959	18.098	29.1496	27.0023	27.1447	46.2437	29.1665	33.4911	23.5311	31.2207	37.2816	48.5963	46.4038	53.6285	32.7381	35.7304	28.8646	29.5413	39.617	24.5173	48.8365	39.6951	32.8942	28.1991	38.9203	18.119	45.473	36.9164	24.8399	42.1349	20.6856	29.1168	37.073	44.3489	28.6	36.0371	38.1206	28.4042
CDCA8	2.8656	7.2376	2.4514	7.2899	3.2704	3.4557	7.7599	5.498	5.2703	6.4348	4.2093	2.717	5.6419	5.2401	34.5172	3.0591	1.0597	1.2596	7.0257	2.2558	5.6611	6.9474	4.4798	8.2326	3.4746	1.383	5.5339	2.7487	6.4604	6.6979	2.3551	4.0647	4.5776	5.8218	2.7012	2.4899	2.6895	3.0513	3.0923	3.1378	6.6111	5.938	3.527	6.22	4.2559	4.9802	6.4448	4.3144	2.8921
MAPRE1	133.3256	184.8256	128.5469	212.9787	192.0029	191.2287	214.1207	193.4816	176.3659	155.5093	207.1107	208.2514	146.6618	203.7463	205.0837	222.4115	185.5752	88.2203	232.4658	163.819	171.384	189.0123	191.2994	207.7773	193.0896	147.2444	182.5213	166.6735	156.3981	205.1504	163.3312	181.429	169.1314	249.3111	176.5157	209.5008	149.2034	204.6864	173.1676	233.8694	227.0697	173.6907	190.4653	223.0174	158.3869	123.0173	194.8345	272.6454	260.2443
CDC25B	30.536	18.6444	19.7179	36.9265	22.6399	28.6671	27.4294	24.6812	32.826	27.2241	25.693	21.0534	15.631	27.3462	44.8552	38.7335	10.3053	8.0338	21.1591	36.1195	22.0885	27.894	33.0762	23.7936	41.0911	12.6352	20.2211	20.0283	25.9801	22.1518	20.7103	29.2186	20.2277	17.223	19.1196	32.7306	23.9855	29.6785	24.3752	52.2705	26.9159	20.608	39.8805	18.2994	20.4417	24.3225	14.75	15.1958	17.2444
TPR	23.5879	40.0978	46.4338	39.3989	43.2071	45.4636	76.3882	71.7638	44.5205	52.8078	68.7258	47.9937	31.178	44.0643	79.7737	34.2037	40.4869	31.7483	57.3	45.1253	73.7966	72.6906	72.4822	61.0139	72.5993	40.361	76.9609	48.9658	56.0269	50.6681	43.5874	91.226	53.9406	74.9113	41.0463	57.9027	17.3439	56.9522	45.875	56.6905	58.5066	49.8217	52.0277	65.435	55.4251	57.3436	39.3478	68.1645	45.7511
RAN	112.1738	146.758	67.9411	151.3189	120.1938	110.8308	141.5196	127.1934	106.9774	131.3407	117.2575	108.7637	192.735	152.8471	208.6337	128.4461	74.3689	52.9985	138.8098	95.8492	135.5876	156.38	116.3796	145.8615	107.0671	64.1525	141.0071	82.2085	103.1458	135.1849	95.4366	114.8685	123.8605	172.6304	97.0483	95.8344	148.6262	106.7397	95.4165	148.1483	151.7404	103.1183	118.3365	165.1486	104.1053	114.232	161.2555	167.3173	166.3131
CASP3	23.4823	29.4221	24.3484	40.5562	34.6977	31.7897	38.5098	34.3447	31.9226	34.7609	33.9816	37.2787	28.3548	33.8963	42.8763	39.3525	25.0258	19.6718	43.7141	24.772	37.8467	35.2554	38.9118	44.1162	41.9905	20.7428	28.8768	25.1679	28.5019	31.5465	27.5461	38.0341	36.1705	51.1959	30.169	31.6513	22.5276	35.676	29.3528	47.1991	35.3779	30.5633	26.7784	35.753	30.2262	30.4523	28.449	26.7362	28.1052
TUBA1A	534.4018	357.2617	319.2306	384.725	406.2891	320.7905	266.2743	162.6681	224.1628	260.5053	445.8218	326.0987	405.9782	346.5429	212.551	264.8984	116.9443	101.3577	345.1713	215.5974	192.7455	275.2076	366.1915	381.3337	346.7371	160.3241	214.7547	188.7015	173.7198	365.1261	247.0074	235.9463	285.9437	260.2591	214.3981	270.1377	781.2731	301.9328	305.2863	547.6217	372.4231	226.4785	284.8224	434.0757	221.7961	181.9997	332.2947	479.3267	631.4913
CDC25A	0.7751	3.9951	0.9794	2.0227	1.096	1.18	2.3521	1.1398	2.1282	1.0609	1.1229	0.8389	1.4858	2.6838	10.0179	1.0078	0.246	0.8375	2.867	0.7817	2.4418	3.4107	1.8616	3.5377	2.1702	0.4301	3.8768	1.0397	2.6385	2.7409	1.3352	1.7734	1.981	3.7907	1.0342	0.7135	0.9251	0.8643	0.8244	1.6943	2.4693	3.302	1.9866	3.8015	1.2959	1.8595	2.027	1.2142	0.6868
TUBB	401.2055	524.7154	417.2947	568.131	360.8676	410.6602	472.3882	403.6404	496.1082	479.6997	433.8559	373.6245	467.1419	471.1116	786.9745	454.0283	290.7755	303.8747	443.3847	440.6217	384.0341	537.5688	482.3849	490.4011	354.2383	297.139	537.054	331.7514	325.5073	399.965	413.8743	363.5111	526.3363	475.4609	455.0235	490.1916	541.6648	360.5861	408.5847	376.2495	505.2072	313.5435	490.7408	606.4954	385.9655	552.7851	488.3695	393.6542	512.9903
NEK6	15.6584	19.4632	29.8154	28.6308	45.6929	34.7064	63.6064	54.8178	50.7244	44.9271	33.0108	43.8786	32.7761	37.6058	73.9472	33.1839	42.5825	15.512	78.0314	32.5367	51.6135	56.1289	47.1358	49.124	47.7739	30.3737	40.6685	33.2351	39.687	40.3333	46.9822	55.614	46.6612	46.9572	61.7612	50.0531	22.6524	55.0211	48.7595	33.0182	50.0467	63.2926	59.1862	64.3201	42.5881	44.6946	30.3525	44.9314	24.3445
BRCA1	1.7982	2.7892	3.0208	4.4426	2.8504	3.6865	6.3132	4.2517	4.8072	4.3216	4.3861	4.1774	2.0192	4.144	11.6191	2.7575	3.487	2.5401	4.8549	2.3677	6.3347	6.8542	5.133	5.2672	4.0924	3.0436	6.57	3.833	5.6447	4.8228	3.2144	5.7147	4.3068	8.416	3.4027	4.8893	1.5066	3.8624	3.7073	3.1633	5.4176	4.9798	3.8637	6.0837	4.4314	3.7306	3.5981	4.9351	3.1473
PCNT	10.3675	11.3011	13.8445	10.2737	12.3551	11.77	17.8229	18.0901	12.1852	16.0777	14.7721	13.0354	11.5853	13.9293	23.8864	8.2365	7.4946	6.6692	13.2184	11.8649	18.7022	20.6029	16.6924	19.804	16.6263	11.0527	18.8394	11.6483	11.2812	16.9859	11.835	19.3828	13.1504	10.1494	9.4136	17.4191	7.3961	16.0436	11.2441	13.5288	15.571	17.6668	15.0816	14.8486	12.7955	11.8345	10.8155	15.5917	13.194
WAPL	19.2125	35.2776	34.8283	45.3163	39.6649	41.1559	73.5206	60.6441	40.8178	54.6104	53.6832	37.7013	25.635	30.8061	61.0942	39.9367	30.2531	24.8925	58.134	32.4933	74.0926	67.2679	65.7795	63.3046	66.7398	24.3619	72.9525	29.7282	38.6889	45.8627	30.4703	76.8451	53.7188	82.329	29.6512	36.9847	17.8872	48.0769	35.1328	48.371	56.7273	47.615	35.002	63.1141	46.6747	44.804	50.9315	76.7698	38.5698
NEK7	19.4282	44.254	68.2846	63.293	72.9098	73.4441	63.3124	63.6991	85.3023	47.8882	75.3633	168.8866	19.6	29.4684	40.1532	68.8976	324.5713	104.8154	40.113	77.4213	59.9065	56.2492	76.6912	59.572	101.612	150.7553	51.2805	140.2305	93.5357	53.0228	90.7863	59.7588	58.9086	79.0581	137.4144	162.6905	22.2128	84.7148	112.0236	68.9116	53.2946	61.4819	102.7246	43.3507	144.6998	41.9805	55.5367	58.4369	43.8658
HSF1	52.8053	48.7671	34.6536	35.5328	40.0019	35.1259	35.4581	53.9335	41.2584	53.1359	38.1615	33.8215	43.2389	49.0489	52.6991	39.8036	21.3306	27.6383	35.5041	35.6177	39.7401	41.7767	43.5438	47.9708	40.8335	24.7389	50.9034	28.3271	31.9461	48.7251	34.9126	48.6052	40.6498	24.3836	30.9917	41.6256	74.3604	43.2094	30.9378	43.4438	39.187	40.4192	45.9384	42.6279	27.3184	41.548	46.1151	40.7004	52.8725
PPP2CA	80.1714	86.7628	52.8757	91.392	95.0702	83.6341	92.5179	79.0168	70.0172	87.8932	95.0285	85.4069	66.3159	85.7477	72.368	95.1949	58.4567	39.1138	109.5072	56.6508	89.7137	96.1397	94.3352	98.405	87.2709	42.9277	90.4326	57.4037	55.7267	87.2303	59.1037	90.8513	77.9383	126.1905	62.0069	59.5244	81.8398	79.7075	67.861	104.3585	113.4904	79.7526	54.7682	94.5672	70.0191	58.0196	100.53	142.7059	122.5367
MYC	151.3095	180.4509	141.9854	157.3383	236.4407	128.1101	184.7975	105.6248	171.6788	122.7072	92.2664	131.7904	107.0167	112.7068	277.0765	94.8405	16.9796	96.6775	146.4187	40.5042	165.0546	287.3826	92.7294	324.8791	140.531	12.3317	409.2135	32.2613	55.8788	205.0954	163.0814	217.8471	201.9783	323.6124	59.3798	49.7608	122.4706	105.6871	125.1212	394.057	175.4734	90.2139	65.519	205.2593	114.4006	146.2409	206.8834	218.9037	290.4735
PAFAH1B1	21.9365	33.4741	35.3236	44.5009	43.5318	38.5348	59.0803	54.2555	46.9212	40.8593	52.9168	46.8187	24.3511	33.9281	48.4444	44.1733	45.5968	27.9561	44.6696	37.7747	47.2565	51.7653	62.3524	51.4677	58.8563	37.7783	48.9487	42.3702	39.5492	43.6493	42.4724	50.1616	48.5118	63.4223	44.3617	52.7318	23.4466	46.6528	41.1212	45.8812	52.5548	41.904	42.7655	57.2799	51.2134	45.7542	40.3479	58.4537	44.829
MDM2	11.0201	16.2864	16.1765	19.9793	17.2277	14.4644	23.2274	22.6634	16.7735	21.3222	16.8911	12.4473	6.7807	15.851	17.5381	17.8763	13.6508	12.4721	15.7655	14.5084	16.2773	21.6499	22.7102	23.7776	21.5465	11.3939	17.0192	13.9444	15.9608	19.1134	11.2051	21.4031	17.2568	22.1588	13.5315	15.8792	11.7442	20.2902	15.4666	18.5174	17.1968	11.9317	12.4708	13.0536	21.5158	18.0805	14.884	14.3387	13.3357
CCNE1	1.1968	1.2283	1.6496	2.1538	2.0437	1.0789	1.9678	1.2958	2.4963	1.2656	1.3302	1.0738	1.8641	2.583	7.9074	1.9804	1.7707	0.6941	2.0606	1.794	1.7719	2.3316	2.2147	2.3305	1.47	1.6579	2.9228	1.8031	2.222	1.8662	1.5261	1.5843	1.6683	2.2272	1.8261	1.3558	1.7042	1.3126	1.5452	1.736	2.3605	4.1955	2.0178	3.8931	1.3642	1.6581	1.6568	1.0481	1.388
PTTG1	5.0499	9.5824	1.6095	7.2705	4.6002	5.0943	7.3885	2.9602	7.6966	3.618	4.6358	2.9226	7.955	8.9585	31.9884	4.3814	0.9389	0.7533	5.4725	3.1788	6.9237	5.1371	5.2093	7.6941	2.0793	2.1462	5.6955	3.1758	5.6465	4.5286	3.0359	2.492	3.9267	7.1232	3.2556	3.8396	4.2775	1.9032	1.8696	5.6895	5.0073	2.4923	2.3552	8.6999	4.1648	4.9848	5.1299	2.4528	4.356
CDKN2A	2.2915	2.3511	1.0351	2.4558	4.7607	3.7048	1.3614	4.0889	2.3719	1.6742	1.6325	6.6411	2.3941	4.0088	1.5168	3.2258	0.9546	2.3118	2.9534	2.8254	0.9562	1.6697	3.1054	2.0851	1.5478	0.3875	1.7727	1.1861	4.5884	2.4681	1.6451	1.1846	1.7781	1.1757	5.6414	4.0795	4.4262	3.22	1.2767	3.6455	1.5309	1.3443	4.676	2.8534	2.4341	1.1837	1.2244	1.7489	4.8848
ANKLE2	16.0778	16.0922	15.0886	16.3203	19.0059	15.8579	19.8561	19.5449	17.5645	18.4942	18.3727	16.6402	12.5934	16.2733	20.7751	16.3083	12.2923	11.5685	15.7857	13.3568	20.454	21.6084	21.9977	24.4488	21.1975	11.5975	23.1872	12.3988	14.1371	18.5369	15.0749	21.5578	18.9415	20.4493	12.2034	17.7627	14.0309	19.1553	13.6921	21.0522	19.0984	15.9037	16.5022	20.0435	14.9045	16.5514	18.5712	21.3083	16.205
TGFBR1	23.6762	36.9981	30.7148	47.2813	58.7175	40.4144	49.6451	54.5008	45.072	60.5232	57.5068	50.8071	25.6555	40.1842	49.5984	75.4932	39.2769	32.5577	52.2448	45.0759	42.8746	55.9286	61.7254	57.2814	57.2077	28.3601	37.2734	34.2679	45.3232	68.7646	25.2658	52.479	43.0549	68.4004	40.6397	49.1543	24.1347	58.6188	56.6636	49.5425	65.9439	43.9791	39.4825	43.9547	46.1782	39.5246	45.9396	64.886	63.917
CDK4	36.5839	52.0984	34.2269	55.6608	40.1143	49.1167	51.6526	60.581	51.1155	57.3825	44.2386	33.2884	56.2432	52.6308	83.2271	44.9733	22.7743	24.7719	42.3166	36.5768	47.9373	60.0462	53.3035	55.7832	47.1497	26.3877	63.7345	34.7243	42.9878	47.3975	35.4569	55.2012	49.9622	42.7334	34.5468	41.323	56.72	42.8996	35.3404	50.3151	54.2039	37.7559	52.924	50.4159	34.018	51.8117	65.0126	48.8212	57.1454
NCAPD3	3.3316	8.7936	6.2145	8.7849	7.5352	6.5985	14.8296	11.294	10.59	12.4764	9.134	6.0859	5.9178	7.5573	22.0619	6.8363	5.2147	5.5552	12.7942	5.8301	14.0847	15.1844	11.902	13.0382	11.9033	5.5936	12.7233	6.371	8.9726	10.599	6.9972	12.8013	9.9686	13.7348	6.3907	8.4888	4.8391	9.9098	8.179	8.936	12.9867	16.9581	9.4603	12.0684	9.0589	9.9192	9.9002	10.6326	7.8944
MAP4	53.0014	70.4837	96.5163	76.1847	87.4552	95.4838	88.6419	86.5399	85.5598	68.5348	86.6069	154.9901	64.6488	71.6945	109.8604	86.3229	157.5098	66.3133	84.0495	102.0343	64.5613	73.0773	97.1212	102.8312	103.4682	144.6242	66.6787	139.6642	92.2147	88.8312	107.009	99.132	73.7702	55.8437	149.0338	205.7059	66.1301	115.5592	127.6442	86.6646	86.2675	88.8807	146.3548	96.7786	95.2021	65.6324	66.5158	87.7693	112.6615
HAUS6	4.6741	7.4489	10.4295	12.9343	8.9538	9.459	16.3039	12.7457	8.6627	11.5596	11.1919	10.8383	5.463	8.1598	18.8548	9.3032	9.9574	8.4588	9.7749	8.3538	18.3498	17.7118	15.8516	15.1974	17.2269	7.3387	21.0658	9.2311	8.3839	9.7497	8.9029	15.7335	14.9437	18.2176	8.4374	8.2719	3.9276	11.6031	9.9387	12.3812	13.0897	8.6556	9.3079	15.0074	13.8746	12.3012	11.1967	12.6575	7.2036
RB1	15.4494	34.715	32.9242	48.6497	37.8871	42.6561	48.1624	45.5159	43.9708	38.2589	45.3773	44.716	17.3179	31.0643	45.603	41.4606	38.0862	32.9281	43.8832	32.5658	67.7426	52.1666	50.7896	48.3478	57.3447	28.8698	51.1646	31.9576	32.6176	34.1263	25.9394	48.6001	41.5592	71.5598	36.772	42.9135	14.8531	45.65	33.9977	44.8712	44.3816	35.7898	37.0763	44.0825	46.9366	31.5192	42.4688	56.1363	34.4412
CENPI	0.3718	1.3535	1.2764	1.4497	0.4693	1.4068	1.6074	1.2163	1.2212	0.7208	1.1482	0.9979	1.0763	1.1769	5.8674	0.5064	1.1694	0.9309	1.304	0.9655	1.5325	1.8476	1.4598	2.4083	1.0522	0.9076	1.7886	1.2343	2.1424	0.951	0.8997	1.0503	0.7843	2.4524	1.184	1.3513	0.3467	0.9922	0.6632	0.921	1.1684	1.7088	0.8292	1.5942	1.1137	0.7045	0.9007	1.0337	0.893
STMN1	42.1317	53.3104	20.4648	43.3645	33.5414	32.4911	48.2475	30.1084	34.4065	32.0718	34.3639	31.6159	40.1795	51.6504	100.9563	32.6552	19.9025	13.9624	35.4146	31.1351	42.9343	50.9992	35.419	49.5963	36.7265	22.3845	45.5549	27.0677	42.2027	29.2147	24.8491	37.6231	28.7198	49.0956	25.9974	33.3337	34.3935	27.1701	23.8641	32.2648	50.5258	18.9591	23.0526	40.1926	26.8356	32.0583	38.7657	30.4844	32.9913
NEK9	18.5738	28.342	30.2326	30.5303	30.2214	34.9219	42.5686	41.13	35.075	34.879	39.8344	34.3049	22.3094	29.4618	40.3511	31.1066	40.1833	23.4094	30.0646	31.3135	40.7435	41.0972	45.7639	39.5086	40.7661	35.3838	38.9524	40.3016	35.2194	33.1868	31.2902	45.1709	34.9395	36.4989	35.5107	42.693	18.4327	38.0756	32.4174	30.6916	35.6659	33.0212	37.9548	39.4925	35.6926	31.0897	35.0679	41.0605	29.6191
PKMYT1	0.2691	1.5457	0.2618	1.1819	0.4403	0.3652	0.8455	0.4037	1.4726	0.5525	0.3496	0.2517	0.9223	1.7573	8.0452	0.3399	0.0373	0.0332	1.3079	0.4316	1.4179	1.2707	0.6033	1.6642	0.1179	0.1434	0.8615	0.1801	1.9391	1.2636	0.2914	0.2313	0.5241	0.4408	0.2085	0.5336	0.9396	0.3424	0.1884	0.8825	0.6535	2.5344	0.5687	1.4805	0.3487	0.4688	0.8446	0.2656	0.6613
CLTC	50.7627	93.7994	99.1657	124.2252	116.1354	123.9312	144.1322	134.9522	149.2232	116.8276	125.4865	147.196	95.1748	107.6337	163.9172	121.5545	156.7291	84.4144	189.2453	115.582	135.3949	143.8815	143.0277	150.0219	140.7775	119.0483	105.976	128.7166	134.7816	114.3759	106.9984	145.0929	118.9973	154.3634	155.158	179.9512	56.5742	140.3216	133.2366	121.3952	151.3915	148.3382	145.7498	163.0985	126.0836	109.2321	109.5729	150.8603	122.7653
KIF18B	0.0284	1.003	0.3979	1.471	0.8083	0.6369	1.4725	0.338	1.4527	0.505	0.5096	0.2359	0.6928	1.415	12.7253	0.2952	0.0491	0.0584	1.1728	0.3263	1.2669	1.287	0.9218	2.2187	0.1347	0.3191	1.0707	0.4704	1.0315	0.9395	0.3492	0.2033	0.5388	0.9296	0.4251	0.8199	0.3175	0.4856	0.3038	0.6576	0.7477	1.1326	0.4664	1.729	0.6762	0.92	0.7203	0.2001	0.2414
MASTL	5.5446	7.3045	6.9038	9.1614	10.1661	9.8358	12.3614	10.2014	7.7408	9.1611	9.1541	8.1632	3.6277	8.0369	15.8512	7.5557	6.0981	6.0303	11.0582	7.6228	16.093	16.1148	11.8539	11.6479	9.7776	5.466	16.1909	5.9423	8.6854	9.6656	7.1402	13.1954	8.6147	16.3885	5.534	7.6646	3.6772	8.1921	5.6768	7.3093	8.2514	11.9285	5.2337	16.0401	9.4019	7.436	8.3122	12.623	7.5883
KIF15	0.3549	1.8416	0.8123	3.1388	0.9524	1.2834	3.101	0.8834	1.6107	1.0582	1.4431	1.0008	0.476	1.8357	14.091	0.8099	0.6496	0.8764	2.4249	0.7823	2.8544	3.4172	1.7511	2.9558	0.7313	0.7426	2.5502	1.3331	2.8618	1.3579	1.3724	1.5009	1.2834	3.3443	0.9426	1.4072	0.3857	0.8563	0.8871	1.7177	1.6631	1.9665	1.107	3.9583	1.7059	1.5454	1.474	0.965	0.8864
MAPK1	49.5285	105.295	71.5783	96.8699	86.9621	92.4739	133.2075	129.7202	109.2247	116.148	115.0951	94.7772	76.1783	80.0042	109.8299	93.4741	87.516	57.3383	116.1837	81.4213	113.5442	123.9684	128.6659	109.1644	122.5478	67.7707	114.5028	80.3358	93.3757	97.5672	84.0688	118.6836	105.9868	147.1138	92.2552	106.9679	45.5352	99.2406	87.5966	96.1263	124.7274	95.2266	90.8344	133.2328	101.9401	99.2775	104.8896	144.2742	102.3768
TERF1	4.0744	6.6901	6.4475	7.5595	7.1379	7.2646	10.4228	9.3435	6.7548	7.9443	9.9816	6.2566	4.8536	6.7321	8.0799	7.403	5.0206	5.1009	7.4164	6.1971	10.3003	10.5739	11.5065	8.6173	9.4345	4.371	11.3909	5.5474	6.5384	8.7009	5.3361	12.2336	7.8921	12.0322	5.617	3.6405	4.7838	7.5012	5.7934	8.1232	9.3349	6.4363	5.447	9.6443	7.3925	6.4951	8.0399	11.7045	7.0363
NUP98	21.0868	46.3251	39.1038	43.0963	48.898	48.2966	68.9135	65.923	55.0863	63.0564	62.0406	45.4661	30.9464	39.746	64.8549	51.9304	38.2226	30.6322	66.0932	40.4755	71.7794	66.2085	72.7851	61.1633	69.1261	31.0581	71.5761	36.3735	45.2746	52.3449	40.854	74.5811	57.4974	78.0208	38.6878	46.0706	24.7549	58.7544	46.8935	48.1007	66.2107	60.4412	46.8077	79.8047	46.5936	56.8175	63.013	96.8842	51.2379
ATM	3.0057	7.1467	10.6	10.9772	9.5619	9.3681	22.447	16.3891	13.1329	12.8978	15.8055	9.5592	3.127	7.552	18.1838	9.3648	9.4574	9.2736	11.1462	8.0906	17.8696	18.4924	21.3147	15.7457	17.6178	7.6569	19.8092	8.6488	14.986	9.7901	9.7379	21.8127	13.4933	29.9354	9.3633	13.7775	3.4718	12.9582	10.2573	13.6907	14.1467	12.0109	10.5848	16.7986	14.3838	13.3011	9.3599	17.0537	6.9012
KATNB1	11.439	16.0834	11.6338	17.8589	18.2945	13.803	17.295	18.9061	19.3115	24.9047	15.3022	11.8693	18.9934	16.5194	31.5356	15.1497	5.9568	7.02	16.5895	11.1882	18.9061	23.8799	19.6998	21.3071	14.9462	9.8082	23.9964	10.6576	10.6138	18.7881	14.0242	19.4021	21.5049	10.0881	11.5432	14.3677	32.4977	18.1352	13.2241	18.8772	21.4757	18.6148	21.4154	23.1695	11.6044	21.6843	22.3297	18.629	19.1877
STAG2	28.4681	68.5415	66.3689	75.2842	58.2057	66.5635	131.624	103.7246	81.0468	84.3145	96.0904	60.9516	38.5545	49.9689	98.1484	55.1111	56.6706	65.8593	74.7082	55.9223	116.4968	113.4076	108.3121	94.6733	107.5185	45.6288	111.2676	56.3333	86.33	70.876	59.0975	120.1829	96.1532	140.9522	50.1145	67.166	25.5548	75.7361	58.7624	75.7128	91.4845	59.9632	54.5941	87.7472	89.4983	82.3705	83.2823	105.0767	58.3979
TMPO	16.9824	35.3306	24.1073	39.0904	25.869	27.9546	46.535	35.9064	30.2419	37.0194	50.6492	20.1888	13.9178	23.3199	58.2491	26.2876	13.8287	18.1873	28.6619	20.6429	51.5933	54.9387	50.6688	38.4489	44.1992	8.6005	56.5578	16.7045	27.6139	31.8396	18.0343	50.3351	36.5421	74.5323	14.4655	18.1594	15.5393	29.5174	20.6429	34.9163	41.0322	27.3868	17.183	36.0405	34.7992	31.9124	38.5149	48.0172	27.0811
CDKN1B	103.3937	155.7882	107.6118	103.9602	81.5627	153.0874	163.1168	186.3944	127.9514	191.3289	105.4283	88.7395	169.8886	130.4194	142.7068	122.8444	96.2395	107.8157	78.2833	104.9476	161.6547	165.1235	157.9126	149.0752	181.2564	70.455	146.0611	98.8758	135.3495	101.3715	89.2635	210.1487	133.6936	115.8435	75.176	99.602	90.5152	125.9562	108.9787	100.0734	121.6524	99.6506	96.9225	88.7198	123.1015	126.7116	150.1457	129.6022	73.4688
CCP110	4.2372	11.0924	11.9861	13.132	12.0296	10.7333	20.7085	17.9107	12.6194	15.2925	21.3481	10.1758	4.48	8.5346	16.6474	9.8658	6.5592	8.9316	13.3135	8.0793	18.4726	21.0323	22.4203	16.2948	22.3181	5.4175	21.4654	8.3762	14.1374	19.5044	8.1662	25.1089	14.8499	28.9976	6.6739	9.2192	5.6536	14.3902	10.9551	16.3998	17.4769	10.8493	9.7306	15.1148	15.2219	12.5682	12.2496	19.4717	9.6803
CENPK	0.5282	1.6775	0.4355	2.7062	1.186	1.281	2.2773	0.8908	1.6999	0.9992	1.5431	0.8554	0.6125	1.3277	8.5235	0.8079	0.2259	0.4476	1.4741	0.611	3.8106	3.1844	2.0039	1.8387	1.2594	0.4505	4.9191	0.7228	1.0692	1.8512	0.7798	1.5427	1.6637	4.9185	0.6418	0.9327	0.6535	0.5179	0.7802	1.4533	1.6692	1.2259	0.7002	2.8115	1.5713	1.7136	1.405	1.1388	0.7487
RANBP2	18.8092	40.5312	45.1753	46.9356	50.2127	50.8842	86.0516	70.693	58.6398	58.2036	71.2856	52.1395	30.2087	36.2875	67.5913	49.1609	52.0152	31.8217	63.9431	42.0784	81.185	82.7017	81.0833	75.5596	76.5414	39.3076	73.323	45.0579	56.0631	63.5224	41.4003	77.5149	61.2753	111.2459	46.4501	48.3763	21.7076	60.6695	48.7628	62.6643	72.5706	56.7736	48.3285	77.9128	60.3319	49.0975	53.2037	99.0006	55.5487
KIF14	0.0642	0.5766	0.3466	0.9777	0.2224	0.3065	1.2929	0.2753	1.1014	0.3014	0.4558	0.3909	0.2929	0.5447	8.0415	0.2182	0.0953	0.0982	0.9832	0.2277	1.085	1.1287	0.3274	1.7185	0.1743	0.2553	0.8183	0.4738	1.4522	0.8064	0.262	0.3681	0.4289	1.386	0.2938	0.4367	0.0164	0.1852	0.204	0.4975	0.5973	0.4197	0.2844	0.8359	0.6828	0.4618	0.415	0.2415	0.1995
BCL2L1	71.2433	59.7783	44.7877	71.2276	65.1163	60.4641	53.3213	57.0138	60.445	86.4812	54.9024	61.4411	59.8498	74.9476	70.8564	88.2054	52.3553	28.62	89.9373	55.2312	68.7155	75.097	65.5452	67.5804	70.0061	34.6772	62.4092	41.4477	36.2351	68.3079	66.1235	81.2051	61.7538	46.1441	51.7425	63.8712	85.9256	61.7533	59.8792	56.3491	77.7589	58.5702	57.2124	95.8021	43.7163	57.2697	97.2374	82.864	81.5112
BANF1	283.4984	269.526	96.2095	197.9595	171.2955	178.598	178.5987	211.8209	151.4141	265.8915	152.5916	136.2519	235.7931	227.4378	226.8179	177.7818	75.672	61.3246	195.8209	135.754	196.0909	193.4506	162.2714	193.2712	153.1665	106.3688	200.3049	119.6462	134.4967	194.976	127.1074	171.4199	178.9994	131.0848	121.1305	132.6559	348.918	139.1321	123.4504	212.4641	200.4919	151.5975	178.1137	189.9075	125.0764	154.4346	253.6365	210.8578	206.0979
STAG1	3.8747	19.1783	21.7159	22.3755	18.607	20.5877	34.6515	31.752	25.5472	24.611	33.5275	28.0552	9.5513	12.4412	26.5071	17.1709	23.7315	17.711	22.983	19.1701	37.7668	34.4607	33.7554	26.7405	37.5182	21.0417	34.3139	22.3212	30.3372	24.5847	23.01	40.2766	28.5923	39.5398	20.1077	32.081	5.3246	26.1042	22.5847	25.5872	29.3807	24.7525	24.2042	30.0147	27.4604	25.0474	24.0637	35.6314	17.2765
PTEN	30.8047	53.7976	60.7484	54.0317	44.8435	54.7396	66.1047	59.5716	55.7707	46.364	56.1948	50.6955	30.3691	40.0565	63.7613	41.1453	104.7894	64.12	43.588	55.6498	55.6793	64.7471	63.7193	69.5706	70.7192	51.1623	57.1021	50.9552	61.8106	49.1578	44.5543	69.1049	47.9899	81.9136	42.586	59.4245	28.1199	53.1914	41.6891	53.3007	56.6555	35.9611	42.3639	61.1473	67.6477	45.0563	45.5647	47.6746	35.4326
VIM	834.3088	487.0025	786.5673	797.7215	910.0609	1043.2436	548.735	504.8233	604.6426	383.8764	693.8093	1813.8625	375.0276	772.2259	418.4379	973.5217	1794.8617	1300.4401	294.0807	942.8097	365.2439	314.5871	725.056	483.5642	919.6777	1253.6752	288.4615	1735.8369	1159.9618	758.7754	1046.3028	531.9775	486.0168	611.2507	979.6497	1711.0764	769.9844	738.5252	905.8313	909.9445	485.0909	573.4309	868.4121	673.1461	994.1457	450.0481	396.7707	501.4282	920.8308
AKAP8	24.9456	28.6038	24.7752	28.669	32.988	35.9759	32.0238	36.5651	20.7352	37.1902	32.9205	25.9818	18.3443	29.8653	42.6506	28.894	12.2692	11.7998	32.289	21.0064	54.1617	47.3301	45.5884	36.3767	39.3742	15.9432	55.0751	17.9371	15.9761	32.4666	22.3461	50.9301	35.5734	39.7079	15.128	26.6896	26.6383	32.8378	17.2547	36.6459	34.9651	34.6257	26.1033	41.2494	23.471	28.1031	36.4398	43.1132	34.5743
CSNK2A1	8.4978	12.8006	10.5806	13.3508	11.4798	11.7243	17.4245	15.3021	12.4051	14.2522	13.1965	10.8757	11.3117	10.6618	15.9914	12.071	10.4373	9.8487	14.0382	10.1113	16.7235	16.6334	14.6656	16.2224	14.7824	9.1483	17.1818	10.053	12.0379	13.1577	11.2793	15.5127	15.0701	19.5599	10.358	10.2461	7.8966	12.4273	10.5995	13.4264	15.1536	10.6464	10.6968	16.1001	13.0511	14.5695	14.1539	15.3728	11.5362
F3	53.5543	75.3438	82.093	96.8049	156.0843	65.3185	81.2304	61.4686	69.7001	58.1852	113.3922	93.3275	162.4682	131.5887	22.7456	84.2292	140.3257	155.945	112.8304	56.1248	71.7439	126.6729	96.487	52.4895	96.5559	56.5242	152.4586	85.143	69.2707	121.0869	146.3645	98.736	82.4672	98.8436	87.9919	136.0305	85.0771	83.8632	73.1968	150.5088	121.1813	87.3812	60.8113	282.5935	82.4593	41.9456	147.3381	301.5484	186.2469
GMNN	27.494	35.6428	19.5519	34.7184	15.3656	27.7392	26.3533	33.0331	20.39	28.3416	21.1743	16.5995	27.742	52.417	29.0027	16.7511	6.3845	10.3257	25.2808	13.2342	21.0473	39.5991	38.0652	38.2323	26.2407	5.7117	42.989	12.1661	15.79	28.963	15.4076	51.8634	18.3718	25.2608	16.5865	11.087	28.3363	22.8186	30.1828	26.3076	52.2591	14.9345	12.9475	30.8921	21.8081	25.4005	35.8542	35.979	33.2133
PARP1	18.8489	26.5364	19.4776	24.3297	21.6126	24.6571	33.3378	35.6205	27.9316	35.1874	25.6564	24.2736	27.5745	32.301	43.5509	24.8939	18.1283	14.0932	36.4487	22.47	30.8549	37.036	28.0125	32.8786	27.4956	18.7227	30.8554	23.4546	31.6278	29.0351	21.0781	31.0686	26.2784	22.5149	20.2391	24.585	19.1348	26.1557	22.2019	25.4214	30.0175	25.2821	28.9166	31.3471	21.252	22.7552	31.9786	33.9814	28.1757
PLK4	1.2255	2.5821	2.1634	4.5399	2.5175	2.2931	5.9752	2.5183	2.708	2.3317	3.0719	2.2669	1.6276	2.8267	13.0037	2.154	1.6767	1.7469	3.7511	1.682	6.4305	5.6815	4.3343	4.5808	3.4928	1.8927	6.065	1.8957	2.6244	1.763	2.5008	4.3954	3.8121	7.0161	1.7906	2.1841	1.0166	2.4783	1.7842	2.4304	3.6594	2.7475	2.1191	6.8061	3.9102	3.2537	3.2137	2.5143	1.2005
PLK3	58.9095	19.9092	29.8844	39.4521	78.9012	37.1506	22.811	10.011	20.0985	14.0156	47.5052	47.7421	15.6025	25.8418	19.0304	32.9448	4.9465	11.858	44.1105	12.1257	25.5668	31.2949	40.6983	46.5983	31.2988	6.4772	22.494	8.2847	7.8945	77.1124	34.8947	44.2459	24.3873	43.1637	14.7753	28.7648	96.1489	45.6147	34.5053	111.6134	60.2607	46.2984	14.9448	40.0784	16.5158	9.2667	27.166	61.4943	76.8724
LMNB1	5.6011	19.5346	5.893	19.0991	10.0256	9.4237	21.6965	10.9721	15.8692	12.4316	10.0946	7.8292	10.4308	16.0976	80.8756	8.2406	1.8502	2.5783	19.5138	6.1542	18.4195	23.5773	12.3897	23.7942	8.5315	3.2821	22.4529	5.1088	17.3391	13.4847	5.8398	11.5769	13.0053	22.7144	6.1659	5.594	5.6402	6.9998	6.2955	13.3384	15.7617	18.2748	9.3605	18.7655	11.305	12.8185	14.3519	8.6585	8.3753
TAOK1	8.9727	17.8209	27.3952	27.3364	28.8911	24.4919	44.6918	33.5714	37.5485	23.9707	32.938	38.5419	10.0531	15.3207	36.2675	21.7826	50.5591	24.2955	31.5116	25.5595	36.8608	36.4206	41.6799	36.2702	50.604	34.6512	30.4006	33.1834	36.5777	30.4227	30.124	40.713	29.4601	44.314	37.5121	46.3619	6.7239	34.9134	33.0462	29.329	33.9536	27.6876	33.1929	36.7343	38.2824	24.4512	20.5312	41.1797	18.4953
CENPH	8.2992	10.2213	5.94	10.9493	7.6439	7.2768	13.6176	10.863	5.8946	10.9041	11.023	5.9573	6.5735	12.1327	20.9458	10.4036	5.4133	4.1238	7.7829	4.9306	13.0342	15.7849	10.9891	10.3167	8.1553	4.2864	18.078	5.6557	5.9791	8.6461	6.06	8.5014	13.8391	17.8476	4.3952	3.966	10.5351	5.5606	5.8144	8.0742	11.2248	6.3602	5.4697	8.7463	9.2586	11.4764	11.1133	7.4315	9.5259
PLK2	84.6689	217.8533	84.9478	152.9448	121.0603	103.5795	196.3474	262.0898	68.5405	404.0964	148.7024	58.0953	115.8168	78.1774	227.698	133.8789	30.3165	21.1057	62.445	73.7129	229.0952	144.4366	360.8811	174.0363	155.2795	34.4136	146.6857	57.0003	57.382	79.0325	50.4617	204.4537	223.8383	170.3067	41.7329	27.1378	67.1355	92.9935	65.1577	71.786	109.7411	76.3443	82.1614	107.858	136.5948	142.9342	173.9807	104.3668	39.2865
ERCC6L	0.1387	1.4673	0.4849	1.2867	0.3361	0.5629	1.7163	1.006	1.3961	1.0123	0.6241	0.3042	0.4774	1.4268	5.0161	0.5266	0.2454	0.3044	1.7924	0.3823	1.859	2.0101	1.2406	1.5245	0.8441	0.3009	1.8144	0.442	1.9427	0.9831	0.5309	0.721	0.9001	2.0188	0.5411	0.4539	0.2896	0.4462	0.2791	0.8892	1.0507	1.5477	0.4486	3.0805	0.7986	0.835	0.6684	0.869	0.6553
TP53BP1	4.7768	11.9767	13.9284	12.9153	14.7786	15.7229	26.7093	24.8804	18.3184	18.9844	20.7339	12.0908	10.2529	14.6762	29.8146	9.5967	6.9736	7.2145	22.0116	10.5069	23.0844	27.1159	26.9957	27.6591	24.3685	7.7359	25.4284	11.4396	14.7097	19.0076	12.1204	32.4818	17.8946	25.1613	11.983	13.7744	5.8041	20.4173	15.0863	17.5267	21.3506	16.0528	15.5112	25.4336	16.5287	17.2207	15.4445	29.4248	15.4929
RPA2	141.4093	127.1124	56.7242	86.2035	76.5337	98.2976	109.9443	116.1705	96.0155	120.3749	127.3943	71.3342	88.5724	103.7002	109.4411	97.755	56.7009	53.3199	86.5449	68.7814	113.2973	107.8875	96.1735	84.259	100.2434	52.6315	114.3372	73.0583	76.9208	81.3485	105.4008	152.0705	83.1648	108.2762	67.3932	65.535	96.3906	84.3754	73.4184	87.2992	94.642	80.362	76.9155	87.0552	104.3123	94.9479	183.0262	109.4697	84.9728
TOP2A	0.7141	7.2475	3.5271	14.0156	4.7852	5.2726	19.7542	3.9746	15.5198	4.4555	6.0104	3.9278	5.7284	10.3636	111.8665	2.4187	0.7637	0.9336	16.1932	2.3258	15.0764	14.0125	8.82	22.2726	2.508	2.6973	10.6006	4.1101	13.5103	9.1397	2.9977	4.1015	6.1448	18.5361	3.9591	5.2228	1.3912	2.5707	2.9225	6.464	10.6655	8.2123	3.5502	17.7393	7.6901	8.048	6.0092	4.412	4.6943
MTHFR	6.2327	6.1186	8.7856	9.4839	8.6242	5.9838	12.3037	12.6489	9.5706	10.965	11.0801	6.2821	6.9761	11.2176	8.8442	15.6109	4.0386	4.2595	10.0151	8.1198	9.3569	9.3758	11.8673	9.989	13.1848	4.2253	8.893	7.0489	6.6271	10.9949	8.0293	11.4592	10.0362	6.6281	7.8368	8.319	8.1393	11.9471	10.0191	8.54	12.194	10.1674	10.1334	10.7633	9.1226	9.502	7.2118	9.0929	9.522
CCND3	70.1324	82.9132	41.8163	54.2159	56.2954	44.7163	41.7656	48.3114	71.7335	60.4589	41.853	36.2265	57.4666	71.3267	49.0987	56.542	26.1119	23.9395	52.3084	53.9259	86.7673	66.1424	58.5512	60.7286	70.9004	23.379	54.0734	30.9509	32.8928	60.9808	51.0429	77.3445	61.9007	28.2255	40.5036	44.1752	111.9159	47.1191	41.7672	72.2997	76.156	48.0045	57.7196	91.2348	41.3667	48.2429	65.188	57.3103	60.9527
PRKCA	4.0911	5.504	5.1649	8.5289	5.3354	6.765	11.8833	7.2133	9.2539	6.2549	12.8753	6.0987	1.9345	7.2006	8.5476	3.7916	4.0529	5.192	4.5838	8.9091	7.8526	6.4371	10.9219	6.0001	8.3995	4.19	6.3956	5.2308	4.901	8.3856	8.8499	14.1223	5.1786	4.9103	6.1807	7.0845	3.1472	8.5665	5.6074	11.5164	8.6207	5.0763	7.4868	10.9047	9.058	5.8076	3.8366	11.1413	12.8725
CUL1	60.424	70.6661	59.2572	72.0228	71.6052	70.4084	75.8763	77.7716	54.992	78.4604	86.135	71.2857	52.4916	72.3916	69.1819	77.04	54.9771	49.6723	71.8389	61.5659	86.6665	85.2846	91.4333	78.9791	83.9994	53.0853	92.3522	59.449	57.8246	74.3656	61.2701	81.9928	71.6053	104.3481	56.5328	66.609	54.3162	77.4589	64.2182	81.6411	80.6004	66.94	63.5703	78.0559	67.9899	63.8339	80.9125	103.051	81.0691
MAD2L1BP	39.5538	37.0521	21.8232	37.7035	30.1566	28.4319	38.1708	39.4013	29.2369	40.9472	31.3591	27.0197	40.23	39.6153	31.7395	41.8193	20.0431	17.5617	31.2109	27.4631	32.5987	30.8706	34.7627	34.2671	33.3855	19.0565	26.8734	22.95	23.3693	34.9249	31.6961	33.8274	33.6782	31.7031	27.0492	25.4416	56.9973	31.3993	31.9998	31.7641	40.2296	24.33	29.6266	31.3639	28.5529	36.9763	35.3017	31.9329	33.6832
SMC5	14.3176	31.384	27.7999	40.5557	32.0378	29.6572	47.3425	41.202	28.793	33.3382	43.7312	26.2658	12.7953	21.7634	52.5478	28.8479	17.7823	17.5076	39.2125	23.5569	67.8939	61.0682	56.8001	47.0353	55.0228	12.5629	65.7946	18.5759	24.7681	32.3962	22.8803	61.8777	47.2842	71.7893	17.0909	25.5989	15.2192	36.3533	19.9476	48.1325	45.8956	39.1016	26.3196	55.9757	41.005	34.2773	34.9383	66.7695	31.7155
SERPINE1	54.2963	4.8306	19.9264	114.7838	90.3218	29.9095	20.1098	3.6862	44.0221	2.7286	36.3844	124.6103	13.8194	57.438	57.362	29.3092	5.8461	15.8526	84.4476	12.9495	9.4162	29.7495	24.2751	122.1895	26.8604	11.0456	5.0917	10.6128	3.1652	67.9379	45.4911	145.5602	14.0417	68.6589	39.4105	107.7655	39.9625	90.1989	37.737	147.7947	96.3296	16.4719	16.5512	145.1904	4.2552	5.418	13.6436	76.3282	109.1592
PSMB2	66.1241	64.5659	45.2269	81.3235	66.8057	60.2412	63.7777	65.4838	56.2004	73.4626	64.4895	59.8218	60.5823	70.9429	74.4841	90.6318	54.333	38.5871	71.1452	54.2173	64.8575	70.893	70.5052	62.4182	60.5159	45.9476	74.9831	51.7138	47.2604	66.7134	57.4483	66.5732	71.2724	79.0455	61.3816	60.1567	77.5934	58.1341	60.8817	64.4441	75.8624	61.2488	57.639	88.3617	57.4011	63.1392	66.1848	71.6241	70.7049
SKP1	51.9808	67.2236	36.8787	62.1017	59.1166	60.339	65.5381	68.1608	44.1784	72.6709	58.1462	50.3463	64.4928	73.2204	43.5189	64.509	60.0966	34.3394	62.7053	39.9459	66.8995	61.0235	65.9433	56.9947	61.2089	40.8647	57.9889	51.6266	43.132	50.7557	44.2488	57.546	63.0193	67.9044	44.8307	41.3712	75.4072	55.1135	48.3151	52.3295	69.762	45.7842	50.2691	61.5887	57.8943	49.2623	60.367	67.2282	70.3433
DES	12.7123	3.1533	4.1742	8.818	2.969	51.4293	0.6478	24.3517	7.7832	4.3961	5.013	13.1791	1.7379	72.577	1.3376	36.0393	9.9163	13.0188	2.3539	56.4489	10.2461	6.4257	3.2874	3.5106	47.4563	38.3409	1.4315	3.0192	9.0527	0.6554	11.0662	9.3838	5.8571	1.3374	31.1811	127.3946	15.3991	54.7899	41.8218	63.1893	6.9186	0.7812	97.4962	7.1485	8.738	3.6613	0.603	4.0168	7.9234
VRK1	15.8165	19.0324	10.546	18.3184	16.3032	17.2444	20.6101	18.4794	11.4502	19.1687	20.2904	15.1523	11.6151	17.0939	22.24	14.1982	13.357	8.6107	17.1643	11.7009	24.8551	24.711	19.5547	16.6588	19.1548	8.9436	28.1995	10.7551	13.1825	15.3766	11.0391	18.5611	21.0052	27.019	8.6488	11.1669	15.6653	14.429	12.981	19.7207	21.0434	14.4548	11.8539	20.3158	16.4166	14.0878	22.3023	23.0427	17.6801
AKT1	19.3639	32.4617	26.2593	25.7202	39.7824	31.2168	31.6323	37.4154	33.2062	38.3038	27.696	29.4885	41.5285	37.6156	50.805	27.9798	15.2089	13.2197	40.0124	28.6454	28.4083	35.3001	36.0136	37.9864	30.291	26.4292	31.1788	24.778	21.6328	38.5193	24.5029	37.5659	31.9544	11.3761	25.0302	40.0426	32.7381	41.3672	26.8798	33.871	35.0124	35.5969	41.352	34.2702	19.5808	26.0078	36.7447	31.8395	37.6423
NIPBL	15.2225	31.998	33.3587	31.2768	33.902	33.1685	66.5819	51.5962	33.7213	45.3699	47.9252	32.4138	18.4332	25.7694	48.8776	23.7473	26.2615	23.6175	38.5395	27.7243	66.853	58.9617	58.3447	48.6424	60.4312	22.71	59.9136	29.505	40.9903	42.2026	31.594	66.5079	47.4966	68.6899	27.3372	34.4907	12.4195	42.0015	33.66	39.4885	48.4914	37.4157	34.9868	48.3094	45.103	41.7365	30.4325	56.4197	29.3176
CASP2	16.7343	29.3493	16.2367	19.7788	18.6515	20.8913	35.0547	31.4121	22.0569	30.179	21.7287	14.5158	21.6038	22.2329	41.4377	20.2273	10.6877	8.6978	23.6446	15.136	33.2615	35.1518	28.4212	33.7366	30.5579	8.1746	38.3463	14.1569	17.588	22.947	15.7901	37.188	28.0994	38.0217	13.8449	14.0034	11.5647	22.2474	18.7534	21.3009	32.147	20.127	20.2919	29.1647	28.5776	32.1346	25.9051	25.6043	14.5369
CCNF	4.6153	4.4162	5.1843	3.2078	2.7387	3.6214	6.2519	5.7753	4.282	8.3784	4.8806	2.1164	4.861	3.2746	12.186	4.1147	1.7488	3.048	16.8797	4.0511	4.5567	5.5362	6.3192	6.4291	4.7191	2.1725	6.5132	2.4482	5.5485	3.7165	2.6109	7.6391	4.3591	3.3689	2.5753	2.3078	4.6534	5.0269	3.2409	3.4601	6.4016	20.552	3.4174	3.6773	3.7516	4.5377	6.404	4.5173	2.1858
MLH1	12.598	13.2084	12.2107	19.6369	16.2342	17.6121	19.3483	18.6646	14.6354	19.2647	18.3866	15.8895	14.6427	19.9464	21.528	20.3666	13.9015	11.1928	23.9986	14.2197	21.325	22.1103	21.0462	18.3911	17.7885	12.3264	23.7052	14.0905	14.2408	15.731	14.4672	21.0685	17.2124	19.409	16.8118	15.8135	17.531	17.7666	16.8103	16.9772	20.7559	21.1796	16.0656	24.2213	14.9401	15.0588	18.5024	22.2365	18.4934
MYB	24.8763	24.8273	10.8144	23.7598	34.6751	46.5842	71.6112	49.1652	23.3847	61.3125	31.4612	13.0363	29.4798	24.3869	12.9568	37.7413	2.3685	1.2222	71.8155	10.8698	23.7465	80.4701	32.0456	54.4404	73.8205	0.1224	27.798	9.1231	11.8603	28.978	11.2249	107.4193	31.9214	21.7695	18.4285	0.2758	37.7466	74.5453	44.7313	21.537	62.4806	10.6197	12.7889	29.3258	24.1727	53.653	27.9124	30.7242	24.3948
PSMA5	36.7022	35.7097	20.4923	40.9416	36.1461	35.9707	39.962	40.0937	32.3888	42.6899	33.781	31.8975	50.0323	49.5642	42.6379	43.8507	29.1534	17.0374	46.2746	27.4714	41.4144	41.3197	37.648	34.4619	36.815	24.0279	34.9909	30.9106	27.4309	35.8192	29.0716	34.2226	35.7559	37.4501	30.566	30.8143	48.1077	33.0015	31.3047	40.6732	42.8163	35.0082	36.5817	39.1486	31.1882	34.6215	42.234	41.1224	39.9255
PSMD6	22.3444	22.1315	18.287	23.8586	23.9795	23.6166	24.5006	23.6777	17.7159	24.6527	23.7727	23.2376	24.6493	29.7682	23.1836	26.1835	19.2884	13.0936	30.7591	17.7474	26.0857	28.449	24.3989	24.0989	24.4709	18.3545	24.969	19.1665	16.5602	21.8167	19.3895	24.2521	23.8414	27.7742	18.842	21.6125	24.3604	23.0811	19.3283	26.0051	27.049	25.865	20.3791	26.8338	20.94	19.9545	23.9171	29.6848	26.8584
HASPIN	0.2872	0.6813	0.5751	1.137	0.6671	0.5995	1.7087	0.9079	1.9148	0.6223	0.9326	0.373	0.719	0.8901	4.5567	0.8179	0.1657	0.197	0.7875	0.362	1.6938	1.9921	1.2042	1.3529	0.8739	0.5665	2.5717	0.4882	0.585	1.1523	0.6125	0.7998	1.2116	2.9395	0.4449	0.3796	0.3642	0.5459	0.4729	0.7533	1.1621	1.6526	0.6742	1.7552	0.5802	1.4126	1.016	0.6523	0.7011
UBC	731.7578	663.816	642.4741	721.4706	723.6701	692.4079	633.0615	703.816	622.4874	715.9172	767.9667	549.2141	675.716	818.3261	450.0144	680.6952	687.622	533.3312	942.3021	605.3077	530.4731	793.256	662.8384	771.4796	671.6865	676.9676	704.7074	632.2536	567.9971	632.4718	784.9595	852.8258	693.6464	502.8984	701.9357	729.0641	659.1134	766.2717	627.9965	833.5456	826.1813	662.014	719.6823	973.0861	558.9493	484.6609	672.3782	999.1434	1141.6573
PSME3	41.9493	65.2023	42.446	70.7542	63.4606	61.4649	76.023	76.7451	70.1571	80.2527	68.7641	65.7117	69.1973	71.0729	84.4224	81.5535	57.4658	29.2605	94.4864	50.1076	68.5327	79.7086	73.313	78.5499	71.15	47.7761	70.018	56.7411	52.9069	71.7114	56.4791	74.5353	67.0919	80.9066	62.0688	67.7106	57.009	68.1203	67.5486	73.3316	88.5199	69.3933	75.2743	93.7145	57.714	59.1902	75.0949	93.1969	89.3034
EGFR	23.9241	56.4134	70.8793	44.7703	45.2237	50.2963	72.372	71.8322	75.0727	47.2071	76.2838	80.4019	24.1737	32.6347	82.2589	35.3104	75.1501	65.6314	42.1741	48.8218	79.2892	77.407	77.242	70.5231	68.5874	56.7916	84.6469	70.8252	78.1363	64.8919	70.0471	83.1487	72.3925	85.9775	48.5487	84.891	16.7705	66.3472	50.8717	57.2572	65.6485	61.5832	61.0606	74.9674	87.6013	91.4386	44.0665	70.0106	53.9126
PSMD11	23.6921	37.5923	28.361	34.7087	36.4771	35.8277	38.2526	36.5513	37.54	39.9657	40.6706	37.5358	30.4862	32.1369	40.8828	42.5062	36.6646	21.7273	47.5426	28.1007	36.3695	42.5259	44.372	36.9307	40.902	27.9191	38.2443	33.0173	29.3189	38.7578	32.2324	38.1729	35.9663	44.2467	31.6359	39.4311	31.6621	38.7724	35.9091	40.7102	45.7242	41.1635	34.7351	41.6642	34.2225	32.4169	37.2604	52.3605	39.243
SFN	210.8929	402.262	41.374	115.6744	175.2638	104.1105	66.8392	171.7444	131.2676	188.1941	94.5549	62.5788	177.6272	283.9008	93.8769	118.7766	4.572	8.6357	126.2185	76.6111	66.6364	94.0336	91.3928	100.3993	55.466	1.06	80.8501	30.6633	36.6383	168.3589	41.1044	96.5631	83.3557	48.1904	25.5304	2.5509	443.6382	87.1083	61.8119	197.0502	115.1038	73.476	111.06	106.7249	64.2544	74.7231	173.9985	146.6515	250.0843
BRCA2	0.4287	0.9444	0.9363	1.7162	1.0391	1.1406	2.2845	1.4806	1.8701	0.9159	1.4502	1.0646	0.4909	1.2082	5.8658	0.9555	0.4236	0.5207	1.7724	0.6391	2.8131	2.3384	2.009	1.9766	1.4014	0.3713	2.8509	0.5732	1.3923	1.3216	0.8234	1.8223	1.7918	3.4297	0.6102	1.1728	0.5101	1.2202	0.7103	1.1062	1.9284	2.485	1.139	2.6594	1.5297	1.4671	0.9651	1.253	0.5633
APC	3.9818	11.7849	16.9115	15.2303	14.6525	15.2096	24.1106	21.9554	17.4805	15.9288	20.4883	19.6277	6.3602	7.6649	23.3657	11.4573	18.9977	12.021	17.1994	13.2062	23.4775	23.2237	25.6827	22.0302	28.3738	13.9062	24.2111	16.875	16.8111	17.1709	14.9519	24.0674	19.661	31.6061	16.3509	22.835	3.6989	19.9656	17.6147	19.1898	21.4255	18.3948	15.7703	19.6616	20.5244	15.4011	11.5163	21.9385	11.5483
H2AX	40.3116	53.0503	14.0716	31.7653	19.6517	21.3419	19.4638	36.1862	28.2055	37.1778	20.0285	21.2423	41.4681	54.9097	73.1917	29.3949	8.2433	8.2957	34.1174	13.8778	18.6124	25.0412	22.6902	47.0016	22.0207	9.3266	21.4297	11.5789	26.0905	33.049	17.7987	18.653	23.1769	17.7346	17.5202	15.8806	75.1353	21.7602	15.8098	36.6956	25.1521	30.684	26.7558	31.5939	17.9237	16.4132	26.1044	18.9829	39.4289
RPA1	52.6283	85.3112	58.4395	76.7176	64.5917	80.1876	106.3724	96.7854	76.3656	94.5799	75.5031	59.8821	69.9964	73.8268	106.4757	67.0083	63.4167	51.2374	80.9486	59.6795	90.6055	92.5195	80.4314	87.1733	74.3821	53.2822	94.4529	67.9636	68.6942	65.6695	57.9579	89.6756	89.4009	82.0041	56.5116	65.4903	54.1986	69.6919	63.1305	69.2127	86.9127	67.1447	66.5899	77.9267	63.2604	79.8302	99.5624	92.3182	76.7811
UBE2D1	9.2327	18.1087	14.3623	23.0681	24.8022	18.6721	23.0532	18.955	23.6734	18.5591	24.1487	20.0638	7.368	12.0103	19.4539	25.2085	22.273	15.2475	21.3726	17.4703	18.0536	24.9724	21.9094	23.1413	27.8436	10.7799	17.8329	15.0563	19.7717	15.7447	12.9125	25.5861	17.6783	29.2607	16.0329	18.6966	15.5125	18.7668	14.4116	27.7318	22.6749	15.8008	15.4799	11.9454	24.0061	13.3262	18.8529	26.2135	16.1964
HSPA1A	188.3651	237.7835	64.5069	82.2599	98.4305	99.7768	96.9074	720.4645	105.1998	207.0768	104.9359	98.2986	90.5024	136.5537	51.0207	81.8369	209.1106	30.5984	92.2196	78.5316	71.9977	96.549	112.8775	92.2331	123.1346	74.1848	78.399	216.7281	88.8372	99.9152	44.0167	90.4814	106.3484	68.1975	46.7057	85.3587	190.0389	106.2723	71.527	164.1557	112.9994	91.1673	94.9679	48.286	87.238	106.8272	137.4328	146.8918	155.752
PSMC5	121.5474	74.9111	48.7	66.7997	67.5463	65.2326	62.3364	72.2201	51.7953	84.9738	61.9069	64.0343	90.7934	101.9725	65.1749	64.8747	37.6581	37.9481	67.564	68.4851	67.8768	72.725	59.4088	64.0606	60.0386	49.2879	62.0179	61.7728	51.8721	72.8929	53.816	68.6845	57.6919	31.2834	48.198	72.0575	119.2003	64.2895	53.0002	72.9675	66.5715	63.4381	74.1554	56.0133	43.99	51.2226	77.4138	72.0722	88.2279
EML1	3.598	4.1135	9.0581	10.1443	6.4678	10.4062	7.9991	6.2823	10.1604	3.6213	11.9882	19.0253	3.195	5.9854	13.2286	10.4808	12.786	9.2492	4.4684	10.8404	6.3542	6.3884	11.1783	11.2826	15.3671	12.9088	6.6324	17.5018	12.0059	8.229	11.3035	12.4761	6.933	7.6587	13.8276	25.4586	4.0525	10.2006	10.7633	13.0222	7.8683	8.7792	13.6558	9.0708	9.518	6.4625	5.6382	7.7073	11.0579
ABCB1	3.252	13.8444	10.2756	10.1443	11.3684	15.6451	21.849	26.1155	11.001	16.6474	26.2116	6.4757	12.2127	13.2804	12.5477	13.6911	1.7036	4.2041	11.6613	10.3058	14.2512	21.7422	35.8461	11.0392	18.8867	2.9485	25.3322	5.7869	10.6403	9.2847	6.5149	27.849	26.5368	19.526	5.0922	3.5897	8.1728	11.651	3.4413	10.6168	23.3899	11.8899	6.186	24.721	10.1071	18.9408	16.7576	31.3289	9.8995
PBK	0.4363	3.5181	0.8202	3.8584	1.7372	2.0818	4.4498	1.1547	3.6667	1.1089	1.3335	1.295	2.048	4.4638	27.7532	0.8335	0.0432	0.4617	4.4833	0.9617	6.0904	3.6393	2.3664	7.0744	0.3869	1.0512	2.8143	1.0528	5.9134	2.4758	1.2576	0.9225	2.0934	5.2736	0.9334	1.0944	1.3389	0.5468	0.8724	2.6701	3.5738	4.7789	0.8194	5.1608	2.7613	1.9298	2.4734	0.8787	1.5903
EML2	22.2769	25.616	10.7218	10.9778	21.2105	16.7814	19.5304	25.441	15.3994	30.2866	15.1074	9.998	17.3624	29.3287	15.7785	13.277	3.8003	3.6473	26.9499	11.0664	17.515	20.2079	16.3273	21.4286	14.7088	6.868	16.1225	10.3106	6.0954	23.3751	10.1738	23.4467	14.2253	5.924	7.3004	8.2949	27.1755	24.7556	12.9538	18.582	17.0672	19.1332	17.1587	12.8465	9.8861	13.3613	23.4549	23.1544	21.0294
PSMD14	16.0499	17.8325	14.621	21.8683	21.0927	20.1936	19.8982	19.087	18.0123	22.0287	16.5669	23.6664	24.249	25.7584	24.9869	24.5424	21.3051	9.7373	30.2045	16.0886	19.3591	21.8738	20.1371	17.8652	18.75	20.1942	17.364	20.082	14.6116	17.6228	18.3938	17.6606	19.1204	16.7769	22.4692	24.2298	19.6767	19.1029	21.1223	19.5082	23.5538	21.4384	23.3689	22.6789	18.2231	15.9643	21.4377	24.7141	23.2234
KIF3B	30.1305	41.2905	42.3073	50.0763	47.0724	54.9043	67.6597	63.0708	50.79	54.7777	57.7473	47.564	36.7655	47.7677	64.9814	47.9909	48.3738	26.7032	76.5172	42.2923	55.2707	65.7841	64.3247	62.1439	58.9195	41.2588	50.9222	48.4231	52.2658	50.261	40.5498	79.6274	50.8594	54.3692	54.9624	47.6494	30.0752	61.3907	55.9325	46.2856	63.2549	55.9362	53.3621	66.7524	48.1054	47.6561	43.7577	63.6634	54.6842
KNL1	0.0784	0.327	0.5082	1.0906	0.6015	0.4567	1.6909	0.4551	1.3677	0.5988	0.6936	0.4342	0.2698	0.6925	8.8644	0.5822	0.1312	0.1666	1.6042	0.3477	1.8488	1.3062	0.8066	1.869	0.5485	0.4251	1.1124	0.5078	1.4198	0.9984	0.4307	0.767	0.5468	1.4854	0.4857	0.688	0.2338	0.5214	0.3925	0.5767	0.9243	1.5168	0.4722	2.1012	0.7424	0.6003	0.5304	0.5279	0.4876
PIN1	28.8252	19.2959	15.3717	13.286	20.6832	17.9827	13.1007	20.6438	19.0147	22.6375	13.0079	21.0591	30.0836	31.9668	20.4203	14.3858	7.4444	9.5465	20.8274	16.9202	16.7024	18.3875	15.5744	20.5532	16.0111	18.3052	13.4417	17.1621	13.1232	21.5479	14.3235	17.7779	13.6405	4.2978	10.9969	27.8842	46.72	19.3117	12.1977	22.6579	13.0548	19.0566	25.2698	11.3833	8.5455	10.5992	22.0819	15.8347	25.0574
PSMB5	196.3604	155.4782	126.0248	165.367	166.22	157.6472	158.7892	140.0294	182.334	173.5221	132.5774	149.8177	235.4338	191.6133	225.958	171.3779	111.1505	97.2521	192.3284	135.7112	131.1664	147.4788	130.1117	176.5429	122.5508	144.8492	134.7638	145.6594	115.1347	162.9721	144.3666	146.0777	128.8673	88.6198	169.4311	167.5263	243.026	166.0688	163.6652	186.3035	163.0491	160.0905	164.0657	156.0107	109.3096	116.6611	217.1202	152.9151	184.7119
MAPK14	27.7213	36.4292	36.7753	40.9365	38.668	43.5821	49.2029	49.4384	46.6019	41.4919	43.5585	43.3888	28.2159	34.4635	39.1752	39.6688	45.148	37.9275	37.335	41.5611	45.5016	43.7022	53.474	41.6565	55.7934	38.1006	43.5701	47.2018	48.2167	39.5244	43.2402	49.8776	39.0639	48.6768	43.4281	52.7731	21.7389	44.2021	40.2417	40.4126	41.807	37.7588	40.739	37.6514	47.6272	39.5606	43.2266	41.7277	31.0115
PSMA7	244.672	203.4007	188.109	204.4579	222.5243	187.3966	145.4826	181.3081	158.4652	162.6717	179.1084	210.2589	226.5202	230.4275	188.0436	214.7064	176.7781	163.1301	177.6162	201.6192	145.2832	166.5604	161.9452	164.6257	162.7918	204.1954	142.0355	197.0699	189.6048	198.082	170.0602	145.1683	152.3979	118.2574	177.9362	254.9818	338.4251	173.0746	174.4913	206.8065	172.9726	165.6967	243.6134	159.8536	147.0422	131.647	198.7685	182.6689	212.5952
PPP1CA	89.0249	75.7797	40.434	63.8134	72.755	64.4663	64.3941	77.3952	80.849	90.1037	57.3901	52.6061	107.1582	99.4955	95.8598	73.1863	30.7761	22.132	91.6819	53.9989	60.4845	68.3587	59.8273	77.2592	53.845	39.2635	57.0948	42.6467	48.8928	70.6843	52.9789	68.5018	63.6499	42.809	56.0337	60.9191	129.4804	62.1193	62.7846	72.1462	81.7223	64.3327	71.0074	69.0526	45.2533	60.9851	78.7051	68.365	87.9532
CLIP1	9.6588	23.2909	21.2908	21.5236	26.0245	23.8647	29.6925	28.1699	19.4238	23.3284	28.5798	35.0473	10.3381	21.6414	24.6263	26.6515	23.772	13.4878	24.995	23.6447	29.7825	27.3381	29.4308	30.2026	29.7715	22.017	21.2753	27.5837	23.6295	28.0294	22.1425	33.3838	20.3105	20.1452	22.3929	34.8373	10.5535	31.8701	24.116	31.5563	28.5886	26.0539	31.492	30.8038	24.9551	17.7848	21.4271	51.3056	33.7477
TOPBP1	10.1359	15.6198	17.2992	23.3933	21.9357	18.3222	36.1814	25.2652	17.3795	22.8996	25.3199	19.5068	9.8759	15.9129	37.8424	17.718	15.2398	14.1862	25.5106	15.9709	39.2488	38.7868	29.1805	29.5356	32.2365	14.7559	40.3829	17.7195	22.0363	21.1845	18.9303	33.9155	25.972	43.5782	14.7756	21.467	8.8031	23.1737	18.0879	23.1481	27.8345	22.5324	18.951	28.7607	23.4971	24.047	19.644	27.3275	18.6232
PSMA3	57.2854	61.8208	51.3659	75.9614	74.9322	72.7484	74.4065	68.7285	58.4304	68.4648	68.3685	74.3561	62.6018	85.3846	67.7498	87.1054	74.0946	40.5226	79.498	58.5727	80.2427	74.5697	80.7344	60.4216	79.0198	61.5305	66.3247	63.4315	49.0164	66.2085	59.3564	60.71	69.1132	80.3265	68.3371	63.6777	70.4057	63.4564	67.2454	80.8267	74.0321	69.9792	64.8212	76.4287	69.4803	64.8116	72.1373	77.4308	69.6313
CDK7	38.0123	36.2016	19.1339	36.8969	31.3937	31.9273	43.0963	34.269	22.8849	40.9518	30.6342	23.5171	33.2951	41.2647	38.5718	31.6994	18.5546	13.7522	36.9548	15.5747	41.8922	46.1244	34.0423	41.5802	30.8179	14.7731	45.2601	21.0512	20.3703	30.6828	24.3535	42.9127	35.0126	46.634	20.5183	16.8551	30.7264	28.7576	24.2486	35.7542	36.1245	25.0452	23.3639	33.4291	28.7187	31.7147	38.0487	34.2686	32.3363
PSMD2	84.1033	105.5107	105.339	105.3473	115.4161	115.6798	110.3947	132.8121	131.4	130.1204	118.2919	129.4973	139.8418	136.8012	147.0178	124.1271	121.3242	76.0514	159.7227	106.0213	97.7838	119.4441	116.0363	117.8379	113.329	125.7492	93.1056	135.3063	126.1251	113.1309	104.637	119.9131	100.3432	66.9671	124.1003	167.6873	126.3776	127.0052	122.7252	111.869	128.1644	148.2452	158.8577	117.7659	103.0998	86.9301	133.2087	128.235	142.064
PRKDC	14.4309	40.7221	37.5464	44.1233	37.962	41.9065	77.4755	74.2497	57.3185	54.863	54.0865	46.7747	33.4064	40.4733	103.8609	38.9483	36.7425	25.9498	62.6292	38.6484	72.4544	72.4378	65.4257	66.1919	60.1698	33.6416	61.911	38.7246	66.7139	59.5964	37.7437	73.9289	53.7803	67.4742	45.7706	48.9325	16.9181	53.5891	44.7187	47.0771	66.0203	51.9533	57.5556	80.0444	51.8518	49.0997	44.6185	71.5926	42.6869
PSMC2	22.7619	26.9179	21.9944	31.8558	31.0598	31.2259	31.0381	32.1081	26.7915	30.399	29.8531	33.3669	32.2627	35.5363	29.6396	35.6184	33.1808	17.8244	38.1108	25.7882	31.5274	32.6407	33.4672	29.6836	31.0862	28.129	29.7065	31.1473	27.1445	27.9781	26.9594	29.2769	29.1254	28.7831	32.5879	37.1655	27.1169	28.5052	28.3698	32.9856	34.3265	31.2969	31.1346	33.5078	28.5574	25.407	31.3789	35.8158	33.237
NOTCH1	13.6026	32.8407	35.2611	28.7509	35.8364	28.87	17.6748	39.4767	33.1729	33.8234	22.7162	33.6509	15.0806	17.1134	31.675	28.9065	22.523	19.2558	16.6781	29.8175	28.7776	26.6079	42.2278	41.6099	38.2408	32.0848	27.8709	25.7915	21.7493	33.2936	29.2746	28.466	24.1409	19.148	37.9776	40.1222	13.561	34.1101	34.7904	39.7938	23.6288	29.944	48.9682	24.5529	29.7106	21.1557	26.9781	19.1061	19.681
PSMD1	14.0485	18.4843	16.6946	22.0381	22.9314	23.1927	22.9389	22.0588	21.0976	19.4067	23.306	29.8649	21.911	24.1775	25.1355	27.7197	30.6116	12.5863	28.9602	21.3022	21.1867	23.5769	23.7092	21.6932	24.8726	27.9916	19.4173	26.827	20.8622	20.9614	22.0252	22.6095	20.9889	20.7979	30.1372	29.68	18.0903	25.8125	26.1762	22.8503	26.0561	24.6501	27.392	27.9928	20.9792	17.1243	22.5522	31.1077	22.9685
YWHAE	488.779	492.9138	370.2213	477.5162	465.4721	493.807	571.3152	516.0506	416.2266	577.5101	459.8953	483.4313	612.8026	555.1128	610.8243	501.8682	462.3191	345.7648	589.8497	393.0266	559.2776	568.0825	466.9768	505.967	483.7345	400.4109	515.1885	438.1993	425.7169	455.161	420.3932	526.381	481.1051	568.871	431.2891	446.5841	515.0303	464.2403	445.0092	479.8593	591.8887	421.6848	441.8177	567.9653	422.3345	431.9456	599.6047	644.4608	558.7444
HSP90AA1	599.44	999.8279	504.4605	940.1304	775.3746	684.8817	1009.0654	1148.1075	621.4777	942.9593	898.9323	719.3561	736.2566	823.522	966.9938	687.9607	629.3066	362.4042	1036.8842	562.5526	1283.0631	1074.6062	784.2699	1079.5854	811.2954	530.5439	1035.0672	700.6129	769.0939	1105.9756	624.4041	880.6115	962.103	1204.8391	638.8606	633.2452	640.1535	804.5314	682.2073	1023.2652	1033.6983	886.7511	822.6266	1018.8523	851.9202	734.9355	997.6227	1319.6319	929.4809
CDK5	20.7906	12.5316	8.5018	12.015	14.1308	10.3196	13.2038	14.2633	14.0619	18.4654	9.5987	7.8244	27.1635	19.9973	21.253	12.4868	6.0817	4.6675	26.9914	8.1994	12.3481	14.1613	10.1358	16.8752	8.7922	6.9522	12.9973	8.6929	8.9407	13.931	12.4792	14.8553	11.8619	8.8627	11.2928	7.8731	24.3617	11.5063	13.3831	12.2795	15.5619	17.6541	12.2058	13.1395	8.702	11.7047	15.2701	14.3207	14.6468
PSME1	322.0596	328.7097	186.6452	288.1356	251.7186	286.8759	292.5227	311.4969	222.3567	342.199	256.8384	230.2464	276.7142	362.789	312.4374	359.318	147.1384	132.9723	255.3395	238.555	329.745	296.4502	256.2729	229.319	274.9938	171.9488	263.6009	212.257	172.6659	234.3773	208.2001	249.9547	288.641	198.9244	191.0255	221.2203	387.121	224.6053	224.0185	267.578	283.4054	196.548	245.4534	292.5152	201.0418	236.5049	334.735	260.0808	338.0204
PSMB8	55.4732	65.1836	34.0953	62.6964	50.5135	61.7586	58.1915	62.7025	51.3302	58.2044	41.845	35.7511	45.454	78.8662	84.9039	84.457	22.1531	24.13	27.5401	57.3693	74.6896	56.6598	42.6573	46.3166	50.0257	31.9641	52.7291	38.1434	33.5674	53.6708	39.3435	38.5904	80.526	32.1483	34.7082	47.2644	66.3716	42.4785	40.6375	67.9758	44.2965	32.5848	52.8338	49.875	33.6053	47.3304	65.2397	40.2604	61.8589
BTRC	15.5272	23.0137	17.1661	21.9614	22.9756	25.463	43.2646	31.3532	22.7004	31.4881	29.3373	15.1959	20.0897	21.42	27.7486	17.4619	11.6998	11.4066	31.9751	14.6692	28.4607	33.325	39.5337	38.6971	36.298	9.6683	31.3235	16.2463	16.6422	29.73	19.0799	47.1783	26.5292	39.1122	13.7691	13.4854	13.5903	32.3716	23.2017	23.3815	32.5761	19.8796	17.7084	34.4479	22.025	23.8688	27.6707	42.3063	25.6842
PSMC4	77.9358	83.6222	46.9206	74.5645	81.3109	70.0617	61.5224	76.9556	78.1737	91.3951	68.1382	73.9619	96.9531	104.7416	82.9247	84.5233	51.1024	29.9917	93.9301	63.123	66.6299	75.9868	71.4715	73.0399	65.8931	56.2668	62.3871	62.9138	50.6557	84.3043	62.9682	68.0302	63.3809	41.7235	76.2961	85.3485	123.4488	71.7206	79.1674	77.4818	83.0974	71.6112	93.2774	75.5791	51.6544	63.9317	83.8727	86.8933	92.6553
PSMA6	0.6585	1.5958	0.8948	2.0145	2.0698	2.6097	1.5083	2.242	1.3559	1.042	1.25	1.1972	3.3035	2.0518	1.2638	1.5746	0.9619	0.6691	1.8187	0.8716	1.4564	1.9557	1.7602	1.5904	1.7809	1.0716	2.1877	0.7608	0.8471	1.9073	1.2862	1.739	1.6528	1.0859	1.1158	1.6551	0.6999	1.0923	1.0673	1.4573	1.2543	1.4025	0.9275	2.2394	1.4105	1.6626	1.4528	1.4795	2.9656
RAD51	1.4108	2.8339	1.1177	3.1249	1.3678	1.7671	2.7687	1.6659	2.1452	1.6635	1.6254	1.15	2.5472	3.8648	10.0872	1.1933	0.7816	0.6432	3.1392	1.3396	2.8803	3.3707	1.9659	3.0101	1.5059	1.1817	4.6151	1.2452	2.541	1.8028	1.2605	1.5959	2.1554	3.2781	1.233	1.672	1.088	1.2188	1.1258	1.8218	2.7582	4.2044	1.4471	4.7242	1.7962	1.7012	2.3838	1.2648	1.1282
PSMD4	204.3787	146.912	102.2587	108.9076	113.5035	127.1351	120.9672	131.9871	112.1315	153.0787	115.1313	123.9404	179.651	168.7042	122.2095	113.1254	113.8455	74.9988	128.9323	117.4366	117.0098	127.7291	105.8991	120.8191	110.3009	122.1714	109.8295	133.2286	126.9487	129.3052	114.0881	120.3697	108.3145	67.3525	105.8929	140.2935	190.1579	117.5587	111.1188	123.1125	117.2311	114.2162	140.3657	100.0182	97.2965	108.5716	152.7987	117.9115	133.9717
PSMC1	5.3842	7.8589	8.9797	10.5978	10.2575	10.2599	10.5526	11.5526	7.6589	8.9085	10.2815	10.8474	11.0842	10.9594	9.0334	10.597	10.9673	8.8732	11.1323	8.459	10.8041	10.1357	11.171	10.255	10.1221	11.6598	10.3626	10.5677	10.2427	9.597	8.7829	10.3456	10.0057	7.3829	8.7198	12.4222	6.5986	10.1957	9.2529	9.396	9.7829	10.7541	10.379	9.8702	8.4905	8.8452	10.1603	12.0918	11.7455
EMD	128.124	120.6078	65.3101	97.858	100.774	89.1704	85.8796	113.1262	75.6004	118.2834	101.5083	80.1328	98.4371	123.3589	95.5215	120.1322	52.9869	59.5784	91.3541	73.195	107.3118	95.1395	105.344	99.0326	86.9116	50.2098	111.6324	61.7627	69.636	99.1861	73.0055	93.7417	96.8162	81.1394	63.9457	71.5024	172.8726	94.6821	71.0168	104.4348	108.0052	84.4545	92.1863	112.1732	65.8568	91.6241	115.7384	115.6632	121.0504
DCLRE1A	7.2751	11.5879	9.1945	12.1357	11.3129	12.6107	21.0411	16.8836	13.8201	18.4341	14.8133	9.5012	11.0547	11.6768	19.6204	10.4194	8.3569	7.4076	15.4051	7.505	18.9048	19.3475	16.4529	17.5628	15.3214	6.2507	19.3724	8.3529	10.2334	14.121	11.0436	19.572	16.5698	23.2999	8.9177	7.5468	5.4266	12.4716	10.8974	11.0101	15.4253	11.3455	11.359	16.5378	13.3233	13.4855	16.0175	17.2453	11.0033
RPS27A	1420.2862	1228.1278	484.0417	1060.6021	735.8334	908.8673	1153.4585	1211.4952	577.8208	1005.5225	866.6534	433.7045	993.3054	1075.8133	908.9089	720.3534	388.9596	506.7973	506.4921	592.875	1165.5908	995.3877	1009.2581	966.3482	769.3187	257.8047	1289.317	481.5034	648.8869	747.2947	647.5968	786.9629	1292.7583	1336.1948	409.1967	318.7622	1080.1773	601.4552	481.1512	850.1752	757.6386	534.0096	534.0782	859.7849	786.1798	1182.5574	1250.0663	876.0515	997.2023
CETN1	0	0	0	0	0	0	0	0	0	0	0	0	0	0	0	0	0	0	0	0	0	0	0	0	0	0	0	0	0	0	0	0	0	0	0	0.0437	0	0	0	0	0	0.0346	0.0362	0	0	0	0	0	0
SRC	19.5689	25.4557	15.1673	18.3316	27.4321	19.8227	23.7997	34.4467	28.9672	36.7884	24.083	14.8057	34.7187	32.4361	42.538	19.9323	4.5557	5.4828	25.6592	15.2656	21.5277	27.8274	29.1181	30.9047	19.7603	8.2075	39.0278	12.9543	13.0992	23.1086	20.0449	43.1618	28.8248	12.7309	13.6741	18.3673	33.6642	23.9834	15.1342	23.0504	27.8892	13.6876	21.8871	26.1412	13.009	25.5203	31.1558	27.2731	24.2807
OFD1	50.5779	45.5644	26.12	33.4766	37.4882	31.2228	62.4533	49.8012	25.6702	47.5045	42.5021	18.3265	35.1133	43.445	48.5583	24.9232	10.3714	12.6466	47.8787	18.8435	88.9499	80.7997	53.278	57.3341	49.3034	9.2835	83.5876	20.4847	20.5055	41.0818	30.0544	69.8345	50.6527	70.2438	15.6282	12.2627	32.7242	44.3658	20.7098	47.6812	52.937	35.3958	24.3735	69.7577	40.4421	52.0061	41.8099	65.149	36.9823
PSMC6	24.1829	24.8124	21.8254	28.928	28.1572	25.7189	33.9694	28.1887	23.705	29.6795	28.033	25.2455	30.1156	30.6478	27.9804	31.0794	28.3389	17.8436	31.1903	22.3128	32.9393	35.4373	32.9499	27.8917	31.5656	19.6982	33.0783	25.2731	21.6985	26.126	20.0862	33.9894	26.6553	36.5865	21.8998	24.9226	24.9066	26.2989	24.3544	29.8687	32.4843	26.0214	23.6508	29.6016	27.8467	26.7774	32.033	35.0523	27.8189
PSMD12	29.8348	33.668	30.241	39.2735	36.7485	37.9694	40.0197	39.3104	30.4604	39.3573	39.41	39.0289	25.7872	39.725	38.2501	46.51	40.5868	23.0013	46.6689	31.5723	43.3449	45.5816	43.4829	42.37	43.6622	26.4659	42.6294	32.5159	32.7162	34.4807	29.3795	38.8158	40.8806	52.6475	33.5208	35.5881	28.1182	37.2262	32.8591	41.4996	47.3564	36.2287	31.9589	44.5857	40.0967	29.6205	36.7985	49.8401	35.691
ERBB2	87.4055	111.3945	45.6618	75.2497	93.7584	56.4389	123.4173	150.1041	83.8582	204.4798	86.0426	29.122	200.803	113.8506	115.347	99.6452	7.986	10.6239	141.8936	108.9425	102.0436	125.7132	123.051	133.0814	88.1268	7.9181	96.7096	27.0988	33.7625	114.1144	43.8636	157.4975	91.7152	43.5533	40.4607	14.467	116.3473	97.8694	69.749	68.2719	155.5021	111.235	69.7591	104.1759	49.1784	93.0412	131.9059	141.9112	120.713
PSMC3	208.2521	150.7688	98.0372	120.0401	139.5007	134.7053	114.3401	135.9852	118.0717	154.7641	121.0851	136.7043	166.9412	186.6398	147.5204	114.1017	84.4458	66.3331	132.8304	126.9759	120.1137	134.0231	106.0949	128.4128	116.8925	121.3297	109.3012	130.6274	110.1028	135.0599	111.6275	113.0664	109.5232	44.4453	95.9612	160.9937	245.347	135.2923	110.7092	140.7827	126.2822	121.7462	149.2756	103.8817	81.8923	96.671	154.5535	128.5892	174.3225
HDAC1	94.7517	101.584	54.8418	85.1931	88.3197	99.0441	130.3187	122.7985	78.5223	125.8434	99.4732	51.7808	88.4039	129.6548	99.4826	82.233	28.3219	28.8838	145.4824	62.472	102.4457	109.1416	101.9906	108.3707	109.1655	24.6012	99.674	47.5412	64.5101	89.0477	58.3456	124.9859	90.9355	79.6664	48.2538	37.6867	102.4722	99.084	80.6954	108.0327	118.2791	102.1221	66.5833	96.3909	69.8523	86.5722	117.9171	144.6226	106.0531
LIN9	2.3659	4.6895	4.6301	6.0096	3.9446	5.1592	9.9269	7.1657	6.4895	6.2696	6.1029	3.4287	3.5511	3.8042	9.8109	4.12	3.2561	4.2919	5.6159	3.5653	11.0775	10.5028	8.0101	8.8252	8.2213	2.4703	13.1784	4.2168	5.3507	4.807	4.1681	10.0009	6.9542	13.9572	3.2063	3.1753	2.3739	5.0771	3.5112	6.7194	7.0683	3.7704	3.0425	5.0268	6.6259	5.7304	7.538	6.2601	2.4922
CENPJ	5.8456	7.388	7.4663	7.4221	5.857	5.9456	12.4222	9.1774	5.7273	7.3074	13.4709	5.4277	3.8353	6.6296	10.7901	5.027	3.1798	4.2246	7.2208	4.4424	10.4118	14.7109	14.3284	9.3108	13.262	4.3107	14.6412	4.9071	5.2776	8.879	5.7653	14.7574	6.9797	16.8455	3.4112	6.4269	4.3157	8.7233	5.6562	10.0509	9.3922	9.04	4.9167	8.8342	8.0225	7.7719	6.5952	10.8153	6.7315
FANCD2	1.8771	3.5287	2.0612	3.841	3.9011	2.8098	6.4178	5.1443	3.5339	5.2802	4.4252	1.9253	2.8273	3.679	10.8098	3.2165	0.8851	1.2098	5.4402	1.943	6.7263	7.4429	5.5175	5.2213	4.1245	0.8793	7.3325	1.5784	3.5145	4.5095	2.2094	5.3317	4.4095	8.1323	1.6336	1.3121	2.3165	3.6023	2.6635	3.6106	5.1497	4.9141	2.5429	6.0283	3.6858	5.194	4.3127	5.1351	2.4911
CLTA	233.6013	161.6027	89.1928	144.4221	130.2758	145.0183	142.6953	157.6732	105.4734	158.634	113.0561	134.5804	185.5101	179.3296	157.5318	138.3373	90.7245	75.4531	125.3808	106.712	147.9578	125.0234	109.1862	179.8512	116.9808	92.332	146.6829	110.9528	109.1243	126.0698	107.6476	132.21	132.361	107.4918	110.0714	129.925	187.0831	122.4822	106.1928	144.7404	117.5814	109.6754	131.0161	125.0211	104.6129	128.999	163.4721	134.155	157.8573
PSMD13	119.0147	87.0874	55.5946	82.9582	89.4055	82.6159	80.7401	95.5298	76.4958	106.3628	81.9181	77.8948	124.8506	104.5207	85.2147	92.9869	55.0383	41.5881	110.4013	71.3738	73.9485	92.2487	92.2625	78.5647	78.5443	57.3108	75.1127	65.3314	57.7466	78.7777	66.2518	89.0929	74.4649	56.9787	60.3111	77.9606	127.1355	80.4288	67.9682	83.6064	106.9896	95.8643	78.5481	81.5855	52.3768	62.6094	118.5677	102.3504	107.8903
PSMD7	16.1333	24.4019	23.3115	31.6479	33.367	30.6021	31.4242	27.0892	25.544	22.6568	29.5985	35.7374	23.3835	31.8114	35.3644	29.0543	32.0092	17.3807	34.8761	24.8034	30.416	32.0207	30.8584	31.2165	29.8467	34.3044	30.7104	31.7361	26.7176	28.1612	26.8577	30.4333	26.3961	24.8476	26.4676	43.4892	25.266	29.7241	27.546	32.1982	32.5176	35.3596	33.6519	28.0842	26.1856	22.685	31.3121	37.1046	35.0838
PSMD3	62.0449	71.0059	53.3161	55.3359	69.9502	73.0157	65.7798	76.9503	68.5041	81.8818	64.2948	61.1194	76.0783	86.7165	87.7377	61.9304	46.1143	32.684	94.6288	53.0079	64.0966	81.0796	71.3053	79.1232	60.0807	54.9616	71.608	53.6683	45.2741	74.4427	57.4541	77.1471	70.3145	50.241	57.3011	73.7807	89.0926	70.8255	64.9599	68.6271	75.2312	75.5302	79.2809	74.6249	48.5781	64.2468	83.1315	74.8269	84.728
UBE2I	24.9444	24.5532	12.5438	20.1154	17.6362	19.6146	20.3432	25.8291	17.4423	22.4464	18.6422	12.705	20.1828	24.1679	19.0096	18.5489	9.795	9.8339	18.1402	14.3976	19.5994	21.7717	23.8341	23.2854	20.7158	9.4507	22.5445	12.5072	15.1557	20.069	13.8127	20.5174	23.4562	17.1523	11.7736	14.9508	30.5198	17.978	12.0412	23.0721	20.1407	14.6686	16.4772	20.5136	15.4401	18.7344	21.7298	19.5909	24.9855
ATR	2.9371	4.3239	4.8813	5.8175	6.3772	5.6237	9.6562	8.2919	6.935	7.1683	7.567	5.0586	3.7798	5.1584	10.3459	4.9705	3.7057	3.2169	8.1592	4.2536	11.839	10.712	9.0959	9.2662	8.6416	3.3848	9.5335	4.6672	5.5952	7.3197	5.0201	9.5384	7.2818	13.0283	6.5092	4.8004	2.475	7.619	6.0406	6.9196	9.025	7.3223	5.8764	9.2137	7.487	6.6972	6.0544	9.8432	5.3563
NIN	7.8949	11.426	15.22	17.0357	17.3392	12.3359	27.4205	22.6046	16.7722	17.1024	19.1493	21.2808	8.0716	14.5427	33.6163	14.7682	16.3459	11.5383	19.7259	14.8535	23.2367	22.4993	21.4741	26.6759	28.7171	13.6068	19.014	18.5058	19.7933	20.7036	16.3719	27.612	16.6037	23.2854	16.4591	23.5837	5.8658	20.968	21.4428	21.483	21.5029	18.252	17.7069	22.2876	19.1794	17.0595	10.6703	20.4352	14.0249
COMT	68.6432	55.3067	23.8074	42.1492	42.6276	34.4519	41.4413	54.3144	43.7155	69.329	32.925	33.0276	66.7383	57.3326	64.3785	48.1129	16.9253	11.8851	87.0024	30.1914	37.9464	48.2441	46.5449	49.476	33.9881	20.7305	48.8838	24.2261	23.7119	54.4563	35.07	43.7019	41.7031	20.3611	33.1256	39.3452	89.4829	37.7418	31.2996	46.0515	57.1187	83.012	40.1815	39.4939	24.7004	38.962	68.1099	55.2105	54.1163
PSMB7	197.9288	213.5283	135.569	192.2565	171.6767	197.535	200.1806	207.2177	154.8341	215.2442	159.5682	158.3405	260.3761	243.1494	245.4212	180.5114	129.0909	127.4574	219.1615	151.6188	204.3236	212.1363	185.1263	208.9637	157.6002	129.4753	208.8063	149.5992	154.5538	166.4691	172.7533	188.612	196.9676	170.4425	173.8509	165.4909	268.6131	169.8198	180.3176	180.7123	198.4602	178.14	176.0958	206.3668	151.7801	209.5965	234.5006	194.7543	227.172
CYCS	21.4878	39.5568	38.0746	58.0621	59.3376	42.5421	44.9384	46.144	43.9705	42.6019	49.0555	46.6427	27.8248	48.1525	57.0324	64.2012	39.8975	27.2408	62.705	35.2444	45.7015	50.9941	50.8559	53.5834	47.1656	33.1972	41.6102	35.4692	34.782	51.9825	33.7916	40.2434	44.767	66.0126	48.1974	42.7547	54.0903	46.5099	46.414	61.819	64.082	46.6674	42.4956	45.2034	47.4909	30.0641	51.11	66.7583	56.7154
ESR1	18.0729	63.0792	22.8497	58.3238	61.3394	98.7067	51.7626	152.0924	72.5061	108.3564	53.8467	25.8497	13.8866	89.0348	22.6642	39.9486	7.4944	9.8751	64.8375	26.6201	24.7764	56.679	83.5936	60.6223	59.3057	9.2786	26.6536	30.2895	22.5074	18.6734	9.106	55.6674	71.5369	28.6804	52.3146	5.1988	31.6032	93.2092	63.1428	41.1837	39.1687	18.2676	19.0783	31.6932	61.0713	33.357	79.9477	67.4914	71.8261
HDAC6	20.1531	18.7431	17.9107	14.4711	20.215	18.0507	22.9594	26.0847	19.1664	25.9399	20.5425	17.586	18.6246	24.6329	25.051	16.0892	12.0288	10.8204	23.1912	15.9197	20.7889	28.0029	27.0101	25.1579	23.9643	15.5286	26.3731	16.9391	14.8033	23.0509	16.3819	30.4946	21.293	16.3312	15.0967	21.2791	18.9036	23.9864	17.2948	18.8071	24.194	22.6878	23.3186	23.5855	15.7015	22.8485	21.2511	25.7062	19.4871
PSMB1	229.6797	198.4696	137.8194	207.8552	191.12	214.2384	174.1354	182.059	168.5242	178.8452	175.713	210.7625	288.8187	231.0387	168.17	222.2321	226.8995	150.6995	194.8761	170.5958	164.8801	174.6055	187.1166	170.881	168.2321	197.336	163.0424	185.6493	156.1824	166.0535	180.6204	149.9612	180.179	156.055	187.4428	207.5393	263.3677	165.3142	186.6969	195.776	185.6561	168.8065	192.5986	184.4822	168.1178	154.1751	239.7898	184.6265	241.1467
IDH1	71.1679	69.8237	145.1451	100.3495	115.2667	86.2557	92.5512	164.3938	114.6797	101.9825	91.4452	107.3866	86.5433	98.7203	90.7596	100.4146	137.7015	207.8652	221.8783	116.8148	58.3499	94.1341	107.3764	118.5068	78.5596	160.3427	66.6363	142.4221	111.8813	93.0076	108.4158	115.9906	79.8293	79.2666	163.0097	109.367	54.7767	101.4883	116.9806	63.7679	122.3464	200.5526	82.4026	77.9173	127.1526	79.808	91.2668	85.2043	77.5554
CDK11B	27.2352	27.6971	21.9701	19.716	29.5425	27.4675	30.6739	35.2294	23.9441	33.3368	26.4684	23.1148	30.594	35.7304	33.8093	25.7917	14.0667	12.1883	30.6755	28.7591	29.0621	30.3099	28.4795	31.4443	29.4727	23.5865	29.0517	21.9573	22.8118	31.6069	21.3711	38.3333	23.9952	11.936	18.2057	30.9413	33.7688	30.476	19.9605	36.8754	27.0091	30.0489	33.7168	23.2098	16.9309	25.444	33.3849	35.2238	37.1214
PSMB3	301.6183	199.2749	100.7001	199.1773	190.5764	186.28	148.9923	170.3366	168.5126	222.4383	146.8338	168.1436	278.1732	244.0034	154.5259	253.0833	124.7845	77.9798	210.3327	149.9833	148.7402	154.0767	153.5736	146.857	155.7042	137.6979	119.6295	136.551	119.145	167.9121	160.4327	144.0373	151.3749	110.1233	185.1579	162.3772	347.5903	166.0853	195.2529	187.9497	178.5186	151.5632	196.9717	161.0738	116.8928	162.1465	202.418	161.8596	186.1471
PSME2	72.0761	67.5468	35.7227	73.0987	58.5414	60.8387	54.4887	77.0901	51.0778	76.4701	49.935	42.1107	76.81	101.0662	88.1868	96.8242	24.6671	21.7508	68.5413	52.0946	80.7088	76.6145	57.6674	51.0722	54.2242	32.768	65.7328	41.941	33.6333	53.1548	42.6561	53.3375	59.7846	46.2287	41.4405	39.7156	89.3041	50.4671	46.5733	64.5043	59.7743	49.0187	60.5423	75.5116	42.2867	59.6527	69.7977	54.3415	72.0357
XRCC3	3.5756	5.4972	3.556	3.6458	4.8951	3.7881	4.4054	6.4899	3.693	5.4671	3.9723	2.7977	4.1271	6.6543	6.645	3.5773	1.2845	1.1744	3.3571	3.9279	7.2933	6.7907	6.771	5.4504	5.4703	2.2638	6.5543	2.9726	2.1164	5.1842	3.8618	6.386	5.6775	2.1904	2.6985	3.9194	5.97	5.1087	2.4007	5.0518	4.4127	5.5975	4.0946	5.8012	2.5641	5.4529	5.5631	4.2154	3.9774
AURKC	2.9208	1.6867	1.4942	1.682	3.1648	3.0129	3.173	3.3044	1.0917	9.1705	1.2078	3.6057	2.1938	0.979	3.7286	2.2976	1.4041	0.99	1.6303	1.5802	1.3818	3.3299	2.3893	2.7621	2.1332	0.9558	3.1818	1.2047	1.1052	2.9782	2.5706	4.3313	1.6058	2.3135	1.2422	1.2068	1.8762	2.4421	1.7824	2.9142	2.6271	1.2943	2.162	3.8209	1.1777	1.6292	1.8077	5.458	1.2665
PSMB6	255.8599	165.1664	106.6139	154.3131	172.7794	150.9905	122.0702	141.6563	152.187	183.0315	130.364	156.2453	263.3652	213.9064	166.6873	168.3363	106.5552	83.3545	189.177	148.8045	123.6329	144.3114	125.7402	125.8146	131.3585	138.3054	115.1781	148.8796	112.1515	164.1584	134.6446	126.2925	126.2864	67.1306	145.8258	178.392	289.5556	152.0018	148.2362	151.387	150.2633	149.0563	185.8828	115.5157	98.6467	111.3666	188.4079	151.7813	200.0494
CDKN3	2.3698	3.078	1.0222	4.9865	2.3859	2.3214	2.9848	1.2544	2.96	1.7464	2.3959	2.6136	3.6625	4.4433	16.272	2.492	0.8837	0.7803	4.1291	2.5591	3.2255	2.2647	1.8679	3.7035	1.1982	1.424	2.584	1.9986	2.8846	3.8181	2.0097	1.2185	1.7393	3.9805	2.1088	2.8086	2.4149	1.6954	2.0412	3.6657	3.0134	3.5965	1.7461	5.7359	2.1638	1.8697	2.49	3.3923	2.2395
CDC5L	22.3624	39.3474	34.2676	45.7533	43.1271	42.016	58.0547	47.0748	39.6516	42.7888	51.3619	38.6998	29.0408	33.2303	55.3356	34.2802	27.0153	26.1418	48.4084	30.9444	67.2841	64.28	53.5083	55.3758	54.1283	22.9265	67.2762	31.0179	36.1238	42.941	35.0924	60.9594	46.4679	68.8057	26.1886	36.1725	24.9799	44.0598	32.7796	47.5435	57.2341	40.8402	31.0416	57.9299	42.9728	37.9736	48.088	69.8781	40.9291
PSMB4	346.6871	257.9944	179.7101	252.3781	246.3757	228.8117	208.9461	245.8872	233.0201	290.4382	216.3895	210.9223	301.2103	283.9365	234.9408	282.2383	201.5738	176.4758	210.2218	215.6347	216.6864	215.1242	244.7321	202.5084	202.9361	179.8177	215.9151	207.1137	195.1866	224.4365	234.8093	201.985	239.4572	196.2605	232.3044	220.2884	414.3031	211.4306	227.7895	249.1076	233.801	194.9745	233.4499	213.0623	194.5135	250.027	287.7254	235.8701	270.1813
PSMA2	0.1598	0.5334	0.2469	0.2531	0.3195	0.2252	0.6465	0.7331	0.1598	0.3062	0.2381	0.1992	0.0525	0.3288	0.2126	0.3443	0.1881	0.3091	0.1223	0.2562	0.4113	0.3176	0.7602	0.2611	0.4727	0.1702	0.4658	0.219	0.2004	0.3462	0.2674	0.4883	0.4356	0.5234	0.2558	0.181	0.1216	0.3785	0.1908	0.2166	0.5943	0.2938	0.12	0.3497	0.3473	0.4639	0.1475	0.1952	0.1057
PSMB9	19.9729	24.8636	19.8955	31.0939	32.3945	28.1322	21.4186	26.5726	28.0074	22.7517	17.3458	16.1672	12.2752	28.5497	21.3899	45.7681	15.8738	11.0926	8.6856	29.6319	23.7085	15.2222	22.236	12.0452	28.7498	15.76	13.8004	17.2818	17.2849	27.2287	18.2189	12.3702	18.0594	15.6176	19.2626	30.0103	23.083	18.7734	18.6405	35.1006	15.5594	14.5487	23.4072	19.1192	15.4053	16.4738	21.117	14.1732	24.2384
BLM	0.6235	1.6882	0.8574	1.9981	1.1091	1.4696	2.6614	1.109	1.4673	1.2387	1.3602	0.8254	0.9819	1.2734	5.2915	0.5828	0.6756	0.7864	1.3776	0.6998	2.7258	2.8862	1.8494	2.3896	1.1605	0.5237	3.1386	0.641	1.766	1.719	0.7721	1.3733	1.5274	3.4678	0.6336	0.8203	0.3511	0.9353	0.7949	1.2574	1.8183	1.4701	1.0672	2.6766	1.4039	1.3818	1.4294	1.191	0.9409
BAX	53.6118	29.7699	17.1585	34.8678	37.8476	26.0898	25.3211	28.3971	25.5431	40.5113	23.5083	23.0917	24.6568	53.0551	46.564	29.9501	6.9348	6.2406	29.3838	25.0666	31.1528	29.6064	33.9226	37.1176	24.7557	16.2007	29.4607	20.4349	16.7935	41.4558	19.3818	36.3453	30.3303	14.7134	19.9638	25.3263	71.6111	29.5583	20.4302	45.9011	26.6525	21.9511	31.0041	25.7407	16.5897	25.1869	43.1992	26.7506	38.6839
PSMB10	24.453	27.6832	11.9185	28.7453	29.7839	17.9187	20.2215	21.7549	24.9457	27.7198	16.7979	18.2627	19.866	28.6042	27.0547	36.3349	9.5794	5.3541	15.3419	19.5795	22.3158	22.3503	20.0746	15.8183	15.9652	11.7671	19.0126	11.3098	11.2542	22.8447	19.4098	9.4346	28.096	14.7197	17.9011	18.8881	41.9333	18.6739	19.1165	25.8789	22.9249	15.6903	27.1383	26.4424	14.006	21.351	31.7628	18.5333	35.2474
ANLN	0.413	2.4216	1.2964	5.287	2.0831	1.7593	4.5265	1.5165	3.9925	1.9859	2.4137	2.1221	1.792	2.5352	26.5769	1.36	0.4252	0.3124	5.0224	1.5332	4.0218	3.6748	2.6245	5.9157	1.1413	1.2749	2.9093	1.6506	5.3777	2.7275	0.9888	1.6841	2.043	5.1589	2.1905	2.9463	0.4296	1.2046	0.965	2.186	2.9176	5.7356	1.457	5.9151	2.8831	3.2077	1.9264	1.5841	1.5401
KRAS	8.449	18.1441	15.1799	22.9769	23.3701	20.6292	24.2411	23.1471	24.7615	21.2264	25.4362	24.0381	12.4679	14.0307	21.4424	27.6954	17.4865	12.646	23.8121	18.8941	26.0489	25.1125	26.1335	23.5387	31.2682	10.6196	21.0502	16.2816	19.4875	20.0939	12.7444	22.5328	21.0791	32.4482	15.3427	22.9103	11.0465	23.1748	16.9967	28.4115	26.3091	17.5834	17.4021	27.589	24.6873	15.2344	20.704	30.3855	25.248
PSMD8	154.3542	127.3613	110.2235	120.673	139.1972	119.9378	116.566	121.3794	120.1574	141.5614	116.3656	126.1867	189.1813	170.7256	142.4722	143.7636	135.8032	114.7785	163.8332	111.2201	100.8405	115.2209	112.5803	132.7466	104.6561	132.3387	105.4535	133.5957	112.0878	142.3115	131.3091	121.7452	112.7303	78.9464	132.1086	157.3551	206.5676	129.8318	148.067	112.6007	139.2949	148.1298	168.9999	129.0358	106.2158	113.7697	150.4159	129.7355	146.6051
PSMF1	41.1339	46.2669	34.1335	39.8468	39.5226	42.4102	42.3497	50.2082	43.6638	51.9637	40.7769	38.6481	48.6513	47.4975	45.7914	46.1168	36.8498	28.0313	42.3098	35.4612	43.0126	45.6461	45.7901	44.056	42.0979	30.8773	46.366	35.7286	35.9386	41.816	42.2889	43.6102	45.3566	39.1648	40.4713	45.1144	43.2493	41.1472	38.5112	35.2468	45.8091	34.0209	45.8108	45.0815	38.4304	46.7161	51.26	45.8258	47.3417
TNF	1.7552	2.0755	1.5977	2.4121	5.5111	0.8744	1.3671	3.9768	1.3142	7.4795	3.5664	0.9532	2.8838	2.0836	5.1453	8.8911	2.293	0.6567	1.0684	2.5828	6.2883	3.4196	3.2117	2.7132	3.2339	2.0066	1.1857	2.5936	5.3116	3.9375	1.0994	1.1428	4.0391	3.1939	4.5735	1.0394	9.6407	1.575	4.4668	5.8943	1.8134	1.3952	5.3194	2.9256	3.7681	3.3968	3.5712	1.3122	2.2242
S100B	73.831	88.0167	305.5051	111.2586	156.266	108.1321	79.9869	54.607	64.3255	57.4723	111.049	112.4022	134.9801	77.7586	98.5711	139.6655	160.1725	245.418	54.5138	293.9132	46.4134	59.9076	88.8431	74.2532	49.9706	247.5082	53.302	118.1983	194.235	69.9126	213.7894	45.4443	49.5811	40.8708	152.441	127.185	152.6411	89.0066	135.523	92.8095	68.5831	79.5402	119.7309	118.5962	168.7642	69.6832	88.1516	56.1893	52.9957
PCM1	33.0018	44.191	51.2942	50.047	48.0244	48.7902	94.7342	76.3405	47.6818	72.4089	74.005	49.956	37.5224	51.2748	78.3749	44.1983	51.7454	47.3491	66.0783	45.7409	91.9086	87.9608	79.0641	74.227	78.9665	38.7563	86.8926	53.7141	62.8708	58.068	42.0171	98.5482	65.4206	104.8545	41.064	55.9503	20.7273	65.9379	51.6006	56.8545	77.7883	51.8302	50.6155	76.287	65.4545	62.6829	51.7754	82.4831	50.5014
PIBF1	14.64	14.9854	13.9121	23.545	22.2842	22.2367	32.219	25.7752	14.0785	26.5472	25.348	19.1374	10.9628	23.3746	31.3832	19.5164	12.6127	10.7985	24.9806	16.9131	43.6974	37.9689	30.4372	31.4951	27.4679	9.4508	46.7842	15.4988	17.2065	22.6746	15.4984	37.9478	23.08	41.6211	15.0056	15.1701	11.5415	21.2071	16.7091	26.9025	30.4829	20.0672	14.6956	29.6905	19.2944	19.5596	25.7667	32.2918	18.3615
FBXW11	21.2202	44.904	40.6687	47.3128	43.36	45.9285	60.5107	54.7656	50.078	52.8934	48.3974	46.3999	32.4646	36.2748	50.0797	46.4941	48.6601	33.4137	48.3855	38.2019	59.6954	56.3059	64.535	51.4305	59.6436	40.8566	58.7388	44.4273	43.1886	43.1702	40.9127	58.1428	54.2323	65.8156	43.526	53.791	21.7873	47.0204	42.7104	45.491	52.2556	46.1116	44.408	60.6671	52.3934	45.2588	48.0865	68.8236	42.4106
PSMD10	46.3519	60.1584	36.6489	67.3789	50.7085	70.4839	68.8937	68.394	54.7699	67.9989	55.6644	48.3315	61.7928	68.8873	66.4575	61.0506	53.0494	36.7948	69.0126	45.0122	64.986	69.8	62.2912	66.8958	57.3358	44.586	63.7781	49.0945	52.5336	45.1763	46.8659	64.3205	62.3068	68.2148	50.5374	53.8124	50.4892	51.0884	52.8526	57.1042	67.3634	56.8141	47.8936	54.2009	57.7346	54.4988	70.644	65.6764	61.4323
MAPK8	11.6313	14.1899	12.5778	17.762	17.517	14.3654	29.0481	19.5341	15.827	16.9888	19.0869	12.5947	12.4533	16.4713	19.1385	12.2451	9.6079	9.6029	35.7835	9.3996	21.8928	31.2565	23.0808	23.519	26.536	7.7516	23.7062	10.7794	12.1107	16.1002	15.4061	33.0829	21.6582	26.9505	10.1413	11.233	11.4702	22.068	14.4247	19.3771	24.8421	12.6214	11.0591	24.9641	16.635	22.7036	17.1208	21.3957	14.0916
ERCC2	15.3904	11.5633	7.072	9.2785	10.5142	10.1609	11.7069	16.8922	11.3318	16.4047	9.6429	7.5905	12.5007	14.0851	20.3759	10.2084	5.2682	4.2628	11.9839	8.2013	10.3332	14.5049	12.5994	22.111	9.1181	5.3801	14.0704	5.8742	6.028	11.7178	9.7146	12.2091	13.3573	8.2618	8.5646	7.8889	16.1446	12.0193	9.1085	9.99	12.6413	8.9066	12.5523	12.5585	8.068	13.9381	16.2059	11.295	12.9754
RAD17	24.1096	24.7113	23.5746	30.2621	25.2976	26.2747	42.6546	34.802	26.3419	35.3535	31.5083	24.3127	21.3209	28.8111	33.5112	27.4543	25.3245	22.2573	32.3796	20.7049	42.5743	40.7909	37.357	38.0156	36.9097	17.9161	42.4462	24.7142	22.5795	29.9519	26.2031	41.4653	35.9147	50.4316	24.3704	21.7706	20.183	32.1543	26.6088	30.0151	36.7155	23.7865	22.5046	33.7172	33.7292	31.2403	32.055	32.7647	24.4273
SPICE1	0.8935	0.7779	0.7524	0.9709	1.1441	1.267	1.5246	1.3014	1.458	1.096	1.475	0.5079	0.2612	0.8539	0.9492	1.0646	0.432	0.4718	0.9418	0.4948	2.0338	2.1783	1.9511	1.4668	1.8839	0.2544	2.0043	0.4836	0.6344	0.8219	0.5974	2.2538	1.2638	2.3161	0.357	0.5348	0.6413	1.0798	0.5483	1.3045	1.5415	0.9903	0.5066	1.5455	1.5361	1.093	1.0891	1.3864	0.8364
EVI5	4.7396	8.7341	10.8012	11.8891	10.2233	11.3636	9.7322	13.1223	11.5628	11.4347	12.8057	14.0835	4.9055	7.9818	12.0551	12.9075	14.3621	8.4354	9.8969	10.8993	12.3206	12.6913	14.4962	12.0598	16.3097	12.828	10.7625	12.8735	12.0182	9.5706	9.4183	17.0611	11.1661	15.2842	12.1886	18.0509	5.1474	12.9156	11.1077	13.5704	12.7268	9.8791	12.5626	11.7585	14.4824	10.9411	9.7415	14.5498	10.8463
CDKN2B	11.9148	9.9554	29.9885	16.4312	39.1404	33.6598	11.438	15.9446	37.6082	10.4894	30.945	101.447	5.8131	10.8595	7.9828	40.8789	175	79.5094	10.36	45.0811	2.638	9.3349	21.5261	21.9511	31.4348	73.2158	3.0991	98.8822	85.3289	29.954	64.2737	9.3482	10.3783	10.3837	129.2193	120.6113	16.2969	40.994	49.9181	26.9359	15.6642	33.8114	89.4951	10.155	72.7138	4.7282	18.9195	11.1198	13.569
MCL1	285.4457	197.0314	376.7223	367.5472	520.722	401.9262	355.8135	210.0776	371.6254	237.0511	336.4706	512.8604	227.9352	373.9967	286.2671	274.9514	233.7178	261.5791	526.2319	184.3063	358.7158	554.2097	375.2197	555.6204	450.1494	123.5458	578.5437	165.109	214.8924	440.5764	436.7753	553.9467	311.6256	498.4978	236.4279	343.4026	237.7638	369.5637	373.3688	1010.9907	507.6993	286.4841	196.4663	471.3831	280.1538	189.8438	408.2886	610.4899	609.8122
CEP152	1.6806	2.4064	2.078	3.4346	2.295	1.8056	3.9099	3.1968	1.9292	3.6128	3.8777	2.947	0.9082	1.4598	3.9611	2.1683	1.5727	2.5036	1.7691	1.6916	4.8462	4.237	3.9227	3.0994	4.5924	2.5374	5.2763	2.801	4.4929	3.0691	2.9373	3.2175	2.8255	5.0347	1.6173	5.7768	0.7558	2.8556	2.5447	4.7164	2.4986	3.3378	2.3789	2.9675	4.3585	2.6416	1.604	2.2961	1.9834
SYP	2.7327	1.5585	1.2583	0.8993	2.192	2.3227	1.3874	2.7782	1.623	1.8344	1.6307	2.1361	1.4538	1.4623	0.9058	1.5855	0.775	0.8891	1.3144	1.5591	1.9676	1.5682	2.0001	1.4598	1.7582	1.4093	1.2793	1.4847	1.0965	1.9737	1.1528	1.9012	2.3311	0.7577	1.2097	2.5946	3.075	1.4272	1.0393	2.1389	2.1376	1.6921	1.5764	1.5547	0.7614	1.3599	2.498	2.3604	1.4265
PTK2	15.4264	25.1048	23.4529	30.3587	27.1423	33.2164	39.2381	35.2726	27.459	31.7324	32.6575	28.8863	17.8994	24.6209	33.837	31.4628	22.3894	17.6784	29.604	26.2237	36.6454	36.2311	32.9733	32.4552	41.1786	21.8016	35.7881	24.3797	28.2088	27.3003	26.1596	37.7785	34.9182	34.6255	25.4275	32.144	15.8181	34.635	27.6725	32.1412	33.1746	27.197	25.3365	33.7882	27.4483	27.304	29.4774	36.6387	29.9123
TICRR	0.4295	1.023	0.7237	1.2368	0.6748	0.822	1.8779	1.0948	1.0108	0.9254	1.4102	0.5206	0.5975	1.0513	6.3188	0.5201	0.4242	0.2423	0.8644	0.6691	1.3691	2.0358	1.7393	2.4733	1.0632	0.3954	2.6189	0.5932	1.1206	1.2831	0.8535	1.1622	1.8045	1.7442	0.3204	0.7299	0.5198	0.8864	0.6484	1.1267	1.2492	1.5409	0.9263	2.1736	1.4895	1.2007	0.8516	0.8971	0.8194
PSMA8	0.0707	0	0.2022	0.1018	0.2141	0.1107	0.0673	0.2183	0	0.0967	0.162	0.1102	0.8627	0.8391	0.1447	0.105	0.1224	0.2618	0.1893	0.2352	0.0284	0.0878	0.0323	0.0312	0.2581	0.1464	0.2424	0.2253	0.2728	0	0.1739	0.3037	0.2065	0.5788	0.219	0.1602	0.2214	0.2791	0.0291	0.1236	0.073	0.1268	0.1328	0.1672	0.1477	0.0342	0.0326	0.1661	0.0668
HIF1A	18.4139	48.6304	50.3819	70.4773	95.7975	60.809	71.9355	77.4777	71.7423	59.1352	75.1592	91.159	32.441	56.9532	94.2889	86.2738	56.9143	36.5515	127.5271	53.5731	87.3854	78.415	78.789	73.9467	86.6237	40.4134	77.0706	47.24	57.7442	73.8493	51.1908	77.8175	76.4933	118.2915	59.2326	68.2947	30.2542	69.4826	63.4366	101.9491	82.3552	126.3746	58.6852	94.3225	65.33	50.0832	67.6547	109.19	71.1306
UBB	216.8302	356.9517	253.9448	386.1597	340.7867	372.714	347.926	456.4537	357.9158	371.646	274.8391	262.6865	485.5915	411.9876	365.5658	349.355	280.6899	234.0434	492.0346	264.4791	309.6167	247.8394	316.3646	370.8396	288.8341	333.2142	295.1941	274.4669	297.3624	350.2241	252.2413	351.5765	301.312	258.1027	290.8924	304.8294	363.0854	294.2908	289.5603	368.775	285.3241	384.2705	285.7725	303.4348	256.03	314.9627	342.8736	304.5655	447.0491
PSME4	20.4766	30.7062	27.4973	34.2565	42.2695	28.8704	59.7541	42.7903	32.9382	36.8752	38.8932	27.2768	31.9726	40.4028	68.614	37.2696	22.4026	17.6721	61.3777	24.7266	64.456	60.4506	52.2891	56.3168	43.2002	16.5933	49.5634	26.9916	30.0722	43.3738	30.4967	43.1049	43.4717	67.4535	23.2124	27.2185	21.1421	39.8659	33.0664	43.3245	57.2186	58.5619	33.7339	86.5643	39.6026	36.3614	39.5148	79.5608	36.6878
TUBB3	0.0151	0	0.0173	0.0218	0.2197	0.0315	0	0	0.0533	0	0.0346	0.0314	0.0142	0.1196	0.1237	0.1796	0	0	0.0809	0.064	0.0122	0	0.0138	0.0801	0.011	0.0268	0.0173	0.0193	0.0292	0	0.0149	0.0433	0.0294	0	0.1405	0.0171	0.1488	0.053	0.0622	0.1189	0.0781	0.0271	0.0851	0	0.0253	0.0731	0	0.0284	0.1
ALMS1	3.5645	7.9634	8.5804	6.6708	9.2048	8.6516	17.0395	12.371	10.8716	9.67	13.7329	10.0135	5.7278	7.0003	13.0469	4.7581	9.6736	7.2515	12.1829	6.3994	14.7931	15.1366	15.535	12.4544	15.3818	5.7789	16.1958	9.0134	10.7505	11.8037	7.6592	16.5345	11.0814	17.6494	7.3447	9.3232	3.6365	11.2264	9.0095	9.1079	13.299	9.403	8.1024	15.3444	10.0219	10.9345	7.9924	15.6185	8.0598
VEGFA	13.0711	10.8739	22.58	12.6749	27.3923	13.1741	12.5491	13.6515	16.8535	16.1054	13.7734	15.7487	15.8559	12.8368	15.4507	15.4593	19.8813	23.5047	27.1328	17.3148	17.2091	17.7261	16.7711	22.8463	19.3539	13.5852	17.7529	15.6821	16.1476	21.558	17.6602	26.2038	13.2408	13.3105	12.2313	25.4333	11.2473	15.9779	13.0038	25.3467	24.0668	20.6531	9.8267	30.112	13.9239	12.0016	12.2777	30.6301	21.6371
MAPK3	86.8778	73.1809	78.7493	98.9449	98.6308	91.7317	81.853	76.3405	86.6388	93.808	92.6784	100.1173	74.0637	91.133	69.4368	113.8026	118.5031	63.6301	49.7438	90.403	65.6625	63.5554	105.0889	77.1124	105.0508	89.2142	73.4134	99.2438	74.7431	97.376	102.0734	84.5289	93.0922	62.9266	118.6034	133.3524	123.9783	95.6435	105.8237	90.2033	83.4828	73.8543	102.5716	87.015	69.9555	87.3837	108.5534	82.5459	101.5
RPA3	16.1544	18.7256	10.3333	16.847	16.6657	19.1537	21.9437	18.7102	13.5248	19.5013	16.0315	14.1799	17.3639	23.2905	17.4696	20.4648	15.6055	12.6669	18.036	10.5647	18.5727	17.9085	16.7881	17.8554	14.8236	9.8299	14.1346	12.8716	14.8676	15.7561	13.9849	17.7795	15.6472	19.8608	13.4126	11.403	22.394	14.719	12.5163	14.6492	18.5518	13.4843	12.1361	13.548	14.6986	13.7476	19.4012	15.6892	18.6527
ANXA2	246.5755	207.4816	169.3297	248.1127	271.2059	278.3992	171.9937	165.5749	204.3869	177.095	188.6725	393.1322	395.7133	297.5865	171.772	256.5355	334.7168	133.8511	311.5065	214.4229	128.3848	176.6482	210.284	202.696	179.5509	341.6373	111.4493	342.5317	193.6131	204.8923	304.0332	172.2132	155.7343	126.8229	355.6013	427.7705	320.0758	222.9119	298.6758	267.6783	231.5585	209.6091	276.5642	233.4658	197.4822	150.4638	203.0656	228.9669	324.4094
DTL	0.4623	2.7764	1.3225	6.1663	1.7631	2.7959	4.4914	1.7394	6.2394	1.3026	2.4312	1.8364	1.034	3.9275	17.9551	1.4951	0.339	0.4701	5.8476	1.2588	5.1179	5.9292	3.0602	3.6632	1.3704	1.1587	6.5905	1.5687	6.7258	2.275	1.6462	1.9216	2.9653	7.9915	1.8538	1.4942	0.7302	1.2288	2.0711	2.7105	3.821	6.1334	1.3407	6.4818	1.9891	2.355	2.6604	1.3674	2.4286
CEP131	16.8777	18.143	8.6623	5.7346	13.3359	10.6408	9.9133	16.2749	11.1607	15.4532	7.8284	7.0315	16.7807	19.5411	22.0113	4.79	1.2507	2.0284	13.5356	5.8826	13.9001	17.1943	11.0406	16.0864	10.564	3.7756	14.2584	4.5185	4.2124	12.4744	5.7814	18.9373	8.3804	2.9023	3.4168	6.8261	34.5351	10.1439	4.4607	14.5942	14.4558	11.6698	10.8727	13.9555	3.6259	8.4433	14.4865	11.9924	13.3982
GSK3B	5.8506	12.8292	13.2037	15.6061	13.1909	13.0896	26.4284	21.8987	17.3731	18.7466	17.4331	13.048	8.9497	11.7145	21.4181	14.4148	14.0829	10.2825	21.0558	12.4588	19.4305	23.3742	21.822	21.3767	21.7425	11.3714	20.0305	12.334	16.1715	14.8518	13.0036	22.172	20.6694	25.276	14.3453	14.1218	7.1478	16.8591	13.5106	16.9964	19.8212	13.4025	13.38	24.0631	19.3562	18.0961	14.6503	18.7002	12.3183
POT1	6.7574	10.6819	8.0887	11.6967	11.0834	11.3097	17.5513	16.469	10.6887	14.4715	13.0087	9.1507	8.7739	12.1236	13.7562	10.6114	8.2962	6.9784	12.3578	7.7598	18.565	17.6493	15.6105	13.0505	13.9759	5.4169	18.1536	9.4175	9.8493	12.3031	8.4807	17.5325	14.7954	20.9945	7.8283	7.6206	7.1964	11.7232	8.0611	11.0577	15.2484	10.0749	8.7758	16.2504	12.8061	12.8693	14.8828	17.2203	10.3193
BDNF	0.1903	1.1801	0.2128	0.8716	0.5764	0.4604	0.5269	0.5417	0.3867	0.3788	0.304	0.2875	0.2355	0.3217	0.6905	0.2699	0.1378	0.1922	0.3243	0.2721	0.32	0.3008	0.6013	1.4667	0.4169	0.1484	0.257	0.1819	0.1836	0.2394	0.1788	0.8836	0.6904	0.5665	0.1608	0.2645	0.3483	0.4325	0.1709	0.7032	0.8756	0.5662	0.2924	0.1432	1.0989	0.4351	0.3432	0.5527	0.3024
ARF6	131.8532	153.7584	91.8693	159.8885	155.4363	130.7605	195.2258	138.0875	131.4844	164.5683	158.3831	140.8643	124.4079	131.4146	188.9962	158.8827	76.3973	58.2283	171.6488	95.1299	177.5405	190.5097	154.2633	209.1666	152.0757	57.616	200.1393	84.4984	95.2262	139.2348	95.7969	181.7287	154.0532	264.7605	82.1273	112.4275	141.2916	142.0905	105.0621	207.0482	181.3978	123.3733	110.7936	162.6532	129.2241	102.8128	192.1255	230.6737	196.6812
DMC1	0.6999	1.4123	1.5462	1.0077	0.8718	1.2379	1.5916	1.7666	0.8235	1.7827	2.065	0.9089	0.8579	1.3539	2.2688	0.9533	0.5116	1.1843	0.5207	0.7882	1.2196	1.6908	2.5258	1.1334	1.3773	0.6558	2.267	0.5081	0.9379	0.9595	0.5932	1.5966	1.3628	2.1934	0.3012	0.5286	0.9049	0.9723	0.2881	0.7649	1.3659	1.0635	0.6755	1.7478	0.8939	1.2604	0.9151	1.6628	0.5879
DCX	1.9157	0.6634	0.6269	0.6423	0.4293	0.4246	6.0892	1.4007	0.8723	1.257	0.4963	0.1636	4.3424	0.7476	26.9842	0.2145	0.1	0.3294	2.2542	0.0834	2.0526	7.7106	1.4345	14.8819	0.5127	0.3261	4.1774	0.1505	1.9666	0.3317	0.762	12.6673	2.0759	5.2288	0.8809	0.0372	1.0042	0.3051	0.1674	0.2983	2.7316	0.2942	0.2957	13.4568	0.4278	5.8212	0.6055	0.7276	0.1984
PTPA	107.5231	91.3476	42.5285	68.0627	84.9567	76.5538	97.9047	94.3248	73.0608	125.7855	64.5271	47.088	93.9316	102.273	111.6524	77.55	21.6621	18.4385	127.8041	53.0285	82.9269	94.5179	82.5072	105.0397	60.6142	30.3793	80.3307	43.9877	58.4306	79.5155	57.6871	92.4011	89.9215	31.1979	45.3136	45.7906	147.8491	88.6913	57.1606	90.6692	105.47	83.1271	77.8134	75.6472	40.8123	64.1825	120.1617	101.1701	102.5478
PSMD9	1.3734	1.4082	1.0434	1.4061	1.5812	1.784	1.104	1.6088	1.3107	1.5664	1.3584	1.6013	1.2894	1.896	1.1247	1.78	1.4584	0.7034	1.4422	1.085	1.3132	1.1754	1.8429	1.3884	1.8668	1.3591	1.509	1.5174	0.9521	1.3226	1.9977	1.6539	1.56	1.3537	1.9781	1.5213	2.1103	1.5866	1.6271	1.481	1.3401	1.4711	1.6121	1.8502	1.1481	1.3511	1.5844	1.4055	1.9397
TOP1	41.3383	83.6275	65.6035	84.2922	90.8961	77.0553	131.6066	116.2103	86.7548	100.5411	91.8185	73.6412	87.1981	88.9933	126.6569	84.1192	56.7366	48.8286	132.833	70.4647	119.8981	139.6196	93.0747	138.793	107.4248	48.7054	116.7283	63.8415	83.4395	89.2073	61.759	130.4234	82.5881	109.6032	64.8796	57.2296	47.6241	89.087	77.311	109.9959	112.1632	76.4591	71.7135	104.0974	86.6602	77.7447	100.8731	143.2801	81.606
GFAP	2.7123	1.6912	1.9203	1.0385	3.0847	0.9707	4.9654	1.9932	0.6593	7.775	0.706	0.3716	2.8039	1.4294	0.5492	2.179	0.1156	0.4269	1.2682	1.937	6.7457	1.0294	1.6907	1.764	2.8822	0.2999	2.1125	0.9879	1.3037	0.6745	1.0503	2.9088	1.6947	1.9579	0.6157	0.2431	4.0658	1.6423	0.3092	0.7557	2.4451	1.1868	12.321	3.6456	0.6279	0.9344	0.4236	3.6361	2.6252
SEPTIN2	129.1838	190.7867	182.6778	246.426	194.5978	307.4921	235.5998	219.1836	271.6162	203.2744	206.2313	274.2541	162.2391	246.2989	266.4899	214.5351	356.8744	174.0304	216.8222	210.0694	193.6503	224.5406	233.4085	241.7915	262.197	268.2105	181.5532	271.9902	221.0527	203.831	230.1972	211.8139	183.8501	281.5436	253.9504	289.7004	130.1276	272.6784	213.9586	245.9249	287.1375	192.8937	241.7138	221.5739	290.318	174.215	181.3399	222.3681	209.2559
TP73	1.2167	12.3714	1.3074	2.2216	3.0688	2.3231	4.8683	6.292	3.7826	5.7671	2.9856	1.1099	1.3187	2.8025	2.4505	0.7496	0.0891	0.456	2.0968	0.844	2.1639	2.7159	4.7331	2.1495	3.4533	0.0351	5.8349	0.9899	0.9735	4.4652	2.2005	4.4584	3.6403	3.5999	0.6232	0.0896	3.1786	2.6471	1.2379	2.5859	6.0808	3.5927	6.0007	2.0711	3.3241	4.2306	4.4825	3.0308	2.6736
UBA52	634.4882	406.1468	211.4031	382.8422	331.2242	323.5825	321.9808	376.3771	310.7988	344.8911	275.7355	233.8907	490.0007	400.1655	361.2269	328.8301	251.2419	271.2136	246.1851	264.9421	319.1273	293.7305	309.8869	348.3253	251.9776	217.24	387.9182	248.3462	333.5096	314.5185	316.7857	280.9272	405.8059	424.868	276.3924	234.1891	642.0639	257.2231	275.8951	355.4552	285.7683	226.0919	262.6315	336.1426	269.9131	452.4416	447.3953	274.4276	370.9429
ROCK1	9.4407	22.8554	30.0586	29.69	28.9322	31.197	43.8714	42.0017	28.3609	28.3807	38.3743	41.9335	13.4768	21.3854	35.5756	28.047	38.1367	25.1993	33.1393	31.7377	40.6868	39.4219	43.6288	36.1759	51.1126	31.1615	36.5297	35.6135	38.3959	33.569	29.0086	47.5687	30.0282	43.2057	32.4622	49.9295	8.9156	38.2983	32.6943	34.5651	35.6996	31.6271	35.9274	34.8182	40.308	30.5866	24.0195	42.7464	26.6514
ORC2	12.2831	16.8253	16.3812	18.8081	16.6247	18.1415	25.5935	24.4582	15.4252	21.634	20.7893	11.7477	12.9009	15.4986	23.0795	17.8592	10.1047	11.4056	19.2209	14.4137	28.8061	27.2546	25.8679	22.3794	25.6889	7.5477	28.1885	12.2054	12.2061	18.199	12.5539	26.8897	21.5035	33.5789	9.7465	10.9892	11.8166	19.2982	13.9979	19.6922	23.7325	15.9364	11.4377	21.4689	21.2843	21.6159	19.9923	22.6252	12.6604
TGFB1	38.9851	26.6352	22.6934	36.9658	33.7751	33.9931	22.5289	24.7868	47.5845	24.1096	23.3178	49.0258	40.9144	52.9245	29.7683	50.1272	17.6682	10.1624	29.1899	32.0162	18.5721	26.3702	28.275	35.4693	33.2958	26.7974	15.7074	34.0792	24.1142	27.0067	29.8555	33.8005	21.0444	15.8598	47.2783	88.6569	54.4634	34.3676	37.8054	47.4077	16.8868	23.2466	51.9778	34.2051	20.5889	23.2171	22.3339	18.388	57.8902
SNW1	88.9834	93.1105	64.9611	81.7884	76.9172	97.3927	109.8355	101.8148	67.944	105.5105	91.9921	84.9567	89.6414	106.3603	97.3166	87.8064	59.7769	48.4844	87.5141	71.7983	125.8016	108.2946	98.534	99.875	98.9616	60.0882	122.616	76.0543	75.9346	84.3858	74.9097	114.8024	94.1105	99.8915	64.0779	78.6074	74.8447	84.9567	71.3153	95.7279	91.1388	73.6541	69.8631	87.1252	72.4979	84.1849	107.9844	120.5995	98.6075
PSMD5	13.71	34.8355	30.3592	47.3639	36.8627	36.1659	63.3158	61.4973	43.919	55.8328	48.3931	39.5383	46.487	38.3782	54.7987	56.6837	30.8559	32.2784	80.7189	31.7754	60.0285	58.6233	54.447	49.4768	53.3998	23.2332	50.6023	38.7976	33.563	41.3228	31.4088	55.1865	48.3996	65.5671	36.573	33.5979	23.4812	39.6923	33.4258	42.8922	62.3659	61.189	32.6797	55.4213	40.5132	37.3248	49.2791	57.9499	32.7869
CDC45	0.4271	3.2878	0.7974	3.3655	0.8444	1.9239	2.3109	1.0312	2.6183	0.7383	1.0821	1.0742	2.3424	3.2374	12.8392	0.7014	0.2802	0.1295	4.0422	0.8977	2.7298	3.9095	1.5835	2.74	0.5746	0.5454	5.4988	0.8023	2.4146	2.1646	1.4381	1.1805	2.1665	2.9653	0.3715	1.1459	0.9657	0.9072	0.6292	2.0438	2.7403	4.9789	1.1187	5.4241	1.6723	1.6965	1.7426	0.4436	1.6994
PKD2	15.9507	43.935	41.7202	47.41	44.1019	47.1947	49.7812	60.5061	46.0801	36.737	66.6201	80.9982	21.9973	36.9884	57.0126	34.239	78.0645	35.1162	40.2121	47.7467	39.0702	65.8556	60.9971	54.4239	67.635	45.5725	56.9307	69.0041	68.9416	40.0912	40.2404	90.5109	43.1128	56.376	42.7505	98.7013	20.0837	61.9269	45.3873	62.1009	52.5527	43.0004	55.5511	67.1414	59.3038	34.4752	29.5654	69.3277	38.5316
HSP90AB1	1664.7804	2229.6768	1081.4974	1497.7573	1275.8975	1361.1509	2013.5737	2275.484	1540.43	2106.8309	1617.8638	1041.9669	1875.1508	1597.9247	1895.5223	1115.6776	818.7096	797.8599	1776.1883	1047.1552	2036.0096	2138.8141	1640.0993	1854.4425	1320.7083	812.4641	2443.7404	1059.732	1314.9691	1673.8388	1158.5231	2083.2328	1916.5854	1877.1564	902.9731	1032.719	1407.6454	1373.0573	1071.9929	1589.8228	1729.7949	1456.5515	1343.1093	1868.3277	1496.8398	1844.2899	2046.9031	2128.6169	1693.208
CDK11A	1.7244	1.1243	0.6025	0.4738	0.8934	0.2611	0.8521	0.662	0.4182	0.7026	0.9858	0.6018	0.309	0.4792	0.5121	1.4866	0.1367	0.1625	0.4432	0.3266	0.7835	0.9322	0.5781	0.7326	0.7595	0.3272	0.8427	0.151	0.254	0.6972	0.8163	0.8045	0.4742	0.4551	0.7206	0.8948	0.6716	0.9586	0.2926	1.0013	0.6528	0.6965	0.5192	0.218	0.2861	0.5987	0.3037	0.5444	0.3856
CEP350	5.1819	13.2567	18.8637	15.7859	16.3764	15.2125	44.3784	30.7217	20.843	21.7127	24.224	18.6575	5.6935	11.6117	27.9545	13.5513	18.5092	14.4116	20.6568	15.5785	32.3899	28.1773	30.6311	23.413	36.2073	14.3277	22.5952	18.6456	24.8393	21.459	17.0299	34.055	21.7248	32.9896	15.8629	24.3221	4.966	22.3952	19.4039	19.4972	23.6797	19.9311	19.8701	27.4116	24.923	21.1509	12.7749	25.9352	12.4379
TBCD	21.5344	15.99	15.7221	18.1251	20.5182	18.4727	19.7185	21.943	19.1185	26.1561	19.7575	16.2031	21.4062	21.7771	34.3798	17.5163	10.2735	7.1271	24.8115	16.693	20.6761	26.8031	23.1943	22.7696	21.3363	12.3666	24.2615	15.1891	11.969	23.1364	17.3128	22.6317	19.8875	17.1453	13.7541	19.5449	20.7404	21.9009	15.6702	21.5214	24.2513	27.5512	21.2718	21.4491	13.839	21.8659	20.8102	20.7323	23.5053
MAPRE3	28.2472	24.4519	20.1526	20.0551	36.8036	24.0732	18.9689	23.3579	20.7539	26.7408	24.5452	27.1811	15.0183	25.0703	17.9426	23.4125	23.7282	21.0802	16.8157	17.6731	18.0146	19.5067	28.274	24.9027	25.185	23.956	19.5521	27.3317	16.9476	25.6074	24.2994	24.7361	21.6275	15.175	21.8963	26.3783	34.4331	28.1189	29.6981	28.8106	22.7602	21.2617	32.1917	20.952	23.6591	24.8868	23.7542	26.5315	27.6538
ENO2	19.3103	19.264	10.3778	13.7094	23.9892	23.9265	18.1296	19.4226	17.9746	16.2207	23.6807	11.9399	8.1914	20.1944	14.6935	14.033	2.8696	5.084	12.5875	11.259	25.5787	17.1529	22.0873	19.8887	20.4755	3.7384	18.089	10.8637	10.9932	19.1605	13.9902	16.4688	16.3039	14.5247	6.9768	11.1951	22.351	21.0174	16.0535	22.9395	17.9315	15.5647	12.4513	16.4244	11.4368	21.8169	19.6691	19.56	20.968
PPP1R9B	36.605	42.8499	30.5126	28.4031	43.8754	39.4637	36.2403	43.8656	42.9438	53.0089	32.576	49.5598	42.3112	44.3131	61.6585	40.5589	20.1314	12.2304	35.1477	42.6679	39.9028	39.6181	37.4523	55.8056	47.6045	30.5562	33.1949	42.5596	30.7142	42.3565	29.0374	51.0412	26.4851	18.0896	29.8172	70.6465	43.7603	44.1799	30.1259	55.452	30.8446	34.8592	52.3509	32.5257	21.7868	25.2637	36.6287	34.2448	43.3328
NUP88	20.4056	19.6053	16.1607	18.1729	21.7023	19.7284	23.1511	17.7959	19.3129	22.0061	17.8931	19.2308	23.2932	19.8815	32.8283	18.1759	17.6071	15.5488	23.662	14.5607	32.6172	31.7795	22.3927	24.9	22.2328	15.4746	32.3777	16.0208	17.616	21.6909	18.4943	24.2878	19.2915	33.8037	18.0015	18.7212	16.3088	20.2031	18.8574	23.4663	24.6193	20.7397	19.0995	32.7646	17.1417	18.7307	25.9544	27.1122	23.0989
CASP7	27.0565	35.8398	24.1121	41.1417	34.3615	43.4656	48.9201	44.0453	38.2464	33.2254	45.1305	38.5841	30.0304	35.5355	40.4073	36.541	26.2334	25.3381	36.8294	37.6222	48.4702	40.0842	42.0818	44.2638	54.6536	21.748	33.2396	27.6654	32.2573	52.6241	25.9758	49.3198	31.7189	38.9486	20.5194	56.9372	25.1305	41.2188	27.3731	54.0039	42.6969	33.7705	34.1094	28.5201	39.054	29.6772	36.2937	34.4521	35.5348
CASP9	15.1304	11.2119	8.6354	8.6329	9.6531	10.7013	14.6696	13.2028	9.6564	12.9183	13.7944	6.7973	15.899	13.1101	14.8514	13.2327	4.8478	4.915	12.9882	7.0723	11.9851	13.7471	15.4816	16.1033	11.3475	5.0823	15.0747	7.2152	6.4557	9.833	8.0531	18.585	11.2801	11.3851	7.2038	8.2467	13.0315	11.4028	9.8636	13.3066	14.3066	12.1334	8.9832	12.2776	7.3064	12.8581	13.6242	14.9729	10.6371
MAP2	4.2538	13.5912	7.201	6.8755	5.43	7.2937	11.3059	18.2386	7.7012	10.9371	16.3085	5.0617	2.7051	6.5712	22.6199	6.3291	4.7842	4.1365	6.5972	6.9566	16.0751	15.8051	16.9265	7.5099	11.2713	4.0345	15.4442	4.0455	5.4506	7.708	6.4872	11.4764	12.198	13.1948	5.3661	4.7998	2.9039	8.4249	5.3235	7.3193	7.6177	5.3	4.1224	10.2515	11.118	10.4931	11.2542	14.4035	6.1372
STAG3	0.6005	1.7456	1.0085	0.8982	1.3137	1.4897	2.8212	2.2292	1.6793	1.569	2.2049	1.0209	0.9006	1.401	1.5648	0.9271	0.6211	0.7832	1.2473	0.8447	1.4176	2.2188	2.2904	2.2665	2.5005	0.8261	2.4963	0.7854	1.3294	1.5959	1.3588	3.6864	1.9742	2.1358	0.8136	1.4048	0.74	1.5122	1.1558	2.0865	1.4826	2.0422	1.0985	1.4576	1.7407	2.3695	1.1588	1.6932	1.0908
CASP6	29.3517	31.0468	18.312	43.9447	35.4039	29.4151	49.685	45.2859	27.6047	55.5416	27.0354	21.2604	44.5055	48.9109	50.6419	47.1971	16.7011	12.903	55.0727	20.6377	44.3322	46.781	36.0258	41.5384	39.9305	14.4958	45.7235	24.507	22.1159	27.3286	23.6017	47.7668	31.9644	37.895	23.307	16.1968	39.7482	33.7331	29.4708	33.3135	45.1677	33.1195	30.2809	34.1094	25.8897	30.9349	43.9091	36.4588	29.0736
NGFR	51.1606	132.7418	19.2838	52.642	57.8869	39.7859	52.9498	74.5556	56.8689	73.1824	55.7684	30.6826	96.3536	116.7304	124.8647	48.6382	3.5264	8.2364	55.8871	48.7987	31.5397	57.0342	91.7797	79.7744	34.8625	8.1695	89.4562	16.0944	16.6261	59.3859	28.3855	73.227	92.0814	41.1942	45.0125	11.5369	137.4968	47.2994	36.1206	69.3079	89.5156	33.124	66.0009	112.8918	28.5519	46.7826	82.5745	73.3042	75.4337
IL6	59.302	1.1116	23.8608	19.1903	112.3682	22.3895	1.4783	1.1132	16.9398	3.6751	20.9391	48.0656	0.9112	10.1645	1.0598	46.2939	7.9541	8.4954	22.0096	5.5598	2.8362	2.7332	13.4084	32.3215	27.173	1.5508	0.2959	3.6089	1.7273	32.6353	30.3168	11.647	7.3076	5.1806	27.7689	10.7023	11.6413	52.2303	148.1031	243.3475	14.1724	9.4584	4.5572	6.4294	4.0296	0.5635	3.2248	9.335	93.4662
TUBB8	0.1863	0.0686	0.1333	0.1341	0.0565	0.0972	0.1774	0.3082	0.274	0.3506	0.1246	0.0726	0.1968	0.2212	0.0477	0.4845	0.0806	0.0192	0.2673	0.1268	0.2061	0.2315	0.3622	0.2675	0.1871	0.0551	0.1864	0.1782	0.2697	0.2243	0.0688	0.6005	0.1587	0	0.1443	0.1055	0.1876	0.3474	0.0959	0.224	0.5053	0.2298	0.1531	0.1653	0.1558	0.2028	0.6234	0.1095	0.2201
YWHAZ	189.1324	281.7867	257.4618	288.1776	299.8794	263.0595	283.8605	245.3949	249.3793	213.0481	311.4057	331.8386	179.8308	237.0578	253.0427	275.5229	288.596	249.383	270.2037	230.5334	286.0847	280.8269	298.5671	300.3503	285.1968	221.9185	234.982	264.1533	214.517	314.1577	203.5467	238.7879	234.9985	399.785	198.4623	240.2937	196.5221	261.711	207.5364	346.749	343.7263	218.2079	232.5045	318.3436	284.1181	186.0441	283.0437	406.4866	332.0024
VWF	95.7497	67.9392	297.0928	299.5687	332.3834	366.0857	126.7863	144.3064	213.041	75.7087	200.0008	390.5487	65.9242	152.5192	127.6495	374.4455	428.3538	167.8411	50.2275	605.0513	111.3984	61.4244	162.544	115.6537	568.5281	455.2111	64.7411	377.5594	216.8538	240.3774	269.6479	118.8048	110.7204	63.1237	440.1363	635.6569	71.4114	302.5365	395.2052	299.0286	112.0221	201.9039	451.9691	125.9945	204.907	72.1654	88.6791	123.8929	185.7746
FBXW5	90.103	72.1559	84.4588	63.1354	75.8006	62.4884	50.2768	75.1173	86.7227	88.6905	58.0587	77.3131	86.4828	86.1016	104.634	72.8604	46.0621	54.2637	73.0567	71.5893	72.6148	77.986	65.2936	79.6624	62.156	71.3622	63.6513	59.5974	53.9067	77.2979	78.0495	60.4652	60.4018	30.802	80.4724	107.3946	159.6466	80.3402	64.0804	78.4235	65.3364	81.2962	117.8935	69.7822	48.9396	64.0424	77.1756	53.1337	83.0197
MIIP	34.9516	19.2408	15.7895	17.3201	17.7998	15.0588	15.9925	23.9273	15.5232	29.2271	18.0227	14.8406	20.963	27.3786	25.7473	19.9559	5.5051	8.4769	13.6003	15.9088	17.8435	21.7558	18.9084	17.3757	18.1618	11.0794	22.8396	11.3286	9.7837	22.2504	16.8165	21.3895	17.4187	8.8945	13.7982	18.3062	39.9505	20.2778	13.9686	21.3476	17.2097	14.9381	23.5525	16.2236	10.2548	21.743	22.403	17.5067	17.5581
ROCK2	17.1511	32.8884	40.2111	44.5188	39.8043	43.6567	57.2605	53.107	41.1489	38.9152	56.4603	60.4195	14.1551	29.9461	44.091	44.2596	72.3957	33.904	37.9029	43.0421	50.9483	51.2033	60.502	49.474	71.3902	43.1251	48.7054	51.6631	49.1837	51.7603	39.1529	55.2572	41.5635	68.5456	49.4706	84.8001	15.0287	50.0058	45.601	46.691	44.3712	36.0539	55.2834	49.8162	59.198	37.7962	31.2343	61.8638	35.0534
HSPB1	659.3081	602.5857	177.7869	481.4383	537.1012	330.4508	143.5399	371.5349	366.5303	229.4501	277.8044	411.2211	295.7915	517.1009	188.8886	492.8981	294.398	146.2884	712.5862	323.9585	126.0152	194.5047	236.5482	359.0278	309.5322	262.26	100.1892	338.7646	260.4135	421.3966	488.6185	263.16	189.2858	112.4971	522.0937	576.1947	1155.555	369.4644	443.1748	565.3758	347.6195	517.959	558.8345	279.4023	246.2306	278.2751	249.7002	316.2293	520.1394
PSMB11	0.0724	0	0	0	0.0439	0	0.0345	0.0319	0	0.0495	0.0277	0.0376	0	0	0	0.1076	0.0251	0	0	0	0	0	0	0	0.0264	0.0214	0	0	0.0233	0	0.0713	0	0	0.0659	0.0374	0	0	0.0318	0	0.0633	0	0.0325	0	0	0.0303	0.035	0	0	0
TUBB2A	76.7403	76.727	42.0462	57.613	89.7981	52.9221	34.5218	44.8311	65.7389	49.3692	60.4539	136.8199	46.8458	82.8237	39.3569	73.9707	52.5634	18.5663	58.1101	49.6107	19.2183	35.8242	60.7152	61.0218	41.1407	59.0578	31.9567	63.5865	23.3515	87.8589	96.4196	39.0171	46.0812	24.0052	115.8896	120.5595	133.2325	70.8599	107.1351	86.5814	60.0182	65.043	112.9875	38.8205	47.1202	27.0122	60.1522	66.2597	87.6139
ANXA5	525.4737	359.8789	456.4773	512.3961	538.3316	620.0868	439.623	377.9864	515.4038	418.058	461.2834	941.2308	467.3486	496.916	454.6094	741.6641	1153.6151	446.0938	388.6342	563.0287	298.2602	378.5342	434.2749	482.0563	574.937	944.9568	280.9693	977.373	470.8783	491.0298	728.7324	390.0498	395.5646	353.4578	1005.7308	1206.9134	342.2643	670.0523	812.6875	541.1661	500.7472	440.6238	720.565	514.907	666.8141	299.2479	375.9691	441.2693	526.874
SPHK1	22.7974	30.2818	8.7856	21.343	17.4695	12.9266	17.9938	17.6387	19.2264	20.1228	13.1694	12.504	12.2387	20.1768	18.62	21.1267	1.1442	2.3957	11.4024	12.2632	14.2392	20.941	20.8573	19.6021	13.8383	2.3772	26.3907	8.1741	6.0842	22.3882	10.6382	18.6287	14.9495	12.8809	6.1999	5.7527	45.9133	12.9271	7.4132	40.3018	24.9944	15.0888	23.3158	21.3731	9.4779	10.0616	18.0186	22.9368	28.1054
MCM10	0.1104	1.638	0.4352	2.0666	0.6245	1.0629	1.5884	0.3355	2.021	0.4701	0.6937	1.2619	0.599	1.2428	7.9624	0.5469	1.8608	0.4848	1.9716	0.9502	1.7366	1.5699	0.8306	1.7665	0.6093	1.0528	2.0196	0.7351	2.2097	1.8165	0.5676	0.6209	0.6689	1.8529	1.0011	1.3482	0.3734	0.4736	0.697	1.2979	1.3943	1.8594	1.0139	2.9751	1.0871	0.7479	1.0983	0.3113	0.5797
NFKB1	22.2527	42.5647	31.0058	45.0104	48.3607	45.104	54.1516	56.7881	48.6014	58.3894	48.044	43.5373	33.5718	39.203	58.3173	51.3655	25.2747	24.5823	44.86	38.8608	60.9474	59.2554	53.5459	51.317	54.9459	25.728	52.0569	35.0386	39.9359	44.8305	34.7521	59.0643	45.4006	44.8405	35.4009	40.4741	33.3637	49.1532	39.0181	54.2449	57.5533	46.1711	50.1367	63.6537	41.929	45.6924	51.8006	64.5845	51.8086
SOD1	366.7477	359.7709	226.2869	269.2527	283.4065	346.5195	262.1771	322.8688	214.7472	321.5883	282.9629	317.155	406.5645	376.7938	199.6324	291.9905	307.1338	205.9208	389.0662	263.513	236.1966	241.5263	287.4436	239.8932	262.5583	303.751	242.5811	330.7551	289.1711	331.9311	262.351	267.8785	251.1763	168.7357	265.5608	319.9548	366.226	278.458	293.6727	294.904	285.629	379.8398	274.0003	196.6096	250.0561	208.0507	341.7338	336.3509	312.8339
GJA1	85.924	241.2485	215.4585	194.246	226.4191	194.5245	143.9033	214.8385	185.8935	145.7946	202.2298	270.5551	79.4303	190.5788	192.7085	120.1748	67.932	198.8309	142.9886	125.2826	222.7015	237.9718	302.74	278.7442	201.5271	109.3545	176.6856	187.2097	192.9274	149.5457	172.7643	273.7139	200.5966	224.2324	158.4783	205.4508	97.8056	152.2847	201.8139	355.7666	185.8797	109.6437	128.6428	190.8042	127.4032	135.473	171.0676	223.9833	264.5123
MOS	0	0	0	0	0	0	0	0	0	0	0	0	0	0.1018	0	0	0	0	0	0	0	0	0	0	0	0	0	0	0	0	0	0	0	0	0	0	0	0	0	0	0	0	0	0	0	0	0	0	0
CEP85	4.5796	10.8563	5.9924	7.9419	8.8136	10.0629	15.0231	15.2198	8.6644	12.6955	10.0707	6.1501	6.8891	8.7516	20.43	7.5201	2.7481	3.2021	14.7847	5.8808	11.6252	14.4664	11.284	12.6989	11.5449	3.0721	15.914	5.1251	7.6909	9.1773	6.9538	16.7221	8.284	11.3754	5.093	6.2051	6.0556	11.5064	9.8656	10.9883	12.9175	12.5659	8.8821	10.7729	8.0262	9.9075	11.431	11.3475	5.4836
PPARG	31.9409	12.8382	161.5925	50.6611	69.8151	56.1733	19.9243	16.4205	49.792	12.3225	44.7425	123.538	34.1176	24.495	19.733	51.6501	212.6828	136.93	11.3178	117.3594	8.1793	12.9831	36.2177	33.7294	65.8341	153.3181	8.4536	130.1856	70.8002	55.1149	156.0536	15.4055	18.9977	27.4896	136.2641	127.3515	29.5018	54.4311	100.5028	32.2627	27.6782	44.1978	79.0065	38.0453	77.0294	15.7104	29.4109	16.3004	19.4449
CTSB	195.1661	154.135	150.4401	174.0818	480.1786	169.1501	207.0567	167.6102	228.0851	278.8734	181.4979	327.3527	185.0459	301.2051	215.3744	242.4984	211.4041	106.8076	222.9864	196.1422	168.0809	187.0168	137.151	215.0995	199.382	196.7677	136.3672	339.1066	191.8935	229.833	229.936	226.9708	179.0951	104.9903	337.0595	519.2366	222.8532	230.7887	274.2291	208.4028	180.6321	139.3465	432.8193	170.441	169.5909	168.9449	174.1868	176.9321	212.4364
GADD45A	43.0136	26.6946	52.8234	44.8562	99.7038	63.4818	33.5654	30.7081	47.2563	25.5558	41.9819	61.9933	66.3704	88.9125	28.9749	55.7504	31.475	34.4626	117.6148	35.0124	31.6583	90.4625	36.9035	74.1168	33.2183	43.791	104.943	31.9841	27.5791	41.6064	43.0925	113.959	30.3675	44.6084	39.6153	41.1661	66.8249	42.3777	34.184	80.6573	105.3708	47.1189	32.4253	126.6897	27.5271	24.8649	98.941	237.4334	129.3762
AIFM1	8.9832	8.3721	11.2716	8.2812	10.2856	10.9085	11.0291	12.0075	9.3668	12.9033	8.6381	9.2321	13.3974	13.1947	13.9849	11.4489	8.1229	7.1674	24.528	9.829	11.4111	12.5644	9.4022	11.1056	9.2309	11.8248	9.0128	10.6604	9.8665	10.672	9.1746	11.3123	9.0298	6.0892	11.2643	11.2891	10.9195	10.8965	10.8735	10.4246	12.2341	18.1619	10.246	9.5862	9.0053	7.8019	10.8531	13.2149	9.7458
MTOR	15.2002	25.8624	20.4266	20.2836	23.9965	21.7543	33.2045	35.8558	27.7925	29.4875	29.5757	22.6934	22.8479	23.5228	38.7368	19.7812	19.6095	13.2778	41.1036	19.308	31.218	34.1384	32.5714	31.3308	30.7523	19.4078	30.5505	19.9078	23.3783	33.7526	23.093	40.6439	26.1151	24.7001	25.4998	27.6508	12.5219	30.8791	26.6613	23.7504	34.2404	37.9482	30.3725	38.8191	27.8143	26.0347	25.3806	39.7399	28.7038
PPP1R13L	64.4476	68.9535	19.7743	35.7845	41.0601	29.0013	38.4508	57.9618	30.8432	58.3772	40.0401	18.0775	39.3091	53.3209	43.5279	38.8907	4.8958	5.2163	41.637	19.9701	53.9109	54.9944	46.576	53.1772	40.5162	4.1599	61.9107	12.0162	11.2268	54.1498	28.8293	46.8208	44.4446	29.9663	12.1968	10.1954	71.045	43.5575	22.1305	49.2592	47.1641	49.5109	33.1171	44.0472	28.79	54.181	44.6502	49.1739	59.2326
FLNA	184.4223	728.4872	393.7863	389.6894	443.4708	481.5493	396.6332	822.8635	478.9383	447.4078	507.7813	527.6812	270.0175	483.2806	619.6862	353.704	227.9335	115.7253	450.7869	495.9076	322.6834	450.2515	616.1229	496.3611	440.2241	330.7953	548.4284	351.9097	209.7163	652.5742	369.8525	506.6575	410.8224	169.5821	386.6393	851.9055	389.3826	597.0578	367.8782	507.018	455.2547	427.2623	801.3155	480.4526	387.5646	420.9088	521.9044	613.6981	757.9267
IGF1R	24.2762	43.0729	27.7308	37.1284	38.1656	45.0564	112.6151	84.3684	52.6087	69.0317	57.4851	19.5048	27.8903	49.6712	37.7875	31.0922	10.847	14.4617	49.4416	24.324	70.0744	74.1898	61.68	73.9296	90.5306	8.8201	57.4415	22.9789	43.8666	51.7462	36.6942	77.4496	67.0912	56.4806	25.4018	15.5516	24.8884	66.9457	52.4203	46.7071	90.052	32.1352	36.3553	55.9283	58.8812	83.1588	44.8456	47.2938	47.2182
TRIM39	15.4434	15.5184	9.6247	10.1479	12.3235	14.0203	15.1086	14.9941	8.6663	16.0199	14.9476	8.7711	7.7329	14.5407	9.8583	12.2386	7.3277	6.6626	12.9332	10.6676	15.8348	14.4244	17.2303	12.8021	15.7214	7.2741	15.88	9.6118	8.1509	11.2112	9.0896	15.2765	13.401	10.8084	6.724	10.0847	15.0426	13.147	9.8331	13.6686	14.4501	15.0712	10.0401	12.1413	11.7048	12.2919	15.4957	16.6734	12.1847
MEN1	30.5509	31.6477	17.348	19.4073	19.8143	22.1778	28.5522	35.9173	22.327	42.743	20.6217	14.0473	33.7018	31.0024	44.3351	23.0616	10.0609	9.7077	34.0901	17.9104	26.4311	33.7141	27.9883	38.6173	26.0185	9.8209	28.8917	15.0607	18.5144	29.2928	20.1774	36.2136	23.3478	21.831	17.2248	16.9201	31.4978	26.3518	21.7717	22.7152	29.7794	25.3242	26.3135	27.4503	19.6827	30.2856	29.2507	22.4368	26.7638
RNF2	11.7731	25.3866	17.4436	31.6055	25.0878	30.6956	36.298	35.4385	26.7576	31.733	28.56	21.5255	14.9952	19.0411	31.9628	29.2071	17.7194	14.572	32.3656	17.8152	34.9809	36.8116	32.2666	35.6794	41.1278	10.375	36.752	15.9266	20.1508	23.3929	14.3887	38.5218	29.2647	45.6839	17.4173	18.5018	15.0325	24.629	21.2915	30.7456	35.4994	17.935	17.6861	26.2923	25.5566	19.9152	37.6425	43.0208	24.9893
CBX5	14.3596	37.6979	27.8701	39.3865	30.2191	31.7616	66.0646	58.3551	47.7602	44.3006	42.7782	22.7111	22.2576	25.1163	49.694	31.5556	24.3965	19.2473	43.2904	26.5844	44.2881	56.2632	59.8601	45.9676	51.9827	18.3975	45.0893	24.3783	39.3896	37.4159	24.7376	44.2947	50.1927	63.1816	28.4911	24.0184	16.451	38.098	31.4227	32.5157	51.2036	35.8626	33.3062	44.5084	47.1143	44.8367	35.2765	45.6846	32.315
NCOR1	19.7196	37.7065	32.2055	29.6044	32.6081	37.7064	64.3295	59.1959	46.835	49.8613	49.5251	31.7335	34.6698	32.969	52.1253	31.0189	26.3568	23.0359	49.1619	30.6595	53.5598	67.6187	56.4262	50.8327	56.1905	23.7183	50.8484	31.5049	39.8652	48.9606	31.34	71.2681	42.6625	50.9779	31.2388	36.5181	15.1733	48.8177	40.6259	35.3791	52.6089	40.817	34.445	50.2772	42.7983	47.9383	35.0679	59.7636	35.6251
HDAC2	20.54	26.3784	13.888	24.2608	19.9454	18.5235	30.2919	24.8918	18.3328	22.9968	21.3629	17.0446	22.1942	21.5203	31.4343	20.7707	13.4601	12.5236	25.5834	15.1788	29.1247	31.2947	22.5264	28.9641	25.3797	10.838	29.5843	14.7568	17.506	19.4752	16.4451	26.3214	22.4799	32.4228	13.6536	15.0102	18.7447	19.0905	16.5988	25.4434	28.1988	16.4274	17.9561	24.8135	20.3341	21.1506	25.2704	30.531	22.3693
IFI27	58.5599	30.0911	59.3471	114.9617	61.1481	74.1663	31.0386	55.0811	52.6463	23.5709	59.9305	84.5862	26.9745	98.1033	83.5083	202.4738	54.1826	36.2993	19.442	95.5223	32.8572	18.7499	38.5431	36.0583	73.3494	95.4089	19.9652	84.3475	41.3234	63.7494	53.2093	31.0117	33.4414	17.9753	70.0385	129.3373	66.1133	70.6128	82.1039	101.9062	45.2767	43.5417	63.4802	57.4526	40.8701	29.6751	41.0264	30.0378	91.9057
GEN1	1.5614	3.3267	2.5734	2.8019	2.6396	2.1672	7.1196	2.9347	2.403	3.1358	2.7018	2.7331	1.5191	4.0294	5.8144	2.7825	1.8336	1.6113	3.8833	2.0232	3.913	5.2573	7.5464	4.0878	3.8839	1.4564	4.5659	2.1312	2.3581	4.4469	1.7096	3.29	3.2662	5.3016	2.1211	2.288	1.3166	2.8641	2.5013	3.1261	3.4953	4.282	2.6935	6.3107	4.2089	3.0108	3.1693	2.9032	1.2831
CELF2	12.0789	12.3966	57.8574	33.2882	31.3086	26.642	23.5023	18.5102	42.2142	13.3686	33.4718	74.1176	7.4076	14.1625	34.5417	29.6176	86.9216	62.5886	12.4536	42.6257	27.4427	19.6048	34.754	32.0683	40.2886	66.5832	11.9403	70.1307	58.7891	29.3737	41.7007	30.7486	21.4245	28.9085	51.1389	87.078	9.3218	38.1338	39.7756	43.2083	19.0123	26.936	46.1277	29.4062	44.2626	17.4167	18.8294	18.9173	30.6555
HSPA9	71.3508	89.3317	70.9961	92.0261	88.1357	93.8766	111.5287	116.1703	84.5577	107.9156	93.7066	80.1368	95.3847	109.0711	125.2612	101.394	59.2811	50.6727	143.3864	70.6691	121.3317	122.923	101.4021	106.2205	91.6883	64.9076	120.6406	73.1395	74.3842	110.5012	76.6785	106.8306	97.1819	115.8075	82.7298	77.3207	70.4564	92.0167	91.3564	92.202	113.6976	127.729	79.6369	114.3843	81.8736	89.7985	106.1189	137.5688	110.3372
DSP	72.3731	326.9267	138.969	188.2434	181.8902	223.0234	433.0681	411.3802	266.35	331.4232	267.6607	96.8547	269.8601	271.5879	353.6834	108.8757	15.5248	30.8348	331.6435	107.8149	329.5897	413.1923	387.8982	375.1493	238.4593	2.7834	334.6345	59.9844	116.0295	291.7662	94.9304	422.3966	271.8677	214.4524	83.3884	3.7433	103.188	214.0445	157.9218	163.7497	324.4921	165.2771	160.7314	335.763	202.5704	298.6841	325.6624	433.663	298.5645
REC8	4.4927	2.3933	3.1684	3.56	6.8796	1.654	5.719	4.8853	2.6841	2.55	4.5507	1.8815	1.2752	4.7681	6.0607	5.977	0.7477	0.817	1.6257	2.7396	4.2576	4.1537	5.7831	4.353	6.0665	1.4427	4.041	1.9536	0.9521	6.3723	2.7596	4.6559	3.306	2.5508	1.1511	2.5646	5.4242	3.7738	2.2796	6.2879	3.3823	3.2794	2.7799	5.2732	2.2999	4.7347	2.6357	3.5515	2.0241
DNMT1	6.5766	15.6515	9.6701	13.078	13.9675	13.6024	19.8966	20.6319	15.0003	23.476	15.3656	10.0524	14.2778	17.9769	34.8601	13.2452	3.6745	3.3822	22.4293	10.0372	16.2638	23.3711	18.0508	18.4814	17.3153	5.0538	23.7937	8.0069	13.1868	18.3481	9.7724	24.4264	14.2002	12.6603	9.5262	13.3973	12.0228	18.1588	13.4565	16.375	20.3034	17.8382	16.1244	19.5546	10.6642	14.5384	15.9717	21.2067	18.5017
NCL	225.6229	258.4656	175.3728	208.6035	212.9547	221.0002	311.7267	275.632	173.5488	268.2379	239.8585	210.456	284.8826	284.0562	392.8763	180.5685	132.1184	99.6731	250.7196	208.1385	299.8309	337.0378	231.6214	277.4467	230.2916	154.5814	323.2	177.5545	189.184	253.6071	152.1208	300.0602	252.2694	227.662	130.1603	197.8153	216.5922	203.3812	155.2467	294.3218	266.4178	207.8976	242.2728	248.1078	178.9513	202.5811	264.2551	327.7601	303.1647
GTSE1	0.5208	2.3486	0.8753	2.4837	1.0256	0.9173	2.0605	1.1056	1.7617	0.8687	1.1068	0.6087	1.8488	2.0092	16.3932	1.0157	0.293	0.3081	2.3787	0.9355	2.5131	1.9815	1.3103	3.4789	0.6656	0.7127	1.9907	0.861	1.5598	1.0775	0.5126	0.777	0.9982	1.4215	1.1599	1.5856	0.5536	0.6283	0.6432	1.0672	1.8664	1.3281	0.9017	2.1754	1.3468	1.5275	1.1716	0.566	0.3537
DDX5	305.8648	217.1309	251.7498	337.0856	403.6571	273.7317	307.7459	241.9308	202.3786	274.5566	427.9887	334.6931	187.8385	327.3348	271.9233	360.8131	159.1673	153.0031	395.7715	214.9884	337.3259	411.2615	392.6283	296.2029	409.5789	156.4803	328.4706	207.193	159.0408	393.9392	233.8383	414.5315	268.4907	434.8398	198.8606	255.0331	263.7595	371.3641	303.4293	526.6133	441.7951	322.6072	213.8249	408.8655	285.1908	246.4956	277.7985	533.1042	428.4478
LIMK1	13.9619	14.6868	9.0225	14.6514	19.1447	13.0547	16.8946	18.468	17.6702	23.9115	11.1193	11.897	20.2071	18.8093	37.1914	16.3085	4.9994	3.844	19.1124	12.4712	17.1804	22.8287	14.601	27.2703	14.5802	5.8818	21.3102	9.7363	10.9448	16.3487	13.2375	17.8189	21.5288	8.0389	10.8845	15.6341	19.2907	16.6395	11.7774	19.8491	19.122	14.858	20.4974	18.6196	10.0891	25.1147	19.3111	15.7594	18.4167
ST8SIA6-AS1	1.3935	0.4246	1.0448	1.2453	3.3193	1.7054	4.0712	2.0137	1.046	3.4198	2.4234	0.2995	1.6692	2.1486	0.4919	2.6776	0.1997	0.0198	28.6271	1.8173	1.7778	3.8506	6.0669	2.2072	3.4569	0.128	1.4557	0.4288	0.3091	2.4873	0.6858	7.2959	1.7544	1.0711	0.943	0.245	3.0753	4.0264	1.6023	0.9033	6.0569	14.544	0.5189	3.5526	1.2452	3.2083	1.8848	6.21	1.2942
FAS	10.6202	13.2061	12.9496	21.8899	15.0809	17.3485	12.7488	14.61	13.2868	14.7484	23.2453	14.8737	7.695	12.6972	13.1933	17.2427	5.4353	12.2686	10.7718	9.2801	18.5115	22.572	31.1363	13.2714	14.8644	7.4	17.5732	6.7314	11.8798	14.0986	7.6543	19.7212	16.0179	34.1083	9.2093	9.8835	10.3332	13.6982	11.0462	18.9486	15.7706	13.1078	9.8829	21.5768	12.1882	9.51	12.216	21.5085	13.1666
TNFSF10	223.0265	227.3292	198.554	229.8784	272.1209	218.4426	356.2359	313.1015	189.062	492.0248	234.5769	144.8273	170.5076	149.8214	119.3604	329.5169	134.5058	125.8126	161.4862	189.196	461.3211	254.4632	238.0039	156.9002	354.0919	97.1632	194.9161	200.7275	164.2336	244.0922	205.1508	253.8196	288.8801	276.0125	140.1049	106.5972	182.7579	229.7343	206.4675	206.4088	356.9819	172.8824	216.7447	183.9044	205.0391	222.6006	246.1962	253.1127	209.52
TERF2	17.1204	22.289	16.6889	19.5855	20.9639	22.6823	26.33	22.0955	20.0187	24.9433	23.8131	20.7125	17.0441	22.0863	27.3892	21.3259	15.8063	11.7066	21.0113	17.8006	26.1249	24.8717	27.0333	24.5473	25.0687	13.7037	27.7888	16.4945	17.9138	20.5658	18.2321	32.1298	22.0356	24.8406	16.4071	22.4778	19.0891	22.4645	17.7839	23.8087	25.6057	19.9245	18.8554	23.7937	18.5127	22.5212	26.4919	29.4016	22.3662
PINX1	10.3127	8.2492	3.8655	6.702	6.3646	6.977	6.1131	8.7823	4.5504	8.0698	6.2021	5.5804	6.8134	8.9548	8.2109	6.8815	2.265	2.5939	6.7957	5.648	7.0655	8.5712	5.7222	6.8321	5.8059	4.0263	9.5788	4.4433	3.5625	7.5288	4.3001	7.2035	5.2062	5.191	2.7862	5.0573	10.1924	6.4093	4.2455	8.3905	6.2153	6.4011	6.0303	6.5514	3.6718	5.6131	11.0381	10.6799	7.2418
ELAVL1	30.4976	44.5602	25.1131	34.3845	33.0679	34.1522	38.4415	42.9546	33.0451	42.0288	30.0192	29.0382	31.8917	37.3902	51.6127	36.7447	21.7605	18.8363	41.931	25.9536	38.6719	42.9903	36.9362	50.5158	36.1918	20.3644	41.1732	24.4165	28.0906	34.4895	27.1899	41.655	36.4229	39.6271	28.7497	28.9082	34.5704	33.4736	31.071	37.0885	42.2772	30.4802	31.1856	39.6474	32.9607	33.0455	41.7858	44.3514	36.9448
PRDX1	313.0764	336.5315	153.9038	303.78	277.9878	433.6755	252.4987	329.1158	261.8485	362.7392	249.9358	249.0264	292.0292	401.8658	269.6057	326.7702	247.4978	129.495	813.122	202.0392	283.7749	320.0384	282.9742	279.1158	246.5607	185.986	246.6231	232.3381	267.227	295.8595	197.6248	248.9508	300.7812	264.2083	231.7898	269.2904	348.6979	306.9571	312.9484	309.9848	378.1046	595.5443	269.5974	255.3848	245.4778	289.5776	311.9751	369.4707	394.3697
PIK3R1	60.5684	136.4032	104.6874	149.2575	136.8177	115.89	178.6229	167.8509	138.7907	134.3726	107.9554	66.5109	75.0316	101.8689	142.6626	71.9434	126.9812	57.5288	148.6922	102.1984	290.8525	257.8775	178.2491	211.8255	147.9663	53.8554	316.3594	87.3114	118.8481	135.712	152.8238	252.276	203.8055	232.4995	142.7865	78.7367	56.0403	142.4785	74.8956	91.4653	232.194	128.0408	140.0102	242.1475	192.9676	148.3593	146.6701	272.996	95.0029
GDNF	0.1446	0.0142	0.1241	0.0833	0.0351	0	0.1515	0.0128	0.2212	0.0198	0.0332	0.0301	0	0.3434	0.0296	0.1075	0.0301	0.0119	0.0332	0.105	0.0349	0.0359	0	0.115	0.3063	0.0171	0.0661	0.0645	0.1582	0.0348	0.0427	0.0967	0.1127	0.0658	0.0149	0.0328	0.0777	0.0761	0.0715	0.1517	0.0897	0.0389	0.0951	0.4962	0.0605	0.07	0.04	0.068	0.205
MMP9	10.6022	1.4065	3.7053	1.4852	106.1227	16.301	12.7661	1.2134	18.0718	23.9615	3.2625	19.5592	30.131	5.828	118.329	9.8781	4.088	0.5189	27.8923	5.4792	44.9401	9.078	4.3781	8.7831	6.5505	5.4265	0.0655	79.1799	12.0362	50.9117	6.318	29.8527	38.8899	0.8343	11.8387	42.2337	2.9239	5.3049	17.6473	7.2404	2.8125	1.7474	9.4988	6.4063	7.0902	4.3254	18.8031	4.0936	8.9905
SUMO1	158.9019	145.8307	95.135	159.9316	138.39	149.4756	175.4779	150.1723	112.5256	183.3065	146.0817	136.342	139.9043	177.6436	140.9899	171.5294	142.1949	90.8268	152.6241	118.4272	158.3571	167.5205	151.4377	159.2846	161.5136	103.0358	151.016	130.8368	122.3725	124.6996	114.2099	157.9724	146.4733	174.1054	118.0456	112.8855	155.8129	136.9929	121.2833	149.4507	166.8387	99.7325	107.7912	142.4744	135.4049	117.5966	177.3283	172.1108	146.7318
RBBP6	22.8832	27.5835	29.2612	30.5442	27.7783	23.8925	46.9014	39.92	22.2785	33.1285	47.6966	20.8532	21.0942	31.5665	34.3295	25.5895	16.8967	19.6467	26.8368	23.7882	37.9652	47.1897	42.4329	38.2255	44.9348	16.8741	43.5969	22.0405	27.0429	37.461	22.0088	42.2813	35.1949	55.2678	16.91	22.0149	18.2749	33.5396	24.0443	45.5681	40.7286	24.9572	23.0972	30.9619	34.9567	32.5179	20.7126	38.3061	28.9993
WDR1	120.1482	153.6898	84.2079	128.3097	138.5268	118.5834	117.657	147.4503	117.1698	158.7357	127.274	114.5736	142.9117	164.7604	145.0626	130.4177	52.4403	47.293	177.519	109.4808	128.7261	140.6532	124.5861	158.648	107.407	68.6241	147.2738	79.0335	85.3831	148.5406	90.0141	135.7111	125.2774	106.7702	90.1526	131.8225	160.1643	128.6643	99.2616	145.8962	151.3653	130.5347	137.3463	159.5862	83.0714	105.0204	161.7183	187.4193	190.4547
H1-1	0	0	0	0	0.1073	0	0	0	0	0	0	0.092	0	0	0	0	0.1226	0	0	0	0	0	0	0	0	0	0	0	0.057	0	0	0	0.0862	0	0	0	0.0793	0	0	0	0.0915	0.0794	0	0	0	0	0	0	0
DUSP19	2.3022	4.5812	3.261	4.7119	2.5336	4.2086	5.9469	6.2139	5.7837	5.3478	3.8606	1.5644	1.6707	2.8363	3.9235	3.1804	3.1543	2.8887	2.9902	3.0572	3.6331	5.8286	4.1897	5.0784	4.7534	1.6644	6.0318	2.6097	3.1619	3.0559	2.1558	5.7633	3.986	6.8952	2.9434	2.1147	1.9159	3.7232	2.7152	5.1681	4.4742	1.7967	2.3021	2.5025	5.5445	3.2993	4.6744	4.1287	3.6222
JAK2	5.2226	8.9079	17.4982	14.9163	15.2639	15.9478	15.8578	18.8184	16.6425	11.8973	15.1221	21.3257	6.7947	13.5246	13.3959	19.7088	32.5172	20.4848	23.0597	16.3389	22.241	24.9337	23.0078	20.0456	24.5613	18.0235	13.1889	19.1918	16.2418	12.9606	10.1815	20.2314	13.0785	19.5843	15.0289	24.05	5.6824	18.552	13.7084	17.5544	16.2662	13.4359	16.3029	13.8076	19.6282	9.7302	11.7338	17.3351	9.3832
CTCF	20.9899	31.7573	19.8471	24.6029	25.6139	30.3996	38.7082	37.2053	25.6249	40.3664	31.6276	21.9862	23.0894	31.959	36.8442	25.8743	16.5504	13.3416	32.9005	21.8633	39.5805	41.1529	37.4195	36.4501	36.7698	14.566	41.2135	20.4092	24.2512	26.5184	22.2452	40.9283	31.2501	37.1942	19.1351	22.8562	15.5746	31.0274	21.9119	29.8877	37.2476	28.3217	23.3123	30.7918	26.3941	28.8023	35.7733	45.9113	30.44
KIF13A	18.3659	32.5317	41.8722	32.1784	35.5856	36.6475	53.2117	62.2353	38.1923	48.2729	49.3073	42.6703	29.5377	33.4685	43.5566	30.8174	49.7705	29.8603	40.3378	33.5983	42.7043	40.0949	53.499	47.4857	51.2273	46.8157	52.9216	48.479	41.7817	36.0703	39.1376	63.9308	43.4622	44.7767	37.6666	51.0156	17.101	46.7926	38.6648	34.4852	39.9434	36.3096	39.099	48.5835	47.1284	41.2241	33.3739	53.4457	33.5319
IKBKG	1.8866	3.3074	3.4367	3.6863	5.8326	5.2649	4.2518	4.7386	5.0514	4.5581	3.913	5.2203	2.8196	4.1745	4.7691	4.2909	2.2665	2.1552	5.8929	4.5432	3.7934	4.5683	4.7731	4.5914	5.0758	3.7711	3.3232	4.2336	3.294	5.0056	3.8847	5.3312	3.3363	1.6465	3.1616	7.3717	5.1351	5.6586	3.4871	5.3525	5.43	6.526	6.7794	4.3952	2.6875	3.8001	4.6906	4.7587	4.985
CEP170	3.5369	4.998	8.9105	8.9684	8.6986	9.1912	12.5357	10.5648	9.5832	7.2357	10.9695	10.4325	3.0276	5.6901	16.6497	6.692	7.8485	8.3312	9.1125	8.5755	13.1108	13.3192	12.2996	11.8915	14.3638	6.7682	12.1507	9.2091	11.3676	8.1688	7.5893	15.1399	8.9304	14.4418	9.2719	13.2407	2.8974	10.303	8.7311	12.6529	10.4947	7.3863	8.8723	11.3426	11.5808	8.698	5.2126	9.731	4.9906
KIF13B	13.8054	23.3272	19.3824	19.2429	26.293	24.2247	44.547	47.1348	29.9436	40.5831	28.9044	20.3318	18.7521	24.711	29.0044	24.8991	11.6384	9.3412	44.4525	17.1449	47.5527	36.1741	40.3716	39.2818	38.7213	13.1677	28.3209	19.5888	21.178	27.5522	18.0357	44.9903	34.1126	20.359	17.3514	23.385	12.5459	38.6429	29.6317	26.6791	35.6833	34.1333	29.2036	31.9275	18.3782	23.4822	33.2043	45.9573	39.59
IQGAP1	51.8534	126.365	95.2411	147.3744	150.7984	139.5517	209.2057	169.4591	148.7875	151.1851	150.4993	178.4073	74.4992	105.928	179.644	135.7134	118.2609	77.7013	161.4744	117.5103	222.2539	192.3765	157.9793	197.6125	187.7806	98.3885	154.7509	129.3192	149.7036	161.5716	123.273	169.0553	165.8386	194.9515	119.5724	209.3939	56.4995	162.3197	141.2416	186.7981	204.8099	123.8821	151.1461	208.9177	165.2593	150.2817	148.5849	241.2129	166.0271
APP	694.9868	1284.5222	600.1726	1006.1867	782.4816	856.825	1579.0207	1275.9924	880.8066	1441.2295	877.0285	514.7188	719.1403	897.3744	1803.1324	690.3607	254.9669	274.8896	1331.0685	636.5042	1489.2418	1221.1288	1049.9925	1350.2352	953.8922	260.317	1603.1843	492.3463	742.5419	976.6552	736.389	1402.6521	1307.1331	1127.2951	515.2637	418.8306	611.9395	949.5482	589.3177	1201.3359	1261.5322	685.877	811.1123	1209.9433	873.1974	1095.4992	1166.5726	1480.1072	1441.5973
TG	0.1082	0.0885	0.1239	0.0866	0.0364	0.1004	0.103	0.069	0.1061	0.1893	0.0597	0.0687	0.8412	0.1094	0.1847	0.1072	0.1208	0.0693	0.3129	0.0437	0.1548	0.127	0.1485	0.069	0.1142	0.0996	0.0825	0.0537	0.1857	0.0724	0.0592	0.2125	0.2869	0.0985	0.1987	0.3542	0.0915	0.1424	0.1733	0.1314	0.1242	0.1726	0.1016	0.0782	0.0402	0.1047	0.0721	0.0509	0.1193
BARD1	2.1481	3.723	3.2473	4.0854	4.9709	3.4418	4.9146	5.4047	5.024	4.4039	6.6334	3.1135	2.2409	4.5893	8.8865	5.9241	1.7571	1.5645	7.0558	2.0594	6.797	7.4902	6.4783	7.145	6.1142	1.4021	8.5293	2.2596	3.2754	4.3416	2.2102	6.1539	4.7079	11.2602	2.3283	1.6825	1.9149	4.1419	2.0525	6.4615	6.5486	4.8914	2.8059	8.2193	5.2541	3.7723	7.2613	12.413	3.2498
PARG	10.9235	14.5928	11.9551	16.3656	17.0654	15.3935	22.0273	20.0685	14.8953	19.4153	17.392	15.0775	12.4121	15.5542	24.8223	14.3502	11.9939	9.9264	20.0141	12.2247	23.5014	25.9586	21.325	22.8371	19.3492	10.5734	23.9753	13.4267	14.4224	16.5425	14.3877	26.146	17.9919	24.1279	14.0595	16.0122	9.2986	18.0349	14.2912	17.4581	20.8861	15.2267	14.5351	19.143	17.6844	16.3535	18.4768	21.5146	14.2822
SMAD4	18.5565	28.1517	20.9665	28.0748	20.4484	25.8279	35.7671	35.5008	27.818	31.3583	31.2591	21.4678	15.6213	20.1955	30.6502	24.6476	23.4102	18.7264	18.4043	21.3432	37.2909	37.8704	35	32.2964	37.2759	14.894	40.5958	19.8236	22.1701	25.7268	19.0439	34.3488	32.9053	44.3152	16.5641	23.2761	15.4319	26.566	18.5794	27.436	30.0123	20.4793	21.4016	25.921	32.0475	28.7499	33.9889	30.9457	25.1627
MAPRE2	19.9961	25.1026	26.9582	31.9927	29.6929	33.4547	37.1673	33.5981	30.9086	31.0843	40.1538	30.9071	19.2139	25.5283	39.6434	32.2409	25.6795	27.9182	51.0567	27.3614	32.849	33.3405	35.2314	36.7524	41.3506	24.7262	33.8209	29.0663	28.9599	24.1097	28.5951	38.8141	33.3284	40.8822	29.8592	34.3816	16.1896	31.4998	22.6252	35.8815	37.295	54.2962	21.769	43.5909	31.5888	35.8789	34.6444	45.3593	30.0313
HMGA2	0.0311	0.0785	0.0305	0.0448	0.0161	0.0649	0.0465	0.0157	0.2979	0.0426	0.0407	0.0185	0.0876	0.0422	0.0637	0.0066	0.0092	0.011	0.0136	0.0538	0.0822	0.0717	0.0244	0.0275	0.1103	0.0079	0.0254	0.0311	0.0429	0.016	0.0175	0.0382	0.0432	0.0727	0.0184	0.0503	0.0119	0.0273	0.0037	0.0311	0.0184	0.008	0.0292	0	0.0594	0.0301	0.0123	0.0626	0.0504
HSPA8	636.1167	659.8743	379.1561	569.4403	535.4688	462.3462	696.5064	786.4579	658.8666	670.5397	647.192	732.0959	1145.251	885.6327	917.9847	745.217	463.8438	304.6127	969.0025	517.6415	512.3461	659.9585	553.3384	803.7153	618.9764	476.8581	571.7531	546.6102	573.3583	860.8092	484.1796	589.8134	560.6842	813.1087	656.2215	655.686	835.5261	605.681	678.6823	941.4001	859.7687	709.096	747.1878	773.7177	585.2046	556.655	549.6697	789.9677	926.9494
ATF2	19.7518	35.1129	36.2883	39.5973	36.5329	38.8288	53.3504	49.0423	44.1119	42.484	43.7935	37.8132	19.5495	24.9161	46.8726	36.1806	40.4894	35.919	38.1127	33.8626	54.3789	54.183	50.0489	44.8572	56.0199	27.9382	54.6597	35.1594	41.0958	30.1791	29.6845	56.7727	43.118	67.1706	34.4188	37.2371	16.4608	39.7563	31.3368	41.2551	46.9708	33.6209	32.1671	42.1445	51.7228	39.6661	43.5378	47.1488	24.6721
RELA	52.4437	76.0404	52.0856	69.9787	67.969	63.0609	71.2736	74.5126	68.8632	92.2652	78.1052	61.0977	57.3763	58.4753	74.5844	83.7748	35.5983	33.5607	64.9421	51.0847	77.1494	79.155	80.0538	84.5484	72.5302	34.6283	81.1327	40.0024	46.1019	80.1772	61.6878	76.9631	79.221	74.2108	49.6721	65.9695	89.121	73.8572	59.9281	80.6842	77.8227	68.5952	67.9367	89.7985	52.2037	70.987	89.9566	84.7515	95.7396
PPM1D	12.554	16.858	20.2431	20.7491	29.4792	27.0116	21.312	18.2641	19.6277	20.9048	21.6602	27.4094	11.9983	12.6132	17.9591	17.3132	15.6609	13.2616	16.4923	15.0967	24.4951	22.9337	24.8532	27.1255	34.1071	13.2883	26.6549	15.404	15.9374	22.3963	16.8116	31.25	17.3519	29.0864	14.2279	23.9043	10.9401	22.7634	20.3667	34.5879	22.2938	21.2196	15.1539	18.5237	19.1805	12.9309	19.6087	21.6901	16.216
RAC1	430.1467	397.0085	245.7838	387.7214	312.7568	371.8433	400.9718	361.6966	323.8076	380.8936	361.49	354.5388	390.0214	387.9519	339.1604	402.1477	326.6866	206.4297	337.6464	309.6087	360.666	379.9677	359.305	377.024	370.3328	251.9041	378.8528	332.0917	291.7762	300.5214	310.8638	384.3199	384.145	417.1164	281.7271	323.3147	338.231	331.4686	273.2156	373.0273	377.0419	254.4653	292.5972	395.8798	325.5692	296.1446	371.0464	376.5009	379.4496
USP33	24.2959	36.6557	50.5788	54.064	52.0162	53.2256	69.4966	59.6858	49.5698	50.8242	58.9047	63.2911	23.1193	40.2698	49.0686	48.2646	68.5447	41.7193	60.1608	44.9832	70.217	67.8948	66.1183	57.8883	70.187	50.6422	61.6327	64.3653	51.8394	55.6855	51.9827	67.0515	51.4068	80.5506	56.6858	60.7272	23.1156	55.0887	53.8299	56.0881	66.6783	62.3806	52.0915	52.7187	67.6995	44.3315	48.7848	72.0975	45.2082
SF3B1	71.2215	109.695	106.5483	134.0739	149.2324	123.1122	192.8518	165.8002	120.9033	144.7082	182.0811	117.479	84.9767	113.6985	165.015	123.1703	98.9787	85.3916	152.2897	102.9881	243.2975	242.2705	219.5109	157.456	204.99	85.4157	229.5776	120.6493	123.5281	154.7725	117.2972	234.3626	157.6122	264.3819	105.4821	124.9076	59.4093	150.5887	117.5602	157.4898	188.4194	143.3993	106.4575	190.7761	154.195	177.0311	127.6938	211.6724	107.244
CNTROB	32.363	24.7844	16.9572	17.463	27.3825	21.3106	31.687	29.5839	20.3343	31.5114	24.0652	15.7689	23.6322	28.4744	41.1614	17.433	7.1216	6.406	27.4272	16.1601	30.2503	34.4595	30.1981	29.6017	26.1529	9.1602	34.2234	12.7606	10.9162	25.3899	18.0569	42.5684	23.7646	20.167	10.6878	17.0975	28.6221	24.9577	15.5015	24.3445	27.6253	22.8045	20.6639	26.4614	14.8053	26.2881	30.0568	30.9316	21.9518
TRIO	9.4896	19.0073	27.5066	24.5837	24.5404	27.2986	32.9025	33.0848	31.6762	24.0055	33.3126	38.2374	15.8484	18.6504	41.3356	18.7619	19.6228	16.8786	30.5764	27.9515	27.5932	38.9406	35.798	33.3842	41.7052	22.1157	26.6195	25.3903	30.2342	30.8317	25.8719	48.7304	25.8308	23.2865	29.7922	60.3517	10.2956	31.8547	27.8833	40.1774	40.1818	30.1658	29.0396	38.9521	26.2607	25.7339	15.659	28.92	26.2739
YEATS2	8.3868	14.4179	12.109	14.8437	14.3815	14.5858	23.5904	22.4685	14.8407	17.8351	15.6866	11.8806	10.8774	15.0036	31.6223	10.0318	7.3714	6.4298	15.4942	12.0499	22.7561	25.163	20.1283	24.4496	19.4127	6.5932	29.002	11.7761	12.6201	15.1828	15.8925	22.9077	16.4135	20.606	11.514	12.0508	9.3632	17.1336	11.936	16.919	19.5536	14.7843	15.1741	20.0274	15.4599	19.5411	14.7441	17.6772	12.4143
CD9	84.1164	199.6284	75.0417	151.376	173.3315	188.8251	192.8913	235.8516	150.495	314.8145	169.4869	91.6752	173.3427	160.8917	163.5869	235.8151	27.883	35.599	255.2746	92.578	209.8761	182.6729	229.5816	157.2779	151.5865	24.1052	153.0813	79.8966	77.5535	162.9208	89.0149	191.7689	182.0486	179.0268	64.2396	99.0803	248.2745	140.4036	106.2917	220.162	244.8095	165.6181	111.2132	187.9345	128.5175	154.5966	223.6365	321.9125	207.5195
PPP1R10	51.5089	48.8358	54.0993	40.6269	62.6255	45.7606	63.1089	56.0798	50.6448	70.0905	61.7974	43.9161	48.1059	42.1281	75.9508	36.5574	24.2927	24.1182	78.4602	38.8146	61.2252	75.5999	66.35	85.3496	61.4058	23.3859	72.0933	35.0724	34.623	66.8986	40.6322	87.1057	50.0613	79.6215	32.5356	37.8578	57.7959	64.2177	43.1619	77.5488	69.6626	70.1493	42.1837	55.6642	41.9933	46.7409	57.7164	69.3948	45.9057
RAD52	7.8933	8.2451	8.1566	9.3952	7.7643	10.8924	14.632	13.8619	7.9758	11.3318	11.4838	6.5637	6.1826	7.329	12.1431	6.9356	4.9209	6.6688	9.271	6.3594	16.5106	16.6212	16.1976	14.5226	15.1885	4.1523	19.9332	6.0832	6.6073	9.6805	9.7303	21.4768	7.9165	19.1644	5.1128	5.8773	5.8013	8.2168	6.4867	11.4632	11.9179	9.9449	7.4682	9.5306	10.1025	9.2343	11.4144	12.3366	3.4137
HSPA4	66.7141	95.619	54.2513	87.0397	84.9995	90.1654	115.3279	114.3811	91.6506	111.4519	95.3802	82.2203	100.401	115.0937	114.6416	99.891	72.7802	39.0085	149.9662	68.8142	98.0485	109.4857	94.8018	120.0166	100.9951	61.1829	98.5684	82.1072	84.2918	106.5078	62.6336	98.2217	85.8884	115.6914	85.5894	82.0303	68.3705	96.3152	90.8027	99.9688	121.0459	95.9736	88.1525	112.6414	85.227	72.8312	102.8382	140.1659	119.0904
EXO1	0.1456	1.6361	0.6203	2.1664	0.4902	1.1822	2.1718	0.5853	3.008	0.6865	0.8902	0.7228	0.4709	1.6518	10.4017	0.553	0.1569	0.1199	2.5011	0.5483	1.952	2.6333	1.5543	1.7151	0.3072	0.2681	2.8485	0.4022	2.9975	1.3829	0.5415	1.1433	1.1815	2.9001	0.4011	0.6049	0.2172	0.3407	0.373	1.2025	1.4042	4.3096	0.5926	2.1819	1.0009	1.4404	1.4485	0.4562	0.8104
RBM3	129.6009	119.5498	121.2674	235.6098	208.5843	178.386	184.8652	151.6333	119.5533	135.3015	170.3965	203.1414	148.9525	136.7194	193.7941	233.0455	139.0251	84.0543	149.9173	155.8719	199.4618	167.8501	180.2958	142.3546	198.6805	148.1822	236.6805	116.1992	77.4545	128.545	142.2692	165.0471	239.8324	143.0302	106.1812	183.4447	189.5036	153.1615	123.5798	155.5664	196.1617	122.1804	183.3011	170.293	139.5088	180.4709	190.6773	165.233	204.0842
SETD2	22.7109	34.7644	43.0248	36.7893	40.4927	43.4905	70.3392	58.9676	37.4699	53.5357	54.8533	41.1493	25.739	33.3817	71.0833	31.3677	35.6834	29.9944	48.7387	32.3124	75.6856	69.2323	68.7127	60.9224	67.5219	30.2486	77.5069	37.7699	43.1708	46.3792	39.7772	80.4591	50.0495	75.6617	34.0664	43.3306	17.2465	50.9344	38.7428	43.7177	53.6924	49.5467	41.3966	64.8133	45.8674	48.1491	43.4164	67.8988	38.8814
IGF1	3.5799	1.4333	11.1807	2.1257	3.4787	5.3124	3.8162	1.6228	5.5516	0.5645	5.2756	4.1735	2.6718	6.4364	15.4691	3.5667	8.6146	10.3207	1.679	6.3289	1.0482	2.1418	3.6978	7.4829	3.9098	8.1668	0.6129	3.9697	9.2694	3.9419	7.0394	5.1671	1.4857	1.8162	7.5911	5.177	2.311	4.2483	5.406	5.3656	2.8038	2.1008	4.7173	5.5617	3.0408	4.1504	1.3018	1.1629	1.5668
VCPIP1	5.0559	12.8969	13.0447	15.2842	12.9388	15.6569	23.9883	20.0307	17.483	16.9033	15.207	14.3265	6.4953	9.8487	17.4952	14.7155	15.3982	11.4395	15.4967	12.4531	23.414	22.3357	21.0246	19.1173	25.5291	10.7787	19.8066	11.764	17.9694	15.0938	10.9659	21.4883	19.2184	23.9544	11.5554	17.5566	5.4824	16.6412	11.2317	12.85	18.5675	14.0305	13.6943	16.272	19.0639	12.9462	14.582	19.0077	9.0605
PSPC1	29.8487	26.274	17.81	29.6095	32.6366	28.1975	37.5952	31.1514	21.6154	37.3327	31.5579	22.9262	26.6408	33.8712	39.3747	31.8601	12.4146	10.4321	32.04	18.8436	42.2797	42.4871	36.0299	34.7621	32.4261	13.7336	46.8466	16.7322	17.7611	27.9682	22.3639	41.8786	30.7517	35.4511	16.8647	18.167	24.6278	27.9084	21.1663	35.7319	37.9598	27.6655	22.1708	38.0865	22.245	24.0282	36.2819	51.0797	33.0279
CCNG1	99.4328	137.495	163.3789	198.6247	138.3179	144.9982	244.8004	191.3916	158.7931	198.3419	161.8886	144.7706	103.7057	130.9616	230.3534	166.3484	176.8806	205.2014	146.5731	138.0753	208.0578	190.1487	218.4369	229.9596	175.4497	138.558	191.8461	147.8207	170.0738	137.442	112.7289	210.9378	206.1608	281.3548	116.3023	123.399	94.1691	176.932	132.0492	121.3778	157.4136	171.6723	123.9104	148.8226	206.9946	171.4645	196.8674	154.3957	128.3561
CASP8	8.0679	9.6622	9.5656	14.2634	11.8606	10.7945	18.7302	14.2601	11.6787	16.2782	12.5136	13.2309	8.9282	11.6727	14.4366	15.6821	12.9543	8.7789	15.8629	11.2123	16.5083	18.2214	15.4391	16.0411	15.9562	10.0251	18.182	12.7891	15.2838	12.9268	11.3164	17.0146	12.8216	20.1548	11.3592	14.3435	8.6775	14.2225	13.9018	14.5604	13.883	11.3461	11.907	12.1565	14.4929	13.1275	11.8899	14.8183	9.2054
DIAPH3	0.2811	1.1927	0.7937	1.8796	1.3075	1.3722	2.0628	0.5679	1.5148	1.551	1.1362	1.0079	0.9023	0.9686	8.7613	0.7275	0.5274	0.2612	1.9773	0.4938	2.3626	1.6671	0.9954	1.9941	0.5364	1.1911	1.9796	0.7975	1.0672	1.0477	0.7675	0.8311	0.8121	2.1035	0.7023	0.5341	0.3571	0.7478	0.6942	1.2287	1.0772	1.6668	0.6471	2.9922	1.3339	0.9738	0.9455	1.0737	1.2167
IL1B	6.3845	6.1366	11.8119	16.3661	22.4839	1.2771	2.3718	5.2008	13.009	8.6161	7.5984	4.7842	4.0727	3.028	5.2832	16.5605	2.0799	1.7396	5.6858	1.9788	13.2577	3.0401	9.7896	6.3863	14.2325	1.3692	1.8564	1.2762	6.8543	11.4611	2.6495	8.4334	9.7462	6.6184	2.7802	1.5625	25.2683	9.2907	62.9883	68.4244	3.3096	3.3915	4.9092	2.4999	5.5044	1.679	1.3961	1.4008	10.5326
SART1	95.9243	60.8622	32.0455	23.3321	50.3181	51.2045	39.512	58.3212	39.4232	64.5643	31.3374	42.2441	60.4911	63.8262	55.3485	23.0194	9.3159	10.5809	42.625	40.6982	52.9568	51.1499	38.3071	52.1373	35.4551	27.099	49.3479	30.0708	23.6426	55.489	24.8604	52.6607	36.721	8.5392	15.6551	50.7365	78.7651	41.7368	19.4508	52.9307	35.5349	46.8418	51.6774	30.2898	16.1421	24.2129	61.9259	49.3657	58.1489
PRMT5	12.3413	23.0274	16.7999	23.7691	18.9676	19.2804	30.2657	39.3514	24.4744	29.4743	22.6547	17.11	30.0411	24.9505	38.0258	19.8863	12.7498	9.8898	27.41	16.9138	35.677	34.4729	28.078	31.5311	25.5333	11.7172	36.7188	13.936	18.256	27.7932	16.9145	30.6524	27.2337	27.5321	15.1952	16.2266	20.8862	22.6425	17.9502	24.0994	28.5201	20.7793	23.7543	31.7836	18.8225	30.7439	34.0382	33.127	30.2776
PIK3C2A	7.1708	22.9108	38.9153	37.7358	39.141	33.4471	63.7837	50.8286	44.7628	36.1805	48.9203	44.7456	9.8391	14.2678	44.7878	35.0127	54.1191	30.7229	42.9479	34.0483	58.3398	52.6762	59.6238	48.5149	76.2743	35.3914	50.3405	40.906	42.4726	39.6138	30.7248	65.6485	40.4019	66.0825	39.0311	49.179	10.5978	50.965	38.5081	45.5275	50.3127	43.2217	42.9439	47.4622	51.0977	36.6072	31.8153	60.3766	24.9694
HMGA1	118.2546	117.0792	30.2347	99.3526	87.2554	51.1639	126.8951	107.3226	119.6809	110.3108	53.9403	42.587	77.6172	74.3492	256.4779	74.5431	20.6587	20.5767	65.4439	36.0656	102.7672	109.6431	65.1357	109.8192	49.6231	24.3265	187.4056	41.4391	53.6413	113.3323	67.5869	78.3952	132.2162	99.7665	27.7504	33.696	110.8702	53.2287	45.7336	84.907	97.0344	82.0337	69.5849	142.8117	63.8664	178.1659	154.0865	76.5927	91.4491
NPY4R	0.0659	0.3556	0.0188	0.3318	0	0.1375	0.2507	0.5229	0	0.1352	0.0755	0.0342	0	0.0261	1.0111	0	0.0684	0.1084	0.126	0.1395	0.9798	1.0226	0.0301	0.2618	0.3367	0.039	2.5971	0.1469	0.0212	0.1982	0.5185	0.1258	0.1923	0.5392	0.034	0.0746	0.0589	0	0.0542	0.0864	0.1361	0.2953	0.1237	0.3895	0.3853	0.1912	0	0.0928	0.1556
CXCL8	1.7938	6.897	4.2251	1.5495	60.4686	7.6766	1.1384	2.532	10.5178	4.378	3.5181	8.3863	12.1254	2.8864	4.2233	4.3534	9.9796	1.4519	7.5726	0.9226	1.1541	3.2314	2.1608	2.5616	5.0875	2.2293	0.3759	1.2577	5.25	2.6631	2.0011	6.823	1.3971	1.4416	3.3349	6.8415	4.3618	2.5182	20.5779	15.082	2.5328	1.0992	1.0388	1.7329	1.6744	0.9836	0.7174	2.4446	7.0068
EIF4E	5.0725	7.292	5.0941	8.954	8.0157	7.3163	10.6678	9.051	7.441	9.2281	8.643	7.3365	7.7601	8.1153	10.6872	10.111	7.3061	4.2695	9.9665	6.2569	8.921	10.8009	9.2599	9.0329	10.2975	4.8239	9.8187	6.3606	6.838	7.9046	5.1991	10.6146	7.8295	13.1007	6.8121	6.7493	6.3889	8.609	7.1775	9.4608	11.1256	6.5077	7.2479	9.5128	7.7924	6.5843	9.4114	12.5897	8.2654
SUGT1	14.4184	14.655	10.8898	14.5239	12.6444	13.0422	19.2742	15.8956	12.1984	15.6082	15.871	11.6413	10.2743	12.9785	11.9511	13.1852	12.739	10.6792	11.2338	10.5806	18.1414	18.3702	16.9829	15.6452	19.8957	8.803	17.5215	11.4566	13.9533	14.4484	11.9499	17.0739	14.7713	23.2887	10.3144	12.2671	9.724	13.1057	11.3349	17.2682	15.5744	9.9055	10.5306	11.2359	16.3583	13.6985	14.2684	15.0595	12.1055
RBM27	10.1752	17.286	10.4829	18.2503	14.3031	16.9537	19.1814	17.7588	14.0408	17.1014	17.8683	12.6377	6.3184	10.4531	15.5264	16.2835	11.9581	8.8471	12.706	11.0742	25.2942	24.3844	21.8533	18.7835	22.1917	6.7053	26.8926	10.5324	11.7271	13.6147	9.3532	21.8787	19.1187	30.6518	8.6423	10.1163	7.9839	14.7267	8.7002	18.3548	17.7979	11.1338	9.725	16.4802	16.4574	12.2367	20.4691	23.5167	14.2009
MYCN	0.6397	1.0801	0.6588	2.0998	0.2481	1.0416	0.9013	2.7541	1.5054	1.5058	1.5642	0.3722	0.8648	0.7492	1.1001	1.6729	0.2658	0.2738	0.4895	4.0411	1.2142	0.3179	2.856	0.2938	2.5416	0.8934	0.1463	0.8644	1.1851	0.2464	0.5541	0.562	1.5695	1.1407	2.0086	0.5798	1.6948	0.7184	0.2107	0.7159	0.7931	0.436	2.0905	0.3935	0.9839	1.8322	0.1417	0.0481	0.3627
SF3B4	174.4137	193.0493	93.2763	161.2966	132.6293	120.8783	145.6542	167.008	132.8854	217.1453	169.0552	111.7843	150.9892	155.1581	156.8279	174.0003	75.1679	63.1193	147.4183	100.5949	130.3878	151.926	159.3551	135.2577	135.5603	70.6721	167.8162	89.0662	94.6555	143.4191	116.812	147.532	169.7324	156.4711	107.075	113.704	218.7046	140.485	134.3851	153.0085	185.2316	120.0582	134.2019	198.2779	115.7524	169.8689	180.3308	176.1476	197.7203
XRCC2	0.8589	2.3663	1.5377	2.0543	1.2591	1.258	3.4419	2.2365	1.3529	1.5167	2.1277	1.3241	0.7673	1.3704	7.7995	1.338	0.4701	0.5588	1.9824	0.7293	3.8104	3.5626	4.8795	2.9123	3.0251	0.5575	6.0653	0.83	1.8356	2.9182	1.2954	3.2013	2.4547	6.8817	0.6725	0.4237	0.8308	2.0177	0.844	1.5745	2.8195	2.2735	1.483	4.277	1.9686	3.3243	1.4831	1.4843	1.0211
ATG5	20.963	23.7401	17.0265	30.8284	23.7407	29.5171	30.7958	30.587	23.9694	31.6061	25.389	25.8253	22.993	24.777	27.239	26.1363	26.0521	17.1098	27.3827	20.8358	32.054	32.6028	31.0698	29.1403	31.7965	18.9557	32.1239	23.5936	23.436	24.4078	21.4733	33.2199	26.2523	39.8256	21.7868	24.2047	19.7704	25.5383	22.2204	28.5119	29.5463	23.8206	23.0871	28.298	27.6165	23.9838	30.7197	32.1516	24.6546
TSPAN32	0.9696	0.8999	0.9482	0.9645	1.6664	0.9753	0.8223	1.2131	1.0371	1.0375	0.9699	0.5128	0.3972	1.2556	1.6964	1.3097	0.2686	0.3338	0.4587	1.0134	1.4462	1.4674	1.8387	0.981	1.2489	0.5321	1.8339	0.6742	0.8165	2.1433	1.3014	1.6497	1.047	0.8822	0.6919	0.8188	1.4517	0.9899	1.0305	1.1252	0.9107	0.8695	1.3078	0.855	0.5305	2.2176	0.8135	0.8119	0.8163
SMC6	5.5872	8.495	9.2708	11.4578	10.5859	10.5971	14.925	12.5514	8.6024	12.0388	13.464	11.56	5.4759	9.129	16.3074	11.0963	7.9889	8.615	12.1072	10.2992	16.1058	16.3462	15.1045	13.6745	16.7007	7.6735	13.9894	11.0491	12.386	11.4007	8.8061	17.9318	10.3221	19.4471	8.9238	12.7133	3.7264	13.0745	10.098	13.7852	11.8688	10.6689	10.052	12.4365	11.4941	10.2785	9.0177	16.1124	9.4205
CTSD	206.9799	114.1228	66.0846	85.7475	294.8627	102.9223	64.5491	94.7954	116.5856	202.6949	76.7995	134.632	164.7615	321.8934	138.583	167.3938	63.8607	47.7979	272.7432	84.2788	174.8321	90.431	62.7241	91.5818	82.6639	78.1703	64.7547	109.4289	64.2119	140.8696	101.3359	99.4749	78.7941	41.8411	129.7085	236.0425	242.4478	104.7916	116.097	98.4448	86.2495	142.6178	130.3736	101.6831	60.7188	77.401	97.4871	89.1288	146.5041
EYA2	65.309	50.3104	26.2422	34.1746	33.3628	24.8156	43.9603	51.7254	23.8372	51.9836	26.1399	18.0683	26.4024	35.9743	58.1052	17.1818	12.339	15.0162	19.7363	18.5168	60.7849	47.9018	33.7179	56.4637	34.6592	10.8286	69.7106	17.4657	20.5885	37.4595	38.7169	33.2317	52.0206	40.702	17.5043	14.8185	31.0009	29.3978	17.2284	40.4398	30.4308	29.8818	28.1631	39.1747	34.4114	37.8093	56.9628	53.6965	30.5977
FOXL2	0.0919	0.0677	0.0131	0.0331	0.0278	0.0959	0.5248	0	0.3243	0.0629	0	0.0955	3.1271	0.2181	0.1881	0.2048	0.0636	0	0.2461	0.0278	0.1847	0.0856	0.021	0.2029	0.151	0	0.105	0	0.0739	0.1106	0.0226	0.1755	0.0224	0.1045	0.0237	0.026	0.2262	0.0605	0.0567	0.2008	0.0712	0.4532	0.0431	0	0.2496	0.0445	0.0848	0.0216	0.6295
PIK3CA	3.5048	8.4831	13.8546	10.5683	10.8827	10.6782	16.3409	13.8763	13.6728	10.7818	15.1224	14.0107	5.4	5.6921	10.4363	7.6959	16.7264	16.0021	10.6744	13.1629	14.4698	13.6821	16.3282	13.9279	19.0756	12.4079	13.6223	13.712	18.7419	12.3707	11.9058	17.8791	12.1096	20.0785	12.9596	19.3981	3.4857	13.7627	12.0908	12.4478	13.3213	11.0252	11.9654	13.6214	18.3208	9.9742	9.172	14.545	7.0218
GSTP1	738.737	764.8558	274.2841	574.7829	479.8679	522.6383	407.9034	713.7374	498.8616	810.4223	379.6145	366.13	951.2899	819.3431	409.2658	716.2511	276.2535	203.5016	305.5995	385.9836	343.9823	421.4178	511.4499	353.4581	384.4508	295.0808	393.493	309.4854	292.175	556.9043	429.5045	376.4861	475.2895	279.1665	389.8628	387.4584	846.3872	401.5597	579.4619	419.558	447.4456	285.7848	461.249	453.0468	349.7201	500.5346	610.5302	587.005	803.0688
XIAP	15.7447	22.9438	29.1844	38.4155	30.659	31.3856	49.1723	40.6538	34.7489	33.6055	38.9131	28.3246	18.0863	25.2677	37.658	41.3283	25.5441	22.9012	41.3502	27.2264	40.754	45.7592	46.0054	44.2602	51.2137	19.5382	42.2158	25.4744	28.2247	32.5223	23.5032	49.2042	37.3807	49.7177	25.8231	29.7816	19.5277	39.6935	29.1001	37.3942	45.718	31.0355	29.5148	35.3217	36.2129	28.9146	28.1833	45.8836	26.0249
MAPK10	0.735	0.6969	4.9718	1.3001	1.8937	2.4261	1.5309	0.8174	1.6852	1.0252	1.836	3.9175	1.299	0.824	0.5144	1.9998	10.3139	5.7242	2.0478	3.8705	0.3587	0.7687	1.7744	1.4871	2.0519	5.9658	0.5781	5.3306	3.0134	1.501	4.0671	0.9748	0.8639	1.636	6.0747	4.8464	0.9404	2.5464	2.6804	1.1191	1.8254	4.1434	2.6324	1.1462	3.3004	0.8023	1.0972	1.1203	0.5298
ZNF217	27.0088	43.3334	35.9511	47.5383	57.2473	61.3015	85.4945	56.8757	55.0343	69.3639	53.3003	48.774	28.9974	33.0386	72.1025	46.0058	28.1551	28.9184	72.6131	27.8438	80.5144	81.8968	78.2129	83.5592	84.8042	17.5669	64.5123	27.9228	42.4095	59.9266	44.8776	90.5791	66.1294	77.4743	31.7	39.1737	18.9992	65.4485	63.2442	59.2914	74.6735	49.2489	34.3633	62.4251	51.8996	47.333	65.4161	111.8908	43.5575
PLA2G7	7.6072	5.6489	5.2455	5.1017	48.6168	6.5153	8.9129	6.8547	7.4209	16.3734	9.6137	9.6598	7.4473	14.356	21.8311	4.5408	5.7863	1.3113	16.6931	4.3671	5.8307	10.4608	6.9301	6.7197	7.218	2.2895	10.406	20.2666	5.6671	11.5052	4.96	19.9922	8.6408	10.7369	11.316	35.0987	3.4337	5.5622	10.439	5.031	5.2733	3.3236	3.8161	11.1138	4.4297	9.5	8.071	14.758	4.547
YWHAB	101.5866	133.3527	121.7232	178.0916	160.6908	148.4526	183.4679	162.5985	147.2415	150.2939	162.3345	172.5446	152.4817	165.1435	153.9941	225.7048	145.7682	92.8346	183.4839	143.975	155.3936	166.7227	149.5351	158	178.9131	132.568	136.5803	147.3968	141.7947	151.4094	128.3512	162.1789	150.6564	172.2295	160.7046	165.475	137.539	173.9713	145.5145	175.8028	183.5073	124.0363	165.3947	171.4505	141.4485	121.0125	141.2213	196.4951	179.9674
VDAC2	68.9734	81.8905	75.5558	86.0076	73.9176	71.9955	82.6777	82.9097	71.8234	79.8151	78.8853	72.7664	59.4211	75.0282	82.7981	68.7474	82.8107	118.6591	73.4743	69.0018	88.476	82.8379	80.2389	85.3972	72.6313	60.3382	85.8323	67.6615	75.042	72.5666	68.6615	81.691	79.3242	94.4437	63.4154	77.3881	69.7492	71.7774	66.1856	62.6027	75.4445	59.2434	69.9295	74.6436	76.0453	84.336	93.4427	75.6641	75.7895
DICER1	10.294	22.0872	28.187	27.7788	31.0853	20.7736	50.0876	45.5387	34.7155	29.2099	37.337	30.675	11.4785	20.312	35.2228	25.6185	38.1134	25.4903	30.9846	27.4361	40.3048	42.5908	48.0507	36.0408	54.4281	27.5171	34.0723	31.5868	37.0402	34.2447	27.1554	39.6622	38.8244	54.2638	28.266	42.3417	8.9778	33.7887	28.8775	33.9285	37.8675	33.4184	33.1198	36.206	45.788	36.9209	20.0242	40.2233	18.9277
NUP54	31.8501	39.3846	32.8583	43.2715	39.188	41.9115	52.1778	50.4867	32.7791	42.9934	50.7643	38.3528	28.0131	36.926	46.6655	37.1083	34.5795	32.1267	36.7845	34.9832	58.1525	54.1352	55.3483	46.342	54.2653	25.5588	63.253	34.4356	38.2888	40.5604	33.2164	57.6411	47.1751	72.9414	27.8043	33.8405	28.7641	38.3494	32.5897	45.0041	50.5121	34.4893	30.193	43.8065	43.1126	42.9906	53.9609	53.943	37.7238
ALB	65.8056	69.7535	82.091	226.3351	33.3133	35.1488	27.3383	23.7524	16.5051	75.4834	207.055	2.5945	109.5155	156.0942	22.6076	5.392	5.1614	5.3799	28.1872	9.3262	2.2124	10.6164	97.0284	4.8943	3.3485	0.0924	22.5928	3.793	1.3051	206.4063	0.941	2116.8633	11.7576	43.7902	42.4985	0.1768	4.7324	23.5539	2.9717	15.7782	104.9758	30.2857	4.8733	5.4234	54.2754	2.8317	509.3126	8.3798	32.8185
TBP	26.2782	21.7435	21.1325	32.1375	27.3316	23.1493	32.9053	31.9982	25.4494	30.7477	28.8181	18.121	21.2554	24.4755	28.2009	27.8477	14.2393	14.6426	23.2694	18.4523	33.2352	34.1543	36.3798	29.8189	33.6604	11.9969	41.4956	19.6956	17.2564	28.8863	21.2331	34.1105	28.7051	37.8336	17.5083	18.2874	25.1758	26.705	21.8025	32.1657	31.9234	23.9547	23.7008	26.9858	29.9812	30.2334	26.7047	28.3351	21.3136
FBN1	25.5854	6.7652	55.3881	117.9576	41.2205	87.7527	39.8542	19.2818	74.0675	7.448	71.3919	377.0301	12.9046	54.2986	146.8854	48.9398	147.7792	84.8487	40.3665	155.7264	14.5918	31.6156	46.3193	100.7164	77.9972	266.1207	13.2301	161.2861	297.8876	46.9015	136.0844	108.6592	25.9183	27.3557	305.8958	971.1854	10.3404	62.0251	159.6772	211.812	60.7431	62.6996	168.4207	40.339	35.5485	34.0479	10.9433	22.9519	127.6579
ARL2	67.7915	39.1629	33.5802	55.7314	43.9649	35.8439	26.6835	32.0057	35.5718	38.0025	37.0622	45.4066	36.158	48.0062	30.1401	59.1304	43.4446	30.8366	22.4811	44.7793	27.8298	24.8219	37.7606	25.2243	36.2878	48.2481	30.5783	49.9988	34.0527	44.2237	56.6695	21.5888	39.0635	23.4996	61.2299	60.0479	101.2117	39.4421	50.3236	41.1136	37.6173	33.153	53.6012	33.5072	32.2216	39.1417	48.1001	31.6261	48.4765
CXCL12	195.2599	58.5215	276.7873	360.1733	153.1495	353.4888	270.5825	188.1237	456.5055	63.9782	294.7389	329.2373	79.5666	251.0584	121.5959	508.7182	265.658	209.7102	98.4856	414.113	124.3533	124.5849	286.4012	207.4378	440.3279	230.3481	79.4297	298.3995	271.2607	193.7954	296.5014	261.599	280.1651	257.6263	370.8571	198.4967	226.1437	330.9003	314.151	414.3035	166.754	194.3809	318.0587	247.9148	211.0958	294.7099	126.5549	135.5875	340.4015
INSR	28.9725	45.685	37.5427	42.2996	39.4852	37.1509	61.3504	63.5577	46.743	42.494	38.3415	39.3596	24.8396	32.9597	69.0848	28.7706	38.05	40.057	30.2064	34.2702	58.7269	68.6653	46.5341	82.1431	45.7327	36.0805	69.8869	39.2482	47.5853	61.955	37.3939	44.7984	65.4707	60.238	27.8187	47.5606	18.6201	44.654	38.509	47.0746	50.168	31.7687	33.7827	56.0065	54.8807	88.8037	62.3826	44.4297	39.5928
KMT2A	6.9571	15.2794	15.1146	11.9327	12.7156	12.9447	30.8818	27.3681	19.3055	18.6976	22.2638	11.2167	7.9442	9.5924	20.9515	10.8114	10.0825	11.001	14.7535	11.4096	24.7553	24.4361	29.9948	20.6518	28.0082	7.1872	24.7551	10.7477	18.3826	18.161	12.8178	29.0793	20.2475	29.4626	10.5214	12.3086	5.3711	18.859	13.8596	16.3211	20.3897	17.4527	13.8201	23.4209	20.7495	20.4773	13.0611	25.375	11.0848
TINF2	74.5638	66.9238	61.3046	79.4917	92.0676	87.5693	80.6855	88.1238	75.1013	83.2671	85.9458	83.5449	74.6627	87.4488	72.4127	93.4474	59.3658	52.8245	83.1629	73.3018	77.3395	80.3098	85.606	74.1057	90.4748	63.3204	75.2795	68.564	58.1719	77.0104	76.1162	82.5624	76.7284	64.6517	73.1662	92.5534	89.2542	85.1942	82.2623	81.3559	86.7528	75.7225	81.6561	83.7649	63.156	67.5403	89.5689	93.0465	93.3484
AQP4	0.8785	2.9522	0.7089	3.6161	0.9555	1.399	2.5947	2.6929	4.3999	1.7111	1.0758	0.6904	0.6027	1.6223	1.0377	1.0376	0.2652	0.955	0.905	0.5998	2.3553	2.1969	3.0605	2.5669	2.6159	0.2133	3.3992	0.7251	1.0433	0.8406	1.53	2.3985	2.248	3.2382	0.6398	0.0255	0.736	1.9765	2.1607	3.3679	1.1753	0.7879	0.899	1.4123	1.7795	0.9591	2.5988	1.4185	1.6499
MACROH2A1	21.3723	23.5349	11.4898	19.2742	26.221	19.6251	23.1632	22.9088	17.3913	26.827	17.6554	18.2312	31.5286	30.4275	32.9043	20.56	10.8952	7.819	29.0874	14.5089	25.1477	27.0357	19.5949	28.54	19.9301	11.3121	23.5174	16.4197	14.5079	24.05	16.1134	25.373	20.1758	21.0837	13.8003	22.9079	23.2868	21.465	16.2571	21.3599	23.2163	20.135	18.847	26.4607	17.2347	18.6748	22.2338	22.5818	22.3921
ORAI3	16.145	14.8294	8.6286	13.9028	7.4639	13.3073	10.9057	15.3617	11.3921	17.7602	9.8966	8.163	14.7296	12.8973	10.3263	11.6372	8.285	8.8043	9.5814	9.3247	8.8469	9.9504	12.4522	13.7688	11.9952	7.3197	11.4448	10.1459	11.5102	10.7394	9.5551	15.1993	11.3017	11.7837	10.6024	11.4854	20.5313	10.6076	10.5175	9.9941	10.2649	7.5463	9.568	10.0738	9.9156	12.3605	11.6024	7.8611	11.0182
MAPT	12.5289	9.2837	6.9739	8.5454	14.6501	18.8897	38.619	27.9597	14.6511	27.9161	11.1965	10.6689	16.249	33.7066	37.3848	17.9289	16.1408	6.2119	42.6603	10.1157	27.3796	35.3596	9.4076	37.5745	23.5839	10.1753	32.6709	10.3408	16.1067	18.086	14.2308	24.8857	20.8441	18.3146	15.5375	15.3042	20.9953	38.6203	21.8006	10.6845	35.8797	11.3702	11.9573	16.8282	12.8821	27.5001	16.2957	21.2395	15.1296
GATA1	0.2692	0.2202	0.2567	0	0	0.1405	0.5125	0.1583	0.8974	0.0614	0.2743	0.3263	0.0842	0.3195	0	0.4	0.0932	0.1108	0.0343	0.1357	0.1082	0.1672	0.4926	0.1981	0.5243	0.2124	0.1539	0.7721	1.0678	0	0.1766	0.2999	0.0874	0.2857	0.0463	0.5083	0.4819	0.5905	0.2586	0.1961	0	0.4426	0.1264	0.0531	0.1125	0.3039	0.0414	0.1265	0.5512
APEX1	250.7836	289.6778	169.0578	248.3362	206.1979	219.9458	338.3381	295.74	226.2592	265.5544	175.0612	168.6603	406.6236	296.2961	466.7906	217.9095	119.9251	112.9463	255.9824	168.0945	312.6252	354.5168	226.6489	349.9687	191.7666	137.7864	346.941	160.3769	165.9969	252.7924	189.3494	292.8561	266.2774	254.6497	156.6424	154.7606	311.2033	201.1667	168.2596	267.5182	264.3824	195.6834	250.7683	290.1067	176.0246	279.8911	348.2299	257.5543	244.7833
SQSTM1	76.0338	78.131	63.7088	55.175	91.7243	84.3447	62.6981	79.8935	96.2165	90.4678	72.002	142.1887	70.8013	66.5909	64.5659	66.5149	72.4803	37.9594	98.7015	78.4012	70.9763	65.2269	71.2619	72.546	76.0275	94.8045	53.3159	96.4226	77.2575	104.2512	54.0308	71.1722	63.9071	24.1343	58.2009	155.5795	87.6503	89.3549	76.1115	86.8042	69.9192	119.2535	116.5326	48.9483	49.6654	51.9105	80.7664	80.1039	81.233
EPOR	15.5324	9.781	6.5098	6.2326	7.2499	6.7894	8.325	11.3425	6.8855	10.5693	8.0123	5.4921	5.6166	7.9365	6.1908	10.0206	3.7213	4.1544	5.6767	5.5813	6.1412	8.5945	11.464	6.7448	11.5189	3.7464	10.4448	5.3803	5.4014	9.8461	7.88	14.2712	7.2858	8.0555	5.4151	8.3793	9.8139	8.2074	5.7316	7.627	6.8101	6.4575	6.6189	4.6577	6.1465	7.8726	6.5452	6.1747	4.6668
LRP5	54.4744	92.2545	86.9327	73.2056	98.8609	74.3004	92.6032	105.6134	94.1763	86.7204	72.5863	93.865	54.1325	72.836	149.6571	52.0318	62.675	51.0892	52.8145	78.5514	85.2301	100.7974	86.3927	105.8978	83.2405	84.5842	122.3939	84.4725	61.5354	127.4457	96.6897	82.4478	86.4223	52.1239	82.2121	130.0263	73.2028	100.5035	84.0773	109.6174	82.7384	85.1011	129.6118	70.2152	72.3653	77.1225	76.3081	74.6361	88.5027
TXN	494.5395	369.7457	150.5435	428.6115	355.4822	344.8531	418.5421	376.0165	271.607	433.6542	291.7507	360.113	604.9877	511.9521	399.4613	460.9723	251.754	129.5124	361.152	174.0877	338.6333	363.4406	303.4748	359.8585	305.2824	174.2213	356.0876	256.5972	231.1882	341.1304	264.7914	344.4681	345.594	356.907	239.0403	340.87	467.7538	293.1303	294.6061	408.9759	396.8679	250.6363	274.0267	362.0378	259.9425	244.5224	412.0162	393.2343	445.5661
NOTCH2	15.191	40.5847	61.037	44.728	45.253	50.2236	101.5226	91.5145	86.1861	61.3465	71.5929	74.0416	32.1128	33.8385	87.7821	39.9994	80.9711	62.208	66.5008	49.0602	72.3206	98.4878	92.5585	87.6352	75.5614	66.9814	64.1463	71.0128	95.2512	64.0158	64.5028	96.1516	78.5439	93.586	69.2631	118.2421	14.5143	72.4336	66.1847	56.9358	78.6237	65.8844	74.2919	83.0388	73.5813	82.4947	45.8019	72.8655	48.6072
APOBEC3B	1.1297	5.7186	1.8786	3.253	2.2248	2.6901	3.26	1.4016	4.7771	2.8991	3.0754	0.6602	6.5297	2.7381	10.2638	2.1508	0.3668	0.3487	2.6747	0.8332	5.3098	4.9564	4.3928	2.3389	0.7478	0.6268	2.6233	1.0802	1.3853	0	0.695	0.6743	3.506	4.5612	0.2917	1.1999	2.4333	1.27	0.3488	2.2224	3.684	2.6595	0.9614	4.218	2.1544	2.8696	5.4414	2.8536	3.5032
LZTS2	50.4661	50.2553	34.8539	32.5603	42.1893	40.9487	34.0555	57.2681	40.2765	59.0915	33.633	40.6301	44.5681	47.4712	57.2706	33.2553	19.4154	18.3975	31.9219	39.8174	36.8472	46.2996	46.2836	45.5446	42.7124	31.2032	42.5792	33.3872	23.3274	47.4322	32.8987	51.0222	42.0464	16.8277	28.5761	50.5472	71.3089	51.016	27.4089	54.5912	37.8692	41.3978	56.1187	33.5615	28.4178	39.2062	43.3493	34.046	40.0982
KDR	12.0658	20.3842	72.83	52.3269	54.4083	67.9306	42.156	36.8704	55.1858	22.7401	67.0799	70.7283	21.7543	32.3804	48.8654	59.1188	63.6768	55.5172	37.5069	70.7434	35.0897	29.3511	51.2448	60.8153	121.7299	77.4467	33.3188	77.7922	52.2379	40.3069	48.2236	57.8812	54.5326	44.8045	55.6181	78.272	9.9591	64.3713	64.2646	47.3752	36.7545	49.4073	49.4364	44.6666	57.0847	34.913	34.0797	41.9384	24.242
USP7	45.6753	62.1611	47.0937	61.1328	57.9684	61.0866	79.927	76.5724	60.0089	76.8327	74.0806	57.8335	52.4518	57.6974	70.9454	62.5863	49.6424	37.7004	75.193	49.8047	85.3583	84.3767	81.4885	75.022	79.8317	40.5921	82.4488	52.3362	64.1142	79.1647	50.2317	74.8159	69.1755	91.5606	47.2334	55.8783	38.1462	67.2376	53.6744	68.3249	77.9395	64.8256	53.681	80.6686	60.2121	66.9857	67.0867	95.1676	70.8881
TAOK2	19.6165	23.7297	27.8995	24.1718	29.9641	28.1268	25.3702	35.6625	27.1216	32.5217	28.508	29.6177	23.6975	30.4127	32.837	29.655	17.0029	13.5457	28.3235	34.7205	25.9212	30.9819	32.3159	32.319	42.217	25.6001	23.7942	28.7479	21.2776	40.6209	24.1288	34.4097	22.5523	13.172	23.5106	43.4677	29.7032	33.9309	24.9944	35.0245	26.4695	34.7082	38.7858	22.9985	19.4712	22.6266	24.6454	27.2281	27.2633
BCL2L11	17.579	22.6281	15.2599	17.9247	13.455	17.2051	31.7554	32.863	23.9145	34.0237	21.1404	10.5737	32.4703	18.8701	24.0279	17.0502	9.8343	11.2998	55.5333	12.6636	32.0864	42.6053	29.9579	28.2313	28.8362	5.6718	39.4561	11.3208	18.7017	19.3692	16.1849	38.7299	27.0236	31.5213	10.3458	8.5676	12.8544	20.6122	14.217	14.4904	29.394	23.1332	12.9193	30.6208	19.9744	28.259	23.2781	26.1631	15.0448
SLAIN2	19.2659	35.3675	39.8178	43.509	42.0522	48.5633	48.4024	49.2773	48.0732	44.9773	52.9819	53.6411	26.9576	29.6872	45.3986	42.7122	72.2785	36.6285	62.9614	38.9755	48.4916	54.0959	57.4338	50.7544	60.881	42.7357	51.5479	48.3242	43.3715	39.6106	34.9814	65.2573	38.3103	69.8349	41.893	65.1778	18.575	50.1344	41.732	44.2599	50.8317	52.9276	40.8193	49.7236	49.664	33.1964	45.8289	66.1349	39.9254
MCTS1	16.4607	12.7225	9.0874	12.7939	12.7965	12.6836	17.7359	15.389	10.639	14.4089	10.972	10.4212	11.5542	15.1331	13.33	13.7218	11.9555	7.6374	12.9154	9.5879	18.7405	16.7575	16.1408	13.6338	14.8108	9.0974	17.9857	12.082	10.7603	12.4561	11.5261	13.753	14.3006	19.7913	10.7458	10.7084	13.1475	12.9585	10.5576	12.652	14.9893	12.6706	11.3349	13.9325	15.6575	15.5125	12.5748	13.6299	12.1886
ERCC1	49.2153	32.7796	19.4761	30.9424	29.4942	30.655	34.7124	36.8095	27.7746	40.7688	26.4781	23.701	35.3282	39.1479	41.4695	34.3969	13.4707	10.6049	28.1431	19.9215	31.7608	38.8883	33.5149	38.7431	25.4918	15.5328	43.2498	16.317	16.636	31.7967	31.449	37.3312	38.0382	28.3697	22.5459	24.7832	49.7377	28.6964	25.505	30.2018	37.314	25.7021	31.3335	34.8397	22.8237	39.5822	45.6769	32.5791	38.9764
BAG3	119.2249	147.0064	94.1744	83.7655	172.5837	99.2271	96.2223	116.4468	89.0337	124.379	114.8372	162.5399	84.7954	111.1334	64.8916	149.7564	83.8908	44.9538	93.988	71.3448	59.9139	82.4627	106.1028	118.0391	101.7052	75.8549	94.3861	96.9492	56.8068	130.2106	96.4367	107.5442	101.7669	77.9682	113.1422	114.6766	131.1917	124.8216	137.0059	176.5142	102.1317	99.5513	119.0342	90.7819	87.7456	85.6657	108.9297	121.7565	183.6973
RASA1	12.7816	29.186	33.363	34.614	41.0479	36.7561	60.0346	55.2088	35.3573	45.4467	44.5757	38.8686	20.7842	25.47	46.2132	33.7871	31.7873	27.7973	43.3694	27.9051	60.5487	51.4817	59.1475	50.8969	56.0945	24.4474	56.5177	37.4533	34.8356	37.7107	34.1329	61.5637	42.6336	67.6348	31.0112	41.7027	14.0378	43.5013	33.0759	46.8352	47.6984	37.7231	36.2125	48.564	43.9351	38.8966	33.0064	55.0079	27.7579
MET	20.6167	55.2697	47.6411	41.702	47.6232	63.3801	50.2256	52.8331	42.1168	37.5117	66.4566	52.8702	17.3988	32.9103	18.724	43.6042	31.104	56.534	42.7218	43.0441	48.7236	66.0319	53.0346	30.9307	56.4808	20.1523	44.2771	39.9212	34.5937	47.3483	28.867	59.0705	29.1388	51.5016	27.6974	28.2587	16.4551	52.1048	46.957	45.9511	67.798	41.6065	42.454	66.6857	58.0388	43.2875	32.8986	89.0477	58.3724
SUMO2	99.0062	141.6505	79.9278	142.1383	109.541	124.0254	138.3294	130.4199	105.414	123.9535	119.0111	93.099	135.1684	137.2747	131.2719	128.6947	101.9092	83.6869	105.6449	86.9364	123.784	138.5529	130.6577	132.7014	117.7512	68.8387	128.6091	85.1951	92.3007	101.586	85.2726	126.8076	130.6512	136.8465	85.5555	86.0701	130.0847	99.6212	86.0268	125.3696	132.4485	73.7275	86.8156	111.038	113.8993	106.6343	137.432	127.1592	143.2955
GIGYF2	10.7222	20.8525	19.2809	18.9865	21.0296	23.0477	36.5381	34.2358	27.0899	29.6865	28.0135	21.4437	18.5212	18.7611	33.6498	18.0081	18.7935	13.4332	28.786	18.721	32.696	35.1862	33.0421	31.8217	31.8895	17.8154	31.9118	19.3102	24.3359	28.8544	18.0813	41.5996	25.7378	30.1281	18.1334	23.3387	12.0636	26.9821	21.5949	25.6924	29.3504	25.1311	23.7406	27.7564	23.9498	23.3701	25.9391	36.5092	20.9363
TRAK1	21.7938	34.0215	29.6671	32.3407	33.1195	32.499	50.9582	41.9432	33.0315	45.114	37.5978	37.5893	22.0675	28.5346	44.2006	32.3558	27.2033	21.4757	32.696	23.8172	42.8434	49.247	48.895	49.4801	45.3159	29.115	51.0045	29.795	23.3608	38.1054	35.6011	58.3318	40.1918	42.2741	33.8489	38.7623	19.8016	41.4851	33.882	36.7709	40.5313	27.7104	30.1866	44.3382	35.3431	37.9599	36.9215	38.3219	31.726
UBR5	11.0279	29.6906	40.5152	34.3981	38.8835	38.2602	81.2306	62.4361	53.8062	47.852	59.2741	38.7749	21.5762	29.956	68.7112	27.0188	36.5308	28.8772	47.5334	34.058	75.1752	71.2822	70.1892	58.9167	66.3055	33.4216	67.8788	37.4514	52.7392	56.2013	39.6661	81.162	57.16	77.5783	34.5691	43.6497	11.8636	53.3927	40.2254	43.1843	58.574	44.2858	43.2491	62.7191	53.732	60.0943	36.5669	68.0766	30.9296
FES	19.2592	10.853	18.8581	17.866	30.6565	21.666	16.4687	19.2818	24.198	17.1143	16.1651	25.1894	9.5119	22.0743	19.8618	23.5992	9.6312	10.5165	9.033	25.573	17.2577	17.3567	18.4946	24.2448	23.6528	18.9301	16.2621	21.3846	16.3233	23.0299	19.5061	20.8247	15.4007	5.9423	17.3092	37.8981	19.3634	26.0389	18.1916	25.5017	16.8861	18.3859	28.976	14.9996	11.5985	14.7975	24.5524	13.7443	16.5297
COPB2	17.4842	28.7441	25.0427	34.6237	31.9999	38.572	41.5801	45.0799	39.6264	42.8668	34.5673	35.3755	33.2602	38.5139	44.7124	38.0613	33.1097	18.298	58.9013	27.817	40.5703	46.6959	40.1772	46.6773	40.1736	27.3218	36.836	31.8873	37.7491	35.3705	29.1975	43.6417	34.9399	41.5975	36.2181	37.4605	22.8575	37.9439	36.1362	37.6543	44.7505	44.9008	34.8122	39.4108	34.1004	33.8017	37.54	48.1698	37.4057
MYT1	0.0585	0.0383	0.0167	0.1545	0.0355	0.0509	0.0557	0.0688	0.0344	0.04	0.0373	0.0203	0	0.1544	0.0998	0.0725	0.0068	0.0401	0.1045	0.0236	0.0863	0.0242	0.0268	0.224	0.1211	0.0058	0.2007	0.0124	0.0565	0.047	0.0384	0.1211	0.1329	0.0355	0.0504	0	0.2008	0.1284	0.0803	0.1194	0.0504	0.0087	0.0092	0.0115	0.0652	0.0472	0.054	0.0825	0.0737
FLT1	9.6743	10.3602	37.0254	26.4684	31.3827	34.3706	19.7731	16.6423	25.6121	10.601	26.24	47.0341	9.3129	13.4573	13.9934	38.7162	35.9756	24.1537	16.8857	38.1606	21.7357	16.9831	24.9154	30.0461	46.5377	30.1902	20.03	36.1138	27.1606	26.119	33.859	25.0743	20.3523	22.3734	34.3793	38.752	4.5157	34.5513	37.3747	34.8492	23.6341	27.0453	24.6032	28.3325	29.6186	13.454	20.5025	31.3436	19.0758
POLG	14.2934	15.4999	17.3415	17.0486	22.7482	18.8673	21.6019	24.2153	19.5393	25.9875	19.2663	22.1304	15.2969	18.1508	32.5743	16.2261	10.766	10.957	18.749	20.1758	27.2291	26.7124	24.5074	28.2697	23.92	16.9949	26.0205	17.8285	16.2856	26.0702	19.7946	25.3137	18.487	12.1977	16.8917	33.8532	17.4788	25.3185	16.9654	24.1654	21.9985	25.4884	27.3838	20.0138	15.2044	20.2243	25.6773	25.4706	19.6374
PRKCQ	3.1082	5.604	1.79	2.5445	3.6436	2.799	4.4866	2.7959	3.9679	4.7821	4.2068	1.6252	1.8882	2.6688	3.2025	2.8978	1.421	1.4883	1.1659	3.4542	6.5355	4.4168	3.6614	2.3507	4.184	1.1421	7.9192	1.8906	3.6981	3.3013	3.2194	5.0825	4.5886	6.7278	1.238	1.3348	2.0002	1.9072	1.7562	2.3623	1.826	2.7145	2.7662	5.8395	2.1397	5.8185	3.7498	3.4177	2.1886
HSPA5	479.3491	409.7929	263.8766	477.6019	429.8676	503.3095	508.3733	499.1507	489.6775	488.0997	429.6055	409.7781	553.4841	779.6831	511.1605	552.0006	226.7751	165.0753	756.5056	356.697	495.4937	550.1683	422.4685	555.4009	398.5832	240.0153	453.4662	326.3023	401.3746	514.69	340.6649	506.741	446.5825	425.6427	409.5395	361.0013	506.2308	539.376	539.3178	525.6007	594.9022	395.647	513.8512	583.6499	341.7107	380.8886	466.2732	531.4109	614.9847
HLCS	6.7962	10.5637	9.0915	10.6183	9.7785	12.5007	20.4085	20.7719	13.8218	18.2629	13.1239	9.4343	9.4276	14.1259	21.7571	11.6586	9.4531	7.5377	25.288	9.6264	18.6396	20.2785	15.9811	20.2582	13.3199	8.5599	19.0739	11.4305	10.8759	15.1209	12.0138	15.4891	16.5418	17.2127	10.8384	9.2925	8.0825	14.2765	12.9045	10.5098	19.3554	22.1821	12.9375	17.4862	12.4209	14.6485	15.4988	18.7799	12.3823
ARG1	0.4525	0.3257	0.5868	0.608	0.658	0.7872	0.6605	0.4524	0.3549	0.3716	1.0834	0.4074	0.3399	0.191	0.4941	0.5379	0.1671	0.1986	0.4617	0.4563	0.7036	1.649	1.3247	0.6662	1.2558	0.2856	1.4483	0.2692	0.5627	0.5447	0.6235	1.3251	0.4993	1.9486	0.1246	0.4784	0.216	0.5029	0.3477	1.2396	0.7792	0.3517	0.1416	1.2489	0.3782	0.3503	0.3062	0.8789	0.3991
BID	21.5804	20.8139	11.2039	19.8192	18.4998	17.4201	19.9093	19.1057	14.2019	19.1926	14.037	20.6586	21.4269	23.7181	25.7654	21.8727	14.1695	10.7208	17.0823	16.3025	22.9229	21.8252	13.9523	22.2464	17.0333	11.8751	21.1904	15.7928	14.2713	15.6959	17.903	15.4737	19.0497	18.7251	15.9863	20.485	21.6074	15.0149	14.9502	19.5832	17.4302	13.3232	20.7633	22.5182	14.2673	17.6872	20.0289	16.8526	19.3211
TIPIN	9.7021	7.1014	5.5652	7.5647	5.3902	5.9692	8.2589	7.6971	5.7223	8.5289	7.5257	5.1288	3.9694	7.4074	11.4578	7.6258	4.4513	3.7015	6.0406	4.8209	15.0953	8.3496	9.0553	5.9149	7.3001	3.2541	9.415	4.5799	4.7475	7.7075	5.2682	7.7711	8.8511	12.0736	4.5436	3.9314	5.1843	9.1559	4.9901	7.2862	8.4837	4.712	6.1275	10.1181	8.3351	6.3611	8.4581	8.8661	5.312
DIABLO	0.327	0.2549	0.4292	0.2769	0.4895	0.4517	0.6867	0.6788	0.4526	0.3554	0.6026	0.1998	0.4334	0.3958	0.7482	0.4573	0.2065	0.1425	0.4563	0.227	0.6111	0.5616	0.8975	0.5777	0.6743	0.1878	0.8246	0.2697	0.2722	0.5788	0.3976	0.9	0.5899	0.7963	0.3377	0.2942	0.3702	0.481	0.2376	0.7904	0.467	0.4744	0.3432	0.5233	0.5065	0.6049	0.355	0.4248	0.309
MAPKAPK2	118.089	110.6799	79.1601	103.8628	130.4015	101.8662	108.3956	105.1726	112.446	128.8654	130.9177	99.3694	100.0583	125.511	109.421	137.959	68.693	52.47	160.0739	85.0186	101.8456	131.7183	109.0669	129.8794	102.4772	68.9306	94.9099	83.0264	100.2773	121.5109	90.8295	118.2628	105.7471	81.8544	79.8226	113.1034	158.0561	127.3979	96.7854	132.6204	151.6496	99.9303	115.944	145.3399	80.3761	93.4052	123.264	176.2353	176.6368
MAP7D3	6.2222	6.8146	19.1525	15.9148	12.0531	17.6781	10.0603	9.7094	10.7416	6.0409	17.8742	39.4233	5.933	8.8019	8.8974	17.5955	37.6584	25.9294	5.193	25.285	7.9757	10.4118	15.5659	10.357	19.5835	39.3662	7.3576	30.3042	24.1834	17.0046	16.1729	11.4841	9.0111	12.8703	23.6285	38.0208	3.7246	20.5835	19.2834	17.1536	8.769	12.5813	28.4941	11.167	16.7094	7.4036	8.4165	12.3632	10.8233
NQO1	94.6042	51.9771	48.4963	65.4257	88.1644	163.4924	89.5016	84.2976	152.7229	72.0613	71.7219	208.725	125.4353	114.701	67.2071	138.1957	315.5937	23.8687	704.6138	53.6057	45.0837	56.626	88.3053	96.3634	87.3596	204.8013	20.373	159.1383	80.9844	90.9358	205.2707	91.092	49.9687	25.0084	261.1242	164.3501	103.0517	75.0789	245.3441	65.4584	253.7015	545.1312	140.5276	74.9702	68.9882	41.9882	89.1008	236.4036	54.2734
TJP1	13.8607	35.1821	47.8278	42.4662	46.3061	47.7265	53.4888	47.546	43.776	38.8222	59.4302	54.5718	20.0725	27.7624	40.889	49.9464	65.0809	39.4636	46.3073	49.4892	48.1312	49.015	57.9175	47.2498	79.063	47.0672	39.8193	55.6621	47.7303	47.0209	41.3612	54.5983	36.2164	57.08	49.6524	62.4352	14.6942	55.4503	51.2646	51.0039	55.6132	50.6175	45.5816	55.2973	53.8931	35.061	32.688	65.1755	37.0886
CCAR2	47.1346	44.9245	27.7545	34.7342	40.5848	39.0198	46.6646	54.3724	38.5003	61.214	39.8685	31.4299	44.5029	50.1032	57.5524	39.0907	17.1127	15.2971	46.4023	33.5489	47.8542	53.7864	49.703	48.7391	45.0644	20.8011	52.5481	25.722	25.5484	43.0255	31.3104	52.7183	45.5112	30.9075	26.3898	33.4247	56.4582	42.4975	30.8289	40.7719	48.3277	40.5706	41.6172	50.1819	29.1765	44.6272	53.2308	53.6788	46.0159
SEPTIN6	16.8817	20.2766	15.2953	21.558	22.9526	29.2234	34.8248	34.8462	27.9477	46.9716	25.816	18.352	20.1364	32.4201	33.3995	32.2356	11.3055	11.5582	21.6542	19.7689	23.9568	29.4428	33.979	22.7232	29.6928	10.682	30.204	16.1857	20.9599	19.302	16.3533	32.0978	27.3307	30.6507	18.3778	19.5015	17.4517	33.6303	23.5099	22.885	28.3274	20.3493	20.4429	31.9767	18.9414	27.6815	28.5099	32.2773	21.9202
F2	0.0264	0	0	0	0	0	0	0.0233	0	0	0.0202	0	0	0.0627	0	0	0	0	0.0202	0	0	0	0.0967	0	0.0772	0	0	0.0337	0	0.0318	0	0	0.0514	0	0	0	0	0.0232	0	0.0462	0.0273	0	0	0	0.1104	0.0511	0.0488	0	0
POU5F1	1.5081	1.4122	1.0355	1.2694	1.4902	0.4117	1.6344	2.0674	0.7098	0.8574	1.4183	0.3616	1.1109	1.2486	1.2351	0.4482	0.1446	0.0191	0.3906	0.9687	1.4929	1.7007	2.5897	0.9428	1.0845	0.1785	2.0689	0.3549	0.4627	0.8379	1.827	1.0856	1.1521	1.161	0.4793	0.7097	0.8515	0.7125	0.4585	1.8054	1.7979	0.541	0.4576	0.9606	0.737	1.1899	0.878	1.352	0.7674
TERF2IP	98.6346	60.853	50.7888	59.2129	63.4541	68.8271	70.8832	62.4996	50.441	71.5359	63.4907	61.995	67.2076	77.7827	53.46	63.474	49.9744	50.5271	57.4673	59.4556	64.4887	66.6308	66.3233	68.9019	70.8994	46.5294	65.2037	56.2437	53.0671	50.6559	57.6781	74.6159	59.9822	63.0362	49.0784	54.3791	62.9638	63.9636	55.0751	80.8119	65.9201	52.1148	47.0374	60.3617	56.3855	52.1147	66.6677	67.3371	61.5992
RPL18	1569.838	1013.4045	348.4984	704.6286	586.3269	522.0591	738.9993	898.8865	689.6502	869.791	481.7561	296.0795	1200.4011	831.7221	887.6734	492.7461	145.5391	258.9574	404.6628	392.8915	726.6524	663.8476	620.171	831.5722	437.2522	161.7409	1071.9282	267.5327	388.2419	636.4374	515.5218	641.5297	945.124	536.0186	270.3687	229.2664	1464.1865	452.9133	363.5822	647.0465	570.401	408.2196	447.9152	611.3386	428.1438	1053.4636	1248.4211	598.4109	719.6754
RPL4	1446.3146	1453.0521	749.5949	1296.3752	967.0907	1002.4574	1661.1407	1494.2501	921.5226	1289.8505	1037.2654	755.7821	1548.1564	1273.7467	1621.1391	860.4206	642.0558	741.5963	785.4961	860.7985	1412.298	1364.1219	1177.8212	1497.2585	950.126	548.6295	2052.8326	787.2401	969.8079	1130.732	977.8417	1225.1901	1641.3774	1595.9584	647.439	544.1972	1429.1523	825.0991	729.1667	1069.7903	1104.6081	818.3499	865.1955	1227.9629	1077.9436	1689.0056	1763.4641	1154.9025	1131.3694
PPP2R3A	10.2319	16.6201	13.406	19.955	16.099	14.3868	26.217	24.5471	15.5902	22.6408	16.3203	16.6244	10.7445	11.3772	23.4127	14.2198	12.493	9.8522	26.4178	11.5711	30.1509	27.5496	20.9721	25.9979	21.3951	9.5459	25.2711	12.2659	15.0272	21.3834	12.4413	22.9485	25.4317	35.5239	10.4795	11.2994	7.1344	17.4721	12.3817	18.3805	23.4078	21.3128	16.6574	27.6244	22.6265	18.5283	17.7676	32.3411	18.9573
ACD	37.0719	25.0779	14.9134	19.8841	17.2912	18.0799	19.5533	23.2149	21.4557	27.9124	21.3768	13.2053	21.2537	26.0017	20.0271	20.3059	7.3211	9.1292	15.3528	12.3536	18.4743	25.2865	25.6515	19.3729	20.1133	7.5466	27.1135	10.0348	10.6207	18.3252	17.5197	27.5271	22.4849	18.4613	12.0343	15.5759	41.2695	19.5526	15.4582	20.9185	24.6761	18.2341	17.8259	24.0762	12.4827	25.9843	26.0874	22.0379	24.063
EEF1A1	3511.2627	3404.5297	1699.0799	3294.8984	2465.4492	2573.7454	4087.0388	3661.3405	2618.5642	2976.1142	2433.85	1831.5252	3909.6208	3011.2087	3849.7182	2259.5576	1872.7959	1843.5713	2051.8776	2111.9768	3214.4803	3026.169	2856.1779	3725.6881	2434.4346	1507.5996	4221.6938	2066.1848	2567.3709	2620.2521	2353.2351	2838.1298	3989.4493	4268.0808	1788.2638	1538.9219	2743.6555	2306.4372	2132.0358	2529.5674	2849.9975	2086.3494	2336.8225	2943.5874	2847.9891	4104.942	4254.8769	2780.3848	3201.5282
SP1	45.0581	81.427	88.0087	71.8697	77.8483	76.7593	134.1278	109.8524	95.6079	104.8939	106.7588	76.7021	55.0386	53.2747	104.6603	65.1924	66.6602	68.3519	84.7538	66.9724	133.0346	129.1715	124.474	108.1677	124.4422	55.9187	123.0129	68.1056	91.3458	88.6104	68.8959	135.446	106.9825	149.7561	60.9183	80.7296	37.6777	99.3838	73.8083	83.7357	110.2429	84.5665	75.0603	109.4703	101.485	97.0787	90.7524	115.5899	62.8595
PAK1	17.1873	31.1809	19.3501	34.2684	30.031	28.628	46.0051	39.9873	35.5018	46.6498	28.9342	24.498	30.2167	38.2892	44.0879	28.7434	15.3832	13.2694	44.6473	22.8454	38.3316	39.3225	40.9899	43.9455	29.815	14.6585	37.6695	20.4019	27.4749	25.2928	24.3264	46.4983	37.2554	36.8787	19.2682	24.1565	26.5892	32.9501	24.9246	32.2025	36.5486	22.5321	28.5427	45.3835	27.434	33.6704	41.0827	38.5771	28.1465
GNAS	269.897	286.398	204.6971	274.7027	257.8577	262.9619	295.0103	285.1879	241.2763	355.3031	215.8085	228.1548	321.3536	315.656	317.7141	260.2398	201.7285	194.4298	320.3388	236.8399	255.0403	268.2217	256.8948	296.8166	229.3734	224.8159	395.3772	261.3177	225.2468	246.8596	267.4647	251.9446	294.497	275.8931	247.6757	257.1436	315.6127	261.5624	238.1349	275.4518	295.326	262.091	240.0452	278.8998	229.4817	277.3635	283.7637	249.0837	286.6203
FGFR1	48.9629	56.5441	57.7827	54.6121	53.1604	58.5089	61.4933	56.8924	62.4792	43.5875	64.9289	66.1196	42.0852	53.1505	64.867	49.3948	55.07	38.9422	41.5442	57.1423	30.4089	59.2405	86.1418	65.1764	63.284	55.3232	70.2135	61.1502	58.4978	52.9027	68.5608	101.8658	63.5098	48.3452	73.0902	96.4748	55.8439	62.4047	61.9738	59.9473	70.7632	48.0708	63.919	84.6642	55.5998	66.0615	41.7844	53.1854	62.7964
KCNH5	0.0217	0.0053	0.0124	0.0391	0.0264	0.1419	0.0569	0.2494	0.1983	0.0223	0.1288	0.0226	0	0.1334	0.089	0	0.0038	0.0492	0.0541	0.0428	0.0394	0.054	0.3979	0.1537	0.0437	0	0.0559	0.0069	0.0245	0	0.0535	0.1869	0.0794	0.0148	0.0898	0	0.0243	0.186	0.0313	0.0285	0.0337	0.039	0.0051	0.0772	0.1091	0.0263	0.0251	0.0255	0.1079
COL3A1	938.6452	56.6499	504.1271	1240.5279	319.9786	524.4278	580.0549	193.4943	680.117	58.1548	338.7567	923.9097	436.871	1083.7091	5780.2401	494.0725	312.3617	311.97	547.482	1048.1159	180.348	742.9408	316.4071	3915.6387	492.6901	1578.0253	92.962	1151.6849	563.8744	253.6263	803.6131	3373.3745	191.6523	209.6497	1743.1468	1827.0672	135.0176	364.386	748.9603	1259.3497	1122.8619	282.1403	978.2446	902.861	145.4107	652.6826	110.6025	111.6096	526.1941
ACTA1	1.6566	0.4395	0.538	10.3784	1.3023	1.4021	0.341	3.9106	0.3161	3.5541	1.3343	3.861	0.7146	1.063	0.825	47.8349	0.1861	0.1843	1.4733	3.9827	2.2687	0.7788	0.6145	0.5933	0.327	0.318	1.1261	0.685	43.3166	13.4203	0.3526	0.8551	0.8282	0.8962	0.5087	0.5072	2.2042	14.3389	7.6678	5.872	0.7401	0.8031	0.6727	1.1122	0.8983	0.3899	1.9422	1.052	4.6122
POLR2A	65.8235	157.1512	119.3724	78.377	112.4514	114.8694	185.1695	182.3149	128.6093	179.0329	146.8775	84.8426	115.7603	117.0166	200.6198	105.6643	84.6422	52.6731	159.5382	101.6216	113.3808	157.5043	157.6205	169.0248	144.1999	72.0678	161.3946	94.0475	92.1185	145.6728	103.3073	247.4683	128.4444	117.6992	99.1354	111.7835	87.4167	175.9461	126.6696	114.17	173.1461	147.0084	143.676	151.188	127.0328	145.6644	135.2165	177.1339	127.9558
PALLD	63.5863	188.5531	80.7775	131.5488	95.5771	122.2379	119.2825	181.0397	105.8851	122.3195	161.6126	88.6807	62.3233	123.3793	106.9908	133.3428	50.683	32.1743	111.6117	100.3886	123.4325	121.5564	170.2259	121.5244	130.2854	32.3542	174.6956	59.1946	67.0221	118.4052	68.5292	163.2063	133.7373	157.0162	83.4806	59.5397	74.1486	138.6446	92.3656	130.0678	139.1343	91.1342	93.6923	148.6365	117.5181	106.1592	146.0029	214.4727	160.114
SEC16A	39.4644	49.0323	43.0029	47.3207	54.4134	51.2239	75.961	90.7686	71.6228	91.4821	63.8091	44.7102	67.6642	65.6284	75.0133	64.9719	36.3146	24.8516	102.8324	41.7305	63.8853	83.3783	80.7088	82.4466	70.2024	30.6544	66.4102	36.3327	50.3652	63.8305	41.3559	84.0339	67.5611	56.4812	49.4468	49.787	42.5863	72.7613	59.3723	51.4839	86.5109	93.8801	60.2561	80.0622	49.1228	67.8087	60.2792	74.9967	65.3133
RECQL	2.6747	15.476	22.8743	28.9444	22.7754	24.313	32.864	26.0032	23.6136	19.9997	30.0206	34.4499	11.0922	13.7655	33.2908	25.109	30.2876	19.5088	25.2662	26.8813	29.7601	27.0016	32.5407	26.8804	37.7881	31.6993	23.6306	32.6302	34.2955	23.4328	24.915	36.9578	21.7118	29.5724	29.6385	47.3576	6.1041	27.5703	26.1197	30.8341	28.0363	24.7487	30.4563	29.355	28.4588	21.4586	18.2931	30.9152	19.8531
SUB1	69.3788	61.2516	50.8979	78.5028	78.6424	77.0108	70.0687	93.3291	64.5487	81.9711	63.6572	58.9914	59.7451	128.2711	50.4484	93.2363	58.2997	36.1546	108.4011	47.8654	73.0788	145.4384	66.5148	73.1278	75.5529	42.4779	72.2019	52.7474	52.6623	52.2099	51.1403	84.6693	85.2427	86.5477	74.1001	38.8655	63.1095	107.2188	127.8007	65.1942	107.0276	41.5526	49.766	48.5717	71.8976	78.7919	79.2526	75.4257	79.4112
RPS8	2878.4411	2337.4782	858.7014	1710.2783	1319.2716	1342.4024	2275.0887	2115.0742	1233.8874	1753.5823	1259.6103	835.1008	2585.6885	2014.3919	1987.943	1337.5344	495.148	835.9517	974.0412	1048.9721	2003.854	1861.4307	1415.7584	2036.8496	1197.5484	478.8957	2706.8222	874.9701	1140.7648	1433.2104	1302.5731	1533.3506	2221.424	1726.397	675.6702	572.8189	2567.7575	1128.6605	830.155	1437.7319	1391.0569	917.7263	989.4653	1450.457	1272.9864	2277.8924	2627.7073	1503.2716	1559.2418
NF2	22.1856	25.6022	18.098	21.1724	21.103	17.4202	27.5764	29.7108	22.5989	35.4446	19.5683	16.7744	24.6379	28.5075	32.0361	23.7218	14.0164	11.0468	23.3874	19.8247	20.7201	25.3805	23.7192	26.8922	21.0445	14.4371	19.0681	16.6757	15.0107	21.0487	18.0853	20.8222	25.4438	16.2223	18.9494	20.5892	24.2919	24.9876	20.1453	20.0069	27.5619	16.737	26.8629	22.9981	21.0892	24.6217	21.863	21.473	25.9898
RBM10	96.7437	79.6277	47.1461	43.7578	58.3229	51.3604	67.1804	79.9576	60.8574	89.5645	57.9889	43.9048	74.3758	77.4305	86.9065	42.2651	16.7632	27.0749	63.0991	47.8675	71.3246	84.3371	64.2534	84.6208	56.0751	27.977	80.2637	38.928	43.8365	78.4799	43.3665	86.5088	55.0176	37.3812	30.689	50.2333	81.8858	64.6586	41.198	67.9062	64.2498	60.1649	61.9168	52.5859	38.5374	56.8591	83.0867	78.4227	73.2383
BNIP3	29.2386	20.1024	40.7089	28.0516	29.2794	30.5328	26.0988	36.3529	28.9454	30.0552	30.6989	47.4857	20.004	21.9055	20.6659	32.9112	78.2377	60.667	30.436	40.1771	30.8457	27.4706	28.234	31.9011	33.4732	54.6556	23.8113	42.0106	48.6285	36.225	28.8917	25.4477	22.6045	30.9826	32.7709	51.2954	24.5174	30.8929	35.1995	26.1464	28.1435	47.8542	36.0862	21.6057	43.3246	19.06	28.8181	29.3592	21.7396
TNRC6A	12.1352	18.7185	22.7322	16.5498	18.5473	17.0796	29.3743	32.2821	21.6215	21.7865	25.0814	20.5124	10.1672	16.0292	25.0246	19.489	23.1323	19.3623	16.9574	22.3635	24.0618	28.3383	33.808	25.0088	37.7365	19.9534	22.8418	27.2727	24.7826	27.1713	21.9745	33.113	25.1272	26.8252	20.4674	28.6301	8.09	27.6263	20.0892	22.2581	24.2222	19.2428	23.5672	23.7763	30.7219	27.4003	13.5104	23.2914	11.0976
HUWE1	27.5698	63.6856	73.4299	50.0458	60.3207	62.2835	120.5092	116.331	94.1239	88.3056	88.8945	65.13	51.7828	50.4128	132.1859	47.004	62.6717	45.5822	97.3364	58.8696	107.1886	114.2987	107.5791	103.3363	99.5084	58.3297	95.7051	60.7938	81.9401	92.468	66.2519	117.2461	87.0244	97.5497	66.8985	85.4363	30.7523	87.1955	73.5943	63.2525	94.5737	90.1455	89.3708	108.96	83.3581	89.2929	69.0368	107.8443	72.4677
KIF6	0.265	0.3266	0.2646	0.2111	0.2665	0.259	0.4187	0.3134	0.272	0.3627	0.3361	0.2929	0.3918	0.3838	0.2771	0.4106	0.3554	0.2367	0.7551	0.2491	0.2041	0.7986	0.5159	0.4433	0.2883	0.3871	0.4383	0.5248	0.1814	0.1358	0.1943	0.9315	0.6039	0.6977	0.3378	0.4216	0.2927	0.2226	0.2646	0.2465	0.3029	0.2174	0.6566	0.2668	0.5562	0.6438	0.255	0.371	0.2291
SUPT5H	64.9684	57.4293	51.0481	37.2751	53.5593	51.481	60.1515	69.8545	56.3219	76.107	54.3904	39.3822	60.5268	59.2301	70.3451	38.8538	19.6565	20.4567	63.7067	44.0544	65.9063	75.0958	61.7196	62.2606	58.0057	31.0232	72.2787	35.6659	35.6148	61.739	38.5193	88.6425	52.1024	29.9958	28.3638	53.1304	62.4886	58.7856	36.0855	60.396	61.8688	62.7825	56.2046	53.4528	32.7777	49.5828	67.5751	70.7912	68.5154
NUTM1	0.0638	0	0.0548	0	0.0387	0	0.1215	0.0704	0.0375	0.0437	0.0731	0.0331	0	0.0379	0	0.0474	0.0442	0	0	0.0483	0.077	0.1189	0.0292	0.0141	0.1515	0.0094	0.0365	0.0203	0.0513	0.096	0.0628	0.0609	0.0466	0.0581	0.0824	0	0.0143	0.014	0.0263	0.0837	0.0659	0.0286	0.03	0	0.0267	0.0309	0.0147	0.06	0
MB	23.6599	20.4274	4.375	11.8659	11.0135	19.2666	22.2846	22.9194	12.1312	30.3653	8.6445	5.4697	21.8603	29.413	18.4136	15.8785	1.1286	1.135	70.0248	4.7786	19.7852	19.1163	17.4891	19.5154	8.1022	0.7975	15.8702	4.4346	15.6829	13.3916	7.7733	16.8177	19.3435	6.7573	4.1431	0.852	26.3672	10.5858	8.7984	16.1381	29.8517	34.8483	9.5936	9.6011	7.6493	9.3092	30.513	27.9807	17.2066
H1-2	332.7627	53.4868	138.685	29.399	49.3822	72.2595	28.5918	39.5848	104.7268	80.3317	45.0613	53.1806	115.4586	102.9753	41.6192	41.9074	57.0116	119.9237	782.3693	75.7999	80.1279	66.6657	38.8723	63.8189	48.1521	86.1094	41.1392	75.5876	93.5953	54.6724	85.9879	84.293	23.8927	32.9085	89.3784	38.6942	154.5009	66.6847	106.8322	62.1272	149.9515	338.4951	63.7186	55.4592	40.7991	21.0879	44.4531	109.9032	41.7974
SEPTIN7	24.3525	36.5371	30.746	44.3841	36.1959	47.6019	45.9078	41.9526	33.6954	33.7246	47.0272	50.4515	24.8364	34.7024	38.7269	47.044	49.6739	31.4467	34.3125	42.8109	40.5324	42.2261	48.816	39.1826	56.4215	37.9124	40.0286	43.0934	42.369	34.8669	33.5745	50.6864	37.7185	47.508	42.2462	48.9428	22.1265	38.8854	35.5186	49.3521	41.9069	30.3788	37.0888	43.3421	40.9526	32.2149	37.2009	51.059	40.4806
CTNND1	12.0442	13.7105	6.0304	11.5602	9.9214	10.7086	13.6141	11.8567	8.313	12.8051	9.6737	8.534	7.5193	10.9281	9.6478	12.3985	7.2755	4.4082	10.1118	6.4769	15.1436	12.3888	13.7286	14.7109	11.6088	4.6142	15.3871	6.91	5.8117	8.554	7.6276	12.5657	12.6717	14.4678	5.8563	5.3153	7.9952	9.2474	7.0108	9.4481	10.6912	7.5197	5.9988	12.2813	9.8852	9.4571	12.1574	13.0106	10.7489
FKBP4	112.275	128.561	37.8841	66.9537	65.5025	85.9199	111.0527	144.1409	80.759	142.5883	66.7421	47.7903	140.4052	161.8643	155.9423	70.2958	20.0676	20.1276	231.3447	43.9403	122.6141	172.0089	74.5018	142.213	77.5311	18.9897	123.474	44.2047	76.4992	133.5125	54.1729	134.3382	78.1711	73.6055	35.1115	30.0069	102.8875	97.384	70.2276	90.5695	125.3085	130.8943	60.9716	83.4292	59.5642	92.1682	134.8753	132.9656	116.1885
SEC24B	20.9187	41.6258	45.5499	45.6279	44.6245	47.4189	71.3645	65.4358	47.9898	55.6791	53.7263	46.7045	28.6106	34.2159	58.3465	40.9359	43.3642	41.4913	54.5312	41.0707	76.767	65.0123	71.6841	62.8322	70.4138	34.4446	74.0431	42.684	49.1872	49.0031	43.5045	73.0559	58.8015	94.9172	39.676	47.6731	20.0789	52.8115	44.3096	49.0152	61.2465	49.7118	44.7322	76.617	57.0917	53.4764	49.8225	75.9916	35.7928
SERPINC1	0.038	0	0.1303	0.0547	0	0.0793	0.506	0.268	0.0447	0.1039	0.058	0.2761	0.2852	0.1502	0.3109	0.5077	0.1315	0.0938	0.4358	0.5054	0.0611	0.2359	0.2084	0.4025	0.2496	0.1798	0.0868	0.4114	0.0733	0.0457	0.1869	0.0363	0.0739	0.0345	0.3922	0.043	0.3738	0.533	0.3439	0.2656	0.2746	0.3064	0.1426	0.0898	0.127	0.2939	0.2803	0.2855	0.1435
SELE	21.4853	1.2609	70.135	1.45	48.4137	6.5513	5.0994	5.344	7.7284	5.9329	44.0776	118.7825	1.2196	0.4505	2.032	47.7791	6.4391	9.3596	7.8857	1.6604	6.4331	1.9403	27.9763	19.6361	58.8338	0.7083	0.9678	2.9959	2.2064	39.2337	3.0315	23.7502	3.5669	37.5422	6.1359	2.1	5.3304	8.4011	137.9013	152.1176	4.2224	5.0395	2.4672	2.469	2.0254	1.2994	1.8186	2.5516	27.4636
BIRC3	5.262	9.8682	10.581	12.6777	23.6519	16.4219	15.6549	13.8798	25.2583	18.0467	14.8317	11.5999	4.2465	12.1617	21.2911	22.6627	4.4273	12.3202	13.7905	12.0844	68.3511	38.4946	24.8775	9.1468	17.4859	4.0415	28.4892	7.8831	14.5586	11.1571	22.4797	16.3752	21.4459	18.4616	9.6746	7.0607	4.5267	12.843	10.461	21.7968	25.9593	9.5018	10.6771	40.9071	18.2424	17.222	28.9743	45.5149	15.1625
IRS2	35.8815	37.9965	55.2703	44.3452	41.3159	43.9043	38.9157	31.062	47.4147	21.7907	51.5	50.0432	26.2828	31.3838	17.4749	22.4631	73.157	79.0628	30.6927	34.1028	50.4431	55.9372	44.1585	52.5087	44.3802	44.3783	54.5385	36.4161	48.4158	55.6304	76.4546	45.4708	37.555	60.3116	33.0602	70.7	18.7474	41.0741	32.7391	39.344	34.2565	33.8639	44.3618	57.6771	47.8803	25.1345	37.8576	64.3935	61.4437
DNASE1	4.5398	3.4758	2.8445	2.451	2.9213	2.5668	5.342	6.0933	3.2872	5.2639	4.1954	2.1517	3.2467	3.8652	4.399	2.5801	1.572	2.3076	3.6262	2.6971	4.7084	5.5618	5.4403	4.9012	5.3489	2.1355	5.0955	2.5382	2.9015	4.8342	3.1175	6.5999	2.8569	3.8436	2.2493	2.5715	3.2213	4.3534	2.9032	3.6469	3.9587	3.9582	3.6528	3.3678	3.7017	4.5711	3.3393	3.9978	1.893
FST	68.2506	30.0386	27.9035	31.4466	31.3632	24.094	33.0647	20.6003	20.3484	20.5059	39.6069	20.5953	15.1174	50.2014	21.911	51.2851	17.3673	61.8875	22.5592	18.795	28.5612	30.279	28.395	43.2069	26.398	16.021	29.7798	24.0315	24.8143	47.2855	22.7208	38.9044	24.0598	42.0026	15.953	18.1865	25.4944	32.2251	32.703	38.9171	29.5276	16.6214	18.2957	25.5785	22.8741	18.3813	33.9869	29.4217	52.8688
SPOP	27.4395	37.8457	32.8895	38.8238	36.3581	47.3389	53.7606	49.7594	39.7435	47.9597	42.5637	36.5463	26.8147	40.7355	39.053	44.9154	29.8196	28.3715	40.4057	35.8847	44.1296	46.5403	48.1849	46.2315	50.7814	28.5077	46.0114	34.8371	41.4492	36.4857	33.3288	58.1522	37.4431	42.6198	31.4342	38.3358	33.6965	45.1178	36.688	44.9143	43.6991	35.6336	32.6564	35.0753	34.3334	34.376	49.2344	55.6987	34.6337
PKD1	5.4282	13.5686	17.0523	9.3386	12.6884	10.9928	9.9429	21.1918	18.4429	12.8168	13.978	14.6224	7.2325	8.5716	21.1991	8.5058	5.8954	8.3836	10.4332	11.7006	11.2848	17.6293	20.9356	18.8638	18.3745	11.7233	16.362	10.081	10.2939	18.7767	11.4221	19.4407	13.643	7.3572	10.5531	24.2627	7.8135	18.3537	10.2172	18.7629	15.1009	18.1797	22.9844	13.9915	8.9425	13.1993	8.943	14.552	12.6695
SIPA1L3	9.2918	19.8686	10.7551	14.3737	16.0093	19.2966	27.3241	39.453	24.7725	46.4248	19.2302	9.1699	18.789	17.1477	37.769	16.276	3.0854	4.6573	30.2631	9.6174	25.3994	37.7087	27.7334	34.4359	20.6328	3.1034	26.426	6.3515	11.6586	31.5235	11.0047	32.6759	27.1772	15.749	8.7425	7.97	14.6778	24.2139	17.2812	16.2876	28.8601	18.8577	14.6946	23.5815	14.1023	24.3262	26.8906	27.4331	19.5606
CEP170B	26.5019	44.3337	20.6183	22.0379	34.0522	23.0025	25.8385	39.7434	27.4368	42.2545	24.3154	27.6594	31.8885	36.4811	47.911	26.5655	10.7038	9.3374	38.4941	19.0753	34.3278	42.9243	31.4654	46.1721	27.4032	18.145	31.7396	19.0883	13.7633	41.3215	22.4865	34.2865	30.077	13.7242	20.4126	34.1671	39.4422	38.0434	20.8955	38.0397	38.9472	41.1404	48.8155	42.5498	18.2043	26.8834	31.6043	39.9845	40.4764
F10	19.3104	3.6861	11.2427	13.6976	3.4556	27.1405	6.6382	14.2467	17.1406	3.7865	21.5295	20.649	4.824	11.3498	8.7856	6.628	6.1589	10.1555	3.7159	19.731	4.3141	5.8925	15.1617	8.2794	10.3508	20.851	2.4851	16.7359	37.6457	9.0057	9.7818	18.1433	7.916	2.4659	19.0414	52.5485	22.1871	16.3485	10.4135	21.3018	4.346	10.7349	12.6195	6.9129	5.8056	9.4792	7.3738	10.9851	24.9726
PLAT	71.3565	153.574	57.883	109.2078	98.2627	113.2666	195.24	101.1595	129.7066	109.025	91.4951	59.6448	102.9696	251.8989	85.295	84.7156	16.7412	19.0616	180.6276	63.1385	44.7801	114.9384	102.9899	193.6142	88.1679	19.5366	89.7176	29.1754	40.9849	57.8237	48.4281	194.3903	84.8634	44.136	82.1739	30.7721	159.1416	122.5333	68.4047	106.1424	211.4509	39.2854	64.1046	138.1134	56.056	112.0011	120.9083	101.6964	150.4204
THBD	45.7128	31.5387	60.6724	38.763	84.3126	47.5254	29.7629	28.6208	68.2917	31.2474	78.8248	118.0523	16.1934	41.0674	14.1453	117.1634	39.1056	39.8112	27.3362	58.1596	23.3733	35.2201	60.5889	65.2159	110.7236	25.69	11.4213	36.9645	36.2257	64.1016	39.7285	35.5037	28.9232	47.6811	49.1669	66.8788	41.2881	66.8862	79.9949	176.3701	56.9179	40.2076	62.7342	43.0988	36.3155	18.1163	20.7965	46.5303	134.0644
NOG	1.0497	0.5496	0.5005	0.3023	0.4665	0.6574	0.6662	1.3274	0.9058	1.2451	0.9625	0.8725	1.4455	1.0246	0.7164	0.6239	0.1454	0.6337	2.4367	0.4446	0.4221	1.1303	1.1845	1.7	0.6133	0.2278	1	0.5799	1.0354	0.8845	0.4477	1.9045	1.6011	0.6367	0.3253	0.3568	2.8814	0.7061	0.3169	0.8566	0.7953	0.3766	0.3943	1.5315	0.468	0.948	0.6136	0.296	1.2566
CHRD	6.4308	1.4095	4.5647	4.7603	5.1711	6.4382	5.9197	3.7556	5.5918	3.252	5.2926	7.112	3.427	11.987	7.6388	6.5957	2.752	2.1973	4.7277	7.128	2.5129	3.128	6.6051	6.6809	6.7128	5.4992	3.1441	5.8974	5.6001	5.818	5.2352	8.3327	3.7802	1.15	4.5953	9.4275	8.6343	7.0885	4.5705	8.8582	5.1189	5.6855	11.8596	6.9134	1.7497	3.0037	2.1837	4.7042	9.2403
ID3	98.1238	53.4572	81.796	188.812	109.0999	108.6347	51.7097	83.9626	119.2465	59.4612	145.6852	129.5579	65.5751	140.5065	32.2455	377.2379	108.6119	50.8644	55.0243	201.4649	31.8121	38.5789	97.7149	81.498	166.6302	63.9749	21.1251	131.1402	104.535	118.8707	100.858	71.9519	51.3169	38.8776	173.0304	180.7607	292.8876	107.7646	172.4475	262.1473	88.4809	82.4196	133.4067	50.1233	99.6796	36.2815	36.0922	39.9511	167.6184
TARDBP	55.2039	58.2228	36.686	47.5601	51.3541	48.8971	59.7665	58.5654	41.6837	54.2738	53.9963	43.0055	40.7184	54.4477	53.2503	51.4801	35.7643	25.7728	51.7246	40.9232	61.0147	61.8902	63.383	55.013	64.8129	32.7965	63.4389	41.2793	40.6846	49.7366	38.8364	59.3871	53.9181	64.8875	38.6326	44.2985	47.5085	47.5413	40.0205	57.82	60.0266	42.5295	41.7915	46.359	47.0942	52.4786	57.0142	70.1539	54.9066
DMD	6.3291	24.6899	24.4562	22.811	18.5491	14.1809	36.9692	40.8288	23.0326	22.4497	24.5303	28.1154	5.8624	11.2782	37.5909	12.818	44.0998	24.9509	14.7793	20.4449	36.293	34.2101	30.3969	33.5504	26.2329	34.3429	46.7947	27.8344	25.5566	26.4992	23.4005	32.9095	33.736	42.9016	23.9516	27.7825	6.6917	27.0422	17.6908	25.3255	26.6865	20.761	23.5712	27.3386	43.3231	25.401	22.8196	35.1458	14.6957
TNRC6B	4.348	10.7746	11.3167	8.7899	8.1128	8.8394	17.7737	16.3301	14.0523	11.851	12.0109	7.6054	7.6867	8.4236	12.3283	7.2913	9.6596	7.1059	9.777	8.0348	13.1857	15.7233	16.1569	14.8041	16.1444	6.8301	12.1948	8.8992	11.8377	11.455	8.8266	15.5212	13.4296	14.8523	8.0001	8.8733	4.3323	11.8207	8.9842	11.7207	13.034	9.2544	9.3575	11.5062	16.3713	12.1359	7.411	9.8751	8.1327
IL10	0.2725	0.2484	0.3787	0.5885	1.0851	0.2235	0.2594	0.1889	0.5038	0.2131	0.2082	0.5662	0.0183	1.4942	0.3985	1.128	0.8762	0.3685	0.1192	0.7067	0.1252	0.0725	0.2849	0.6533	0.9667	0.4377	0.0668	1.1787	0.6385	0.6092	0.728	0.2788	0.2085	0.124	0.8846	2.9107	0.4704	0.4611	1.843	1.6678	0.2011	0.0873	1.0967	0.046	0.2766	0.1883	0.0719	0.1281	0.4415
GSTM1	52.7077	0	59.9039	0.0384	42.433	42.9455	38.3038	0	0	0.0729	40.7032	20.985	0.0751	51.6868	0	25.6574	27.7186	0	867.111	0.0322	22.4173	0.0331	49.6362	0	0.0195	0	29.9138	24.595	0	0	0	0	0.0259	0.0242	0	17.6298	24.6387	33.1997	88.022	24.4163	0.0275	365.2407	33.9567	0.0946	71.6147	54.1984	0.2705	0.0501	49.2571
LEP	177.1578	26.8448	223.5607	76.5736	488.7082	360.9098	44.9229	14.1302	285.6479	30.9824	83.3276	919.1268	22.2441	52.2467	17.6353	347.8706	1816.8747	164.3033	7.4735	231.4541	4.2887	40.2097	104.4147	248.5876	260.2593	1082.2705	0.2679	1163.53	256.3465	326.5585	598.2214	0.6155	93.5236	15.5142	1276.5253	714.5541	122.2781	550.2042	1029.093	151.3405	49.0782	311.7064	848.4734	39.9487	432.4733	2.4948	147.5316	19.8449	20.4155
HDAC9	0.8126	1.2159	4.6695	3.3619	2.175	2.6021	1.9113	3.0275	3.1142	1.9704	2.6494	4.6677	0.7555	0.9895	1.7605	4.9819	7.5833	8.9712	0.9237	4.6304	1.9764	1.6368	2.7932	1.5923	4.7793	5.6094	1.3437	5.016	4.9654	2.8489	2.5315	1.7778	1.9854	3.2012	3.2226	9.0177	0.7979	3.2117	4.2512	3.4108	1.5079	2.2533	2.2039	2.4356	4.8734	1.2557	1.2996	1.8944	1.5134
ZC3H11A	0.0157	0.0205	0.0418	0.0376	0.0632	0.0436	0.0695	0.0552	0.0184	0.0286	0.0439	0.0163	0	0.0083	0.0427	0.0155	0.0361	0.0129	0.0319	0.0095	0.042	0.0583	0.0573	0.0968	0.0724	0.0124	0.0537	0.0133	0.0269	0.0628	0.0154	0.0698	0.0406	0.0807	0.0054	0.0236	0.0234	0.0641	0.0086	0.0547	0.0323	0.0702	0.0049	0.0309	0.0785	0.0353	0.0048	0.0294	0.0099
FHL1	201.2453	75.8236	204.6559	208.4253	544.7299	464.6911	90.0165	74.5278	267.399	63.6211	325.225	2044.7207	51.4485	110.5642	57.5573	566.4351	2906.1841	530.0114	42.6776	388.5554	47.646	63.3855	220.9554	267.2037	512.9547	1308.7892	34.4096	1653.1629	946.7259	472.403	783.822	96.5223	190.4624	110.4996	1070.0149	2634.7395	138.9436	502.6977	923.6744	356.0388	125.9156	432.5331	792.6181	101.8467	750.5846	40.8817	112.7643	119.3105	195.7542
MYH11	45.8355	240.6067	83.2828	140.0146	72.8931	118.3521	122.8314	334.0457	106.6549	156.2792	116.492	69.0143	79.9762	223.1724	97.1726	82.7944	14.9644	27.7909	113.6663	139.6456	92.2004	116.1466	130.6576	119.8659	128.723	37.4149	227.4782	53.7407	44.1163	155.0931	80.46	134.3246	115.7134	73.323	71.9187	128.0282	85.8765	155.1533	82.8474	118.0491	79.7442	80.5139	123.4235	73.4643	147.2245	160.4287	170.7754	261.2914	166.4405
NCOR2	35.43	71.242	41.4676	33.4039	46.5765	46.8966	44.3838	70.7001	62.4731	56.9199	39.5758	43.2441	42.7298	52.0483	85.0405	33.2726	15.4614	16.9144	53.1076	27.3602	52.3143	62.691	58.2389	101.1832	47.492	25.0267	63.7629	26.4646	27.036	60.5284	35.2047	79.0129	61.4019	25.498	30.5148	58.8806	48.7982	67.3754	31.8765	60.3755	59.4234	53.878	63.8887	71.1695	35.6111	53.8274	53.8076	51.1808	70.1435
TRIM33	11.9809	23.2634	22.2523	26.0494	26.4375	23.3094	42.6689	39.7465	29.1047	28.5115	33.2755	20.2824	14.265	20.6951	37.0862	25.9322	19.7276	16.1387	29.196	19.7502	42.4286	43.2087	39.9174	36.219	46.6786	13.1702	40.1329	17.7708	23.2278	24.8506	17.8441	41.7366	33.8335	48.5487	16.2335	20.3083	8.9399	31.4935	19.4592	34.5821	37.7255	29.252	22.1288	34.6108	35.7323	29.6199	23.9354	40.5355	18.1266
BCOR	6.8994	21.0493	12.7857	12.1126	17.4368	15.5919	22.7007	28.0467	20.0113	27.2916	20.5097	13.7376	15.1184	10.5119	22.5594	17.7863	5.9704	6.749	22.3081	11.4302	27.7072	28.1449	24.7341	27.7207	26.051	4.7332	34.0757	9.0988	13.1632	20.6821	13.6747	33.159	18.8342	25.7489	9.1326	10.0017	6.5173	18.9657	13.7712	18.8346	23.0663	18.8503	13.5115	21.6474	17.9854	19.0751	17.718	24.4271	16.3068
RPL7	1841.6884	1666.0024	711.973	1378.6377	1059.457	1187.5044	1717.8336	1650.3644	910.3848	1363.9137	1064.9558	722.7919	1460.4144	1363.6876	1405.2028	868.4145	730.5444	863.6015	802.6934	853.1529	1736.1487	1376.4465	1309.0308	1483.2694	1028.9972	514.8446	1963.9245	755.0273	1095.81	1306.1622	917.4048	1207.6012	1755.4115	1877.0749	594.5119	470.0761	1461.4872	844.5913	723.3205	1183.1478	1111.5651	823.2434	786.7583	1211.2357	1224.3832	1617.9278	1865.2141	1249.582	1252.7314
SMN1	9.7045	3.7556	3.4503	6.3791	5.0553	4.0835	5.7405	4.8052	2.3651	4.8512	4.8391	3.5479	2.2524	5.559	5.9296	4.8173	3.1284	2.4908	2.5637	2.9296	7.5443	5.9612	5.7938	5.9185	5.7301	2.3535	7.3383	3.4029	3.6982	4.9953	3.638	5.9234	5.0924	8.1018	2.9022	3.1831	4.1981	5.1961	3.7726	7.5022	5.9399	3.7021	3.5316	5.4969	4.4627	4.6429	5.8048	6.9068	4.9022
SUMO3	105.3794	143.6676	77.8186	143.6038	128.0936	144.8037	144.2361	150.5965	122.2634	146.3022	129.8565	130.4837	124.884	148.2746	148.8316	148.647	100.8261	58.3068	127.6654	102.15	152.2461	130.3128	146.6683	141.6724	129.1804	100.0055	140.3538	118.3823	108.9042	110.5999	106.4289	126.1073	143.3404	124.857	111.3247	134.9826	149.5468	122.7498	110.2653	140.3344	151.3009	113.0929	121.0237	140.7406	115.8634	127.1927	155.2137	141.5992	182.7137
SEC23IP	14.1603	20.3493	20.3528	29.9785	28.2323	27.5758	39.8553	37.8843	30.9141	33.4828	30.9226	27.3673	22.4084	28.3667	43.8881	34.3751	25.6157	15.7429	46.5889	24.6576	38.8727	40.876	39.1544	39.657	36.9259	17.159	39.1332	22.0108	24.7249	27.6424	21.999	44.7932	30.1723	42.6784	25.4544	26.7399	15.7901	33.5978	28.9785	28.9825	42.1537	35.4422	25.3854	43.2787	28.7299	28.4189	32.5777	46.99	26.1999
SF3B3	35.7221	55.2119	37.7843	45.4998	43.4739	45.0362	67.3498	55.6961	54.7188	55.3014	49.5339	37.1972	49.7604	43.6125	81.9987	37.3864	27.719	26.4317	48.4554	38.7817	66.1155	69.5111	60.0668	66.4852	51.5456	23.6322	75.1158	34.9389	45.0375	44.6294	36.7914	71.1936	53.6434	66.7827	33.422	40.0905	34.6578	48.8492	35.6349	44.3741	61.0642	45.5343	46.4606	74.2833	42.9985	53.335	69.4156	71.0907	49.431
TIMELESS	6.8527	10.6469	8.2477	10.9202	10.9667	11.7744	17.0548	13.353	13.3534	14.937	10.6913	10.0792	11.8364	15.0291	34.4541	9.9445	8.2241	4.944	19.6455	8.0718	16.9669	18.1076	11.6704	15.1078	11.0125	7.3594	16.2432	10.2531	13.6656	14.5975	7.8827	13.4044	11.2496	10.5336	8.4724	11.5608	8.827	12.5271	9.862	12.8332	14.8929	19.4317	13.3001	16.7131	9.9172	9.3098	11.7305	12.5481	12.2495
LUC7L2	22.6374	21.8486	13.765	18.0199	19.9846	20.3769	27.2198	29.9104	16.3731	24.2951	22.8777	13.0918	12.348	24.0208	19.5497	19.3853	10.4224	10.4687	17.8829	14.1534	31.5293	29.441	32.9959	25.2294	26.7892	7.8901	34.2866	12.599	12.6527	21.8534	14.4795	28.539	25.6408	30.9329	10.6291	12.3546	16.7148	20.6618	11.998	22.9984	23.9686	19.0561	12.2413	23.6064	23.4682	23.2376	22.1055	25.4598	17.3971
NOS2	0.3195	0.8813	0.8097	0.5258	0.8851	1.2548	0.5504	0.6846	0.6266	0.2707	1.279	0.3162	0.3429	0.6382	0.8723	0.2713	0.4742	0.8016	0.5473	0.4328	0.5385	0.4537	2.0604	0.2823	0.3667	1.3238	1.9309	0.3492	0.2643	0.6777	0.704	0.8282	1.5407	0.4846	0.3772	0.5172	1.5391	0.4272	0.3383	0.3592	0.3773	0.5595	0.643	0.702	1.0685	0.8687	1.0814	0.615	0.5033
VCAM1	6.0862	5.8445	17.2914	28.5815	18.6674	20.0057	19.562	28.3799	31.5094	10.4953	17.4696	25.3963	5.1946	11.4546	29.3163	70.9997	24.2096	17.9537	8.3834	24.1726	12.549	17.3637	25.6241	20.2338	29.4345	13.7132	12.549	17.7118	16.7631	26.0815	14.2363	21.5671	29.7461	32.7211	39.2953	12.9375	8.6768	19.4183	37.9564	37.2877	13.1821	16.4338	18.4866	26.1799	7.2338	32.0584	13.4811	12.3246	18.6252
COL5A1	32.4969	11.2877	36.7586	59.8777	20.3527	28.3361	23.2789	17.7215	44.3981	7.5357	21.7841	54.6068	16.6516	60.6771	307.3654	25.7746	15.9676	13.6121	28.43	48.3582	12.0986	30.1647	31.0484	157.0907	24.5271	59.8179	12.7535	39.7734	17.7592	21.9417	49.9533	96.2741	16.0122	12.033	81.2188	109.7462	12.0797	26.8077	34.4058	63.8944	42.0708	20.7197	54.8042	36.0359	12.3793	27.3183	11.027	11.9793	48.0618
NDUFB10	273.6699	187.4065	131.1389	154.2859	159.744	167.6207	140.187	170.3483	161.9136	191.1492	118.2324	156.2729	295.4298	227.9376	176.707	161.0521	102.3433	115.3393	157.3649	130.2365	155.9689	141.5345	136.9671	165.3866	132.2791	152.7789	151.6439	143.5109	127.3504	157.665	143.3697	135.4597	138.862	73.9602	139.3401	167.4144	316.9169	137.9043	134.4426	146.7613	135.788	145.8591	153.0972	127.3749	115.9995	131.0967	201.5506	129.878	183.085
EDC3	21.3873	23.3202	16.542	21.38	17.5024	19.5372	30.1139	25.2625	22.0387	26.5525	24.0416	13.2829	19.0176	21.308	31.3188	20.209	11.241	10.3292	21.7617	15.7353	26.3414	30.6402	26.0294	30.8593	24.4391	10.4152	30.3437	13.7754	15.7964	21.2325	19.8221	27.7708	24.3699	24.5688	15.2297	18.1944	17.0127	20.5425	17.4683	21.7124	25.9561	17.7646	18.0955	29.1736	17.4936	26.5621	28.9285	27.5312	21.9149
NFRKB	20.0125	27.0214	21.8008	24.1269	22.5753	23.1392	41.4516	37.7629	27.2771	35.5019	34.2257	17.1691	18.6401	24.6846	41.7296	24.053	12.7621	16.0995	29.8933	18.676	41.0462	46.4969	42.9313	36.8112	36.9572	13.2066	50.5509	17.5452	20.3087	32.7391	26.532	46.8271	38.1967	40.3382	17.3637	21.6664	20.9112	30.0931	23.3673	27.9827	38.9181	30.2278	27.4157	31.5474	25.4912	39.3834	31.7325	37.8468	22.2778
RNF169	1.7157	9.2259	10.0852	8.6023	11.1098	12.732	20.3548	16.7704	13.4682	12.7218	13.9971	10.358	4.4317	4.8839	18.2095	6.1767	7.4307	7.4057	13.4036	7.5254	24.5838	18.9187	18.2191	16.2107	18.0352	6.0517	23.4871	7.5846	12.3813	13.3985	9.9899	23.1893	14.726	23.6166	7.3617	10.8884	1.2989	13.3758	8.9043	8.0077	15.5741	15.3173	8.4325	17.8516	12.3227	12.9176	13.2741	20.4173	5.5741
RAVER1	2.151	11.7989	7.5076	8.4196	7.7715	7.0726	8.5747	13.9125	13.4932	15.3267	9.0093	5.8244	10.148	8.5434	19.7349	9.4888	2.3183	3.9729	13.5081	6.0687	8.8555	12.7774	11.0083	14.5117	9.8483	3.8349	11.3882	3.7792	6.7366	13.1083	5.9285	13.1972	9.6335	5.3085	6.5125	8.1483	9.1937	10.7223	6.6414	10.6729	11.2369	11.7068	12.4606	11.4502	5.7652	8.9369	11.1669	10.2601	12.3875
UTP14A	23.6008	27.1403	14.4876	19.0997	19.3719	19.8652	31.3696	27.4391	16.4574	24.029	21.7886	16.2501	22.8805	27.854	32.995	16.646	8.7566	9.7473	21.4445	16.3622	31.8511	33.0856	21.5474	29.5276	19.4977	10.9138	36.435	14.3757	17.6991	22.4358	16.5405	29.7936	21.431	20.6681	13.9731	15.2704	21.1543	19.7014	15.6694	22.6823	22.4377	17.0672	18.6561	28.3827	16.8673	22.1552	27.3141	29.3858	22.3193
RAD51D	3.4049	3.6449	3.6897	5.1152	4.6143	3.9249	6.0993	5.5637	3.6649	4.5627	4.4615	3.5929	2.5963	4.2645	7.2256	5.2617	3.2849	2.3933	3.7339	3.6154	5.8056	5.8634	5.6181	4.6396	5.3974	2.8105	7.1078	3.5783	3.4815	4.2768	4.5989	5.6659	4.9465	5.754	4.4588	3.8708	3.5618	4.6604	4.1442	4.0849	4.5824	3.5208	4.6154	5.2255	4.0689	4.8589	4.6946	4.7641	3.6878
LDHA	179.4044	203.9934	201.5575	273.4549	336.7997	289.8017	181.7821	185.9059	258.4568	205.4944	201.427	343.6763	209.0482	299.9593	190.3129	343.0931	305.3092	189.5741	254.6505	264.8938	221.3532	203.2899	187.566	210.3445	204.9433	319.5592	160.7472	340.3658	232.8649	229.2231	272.7946	181.1505	220.1508	169.6225	353.4202	387.7269	222.3848	279.2287	310.2198	271.3178	247.755	170.8016	415.4214	285.1856	266.9133	146.9605	229.2374	279.9596	329.7033
TRIM24	11.9682	15.8046	13.9057	20.0285	15.289	14.6711	25.2186	19.6762	14.8528	21.275	18.0816	11.5595	10.7297	12.5698	22.7202	12.7148	11.0748	10.6693	17.7116	13.3475	25.167	25.3302	24.2764	23.4832	20.8513	8.3648	26.689	13.0604	13.9574	16.8498	10.9306	26.3828	18.2806	29.9106	10.9271	9.6207	8.7029	17.3016	13.5692	18.191	18.9233	15.4639	11.5296	19.1376	16.9532	16.8175	19.8266	21.9697	15.7994
KMT2D	5.5942	17.3373	21.5882	12.3522	22.089	16.3708	38.0011	38.2607	35.0031	25.5251	26.809	17.7563	12.9214	13.2741	40.6694	11.7539	11.8427	9.8889	23.9919	17.2607	32.6165	32.6814	36.8748	33.1578	40.8527	12.6512	30.0255	15.5593	23.7234	32.8718	18.404	36.8319	26.408	22.9846	16.3248	27.7133	6.4062	30.8212	23.2707	28.443	28.2812	28.6605	29.5496	25.9027	23.3299	27.6045	17.325	29.1243	14.6923
SPEN	15.5296	39.5759	35.1898	23.4474	34.0923	35.3346	62.6368	62.6914	42.7645	46.6105	49.9215	33.5786	21.3836	23.1204	53.8289	26.6624	28.6049	19.4211	36.7741	30.6296	65.3046	59.3257	68.853	53.3204	61.9384	22.7552	64.1055	29.0899	39.1679	49.9832	34.9846	63.5359	44.7725	59.0238	26.7419	45.237	13.1482	45.6212	32.2925	38.4802	50.0157	50.0633	44.9561	57.5797	46.0374	51.2114	39.2533	64.2378	35.4594
STAU1	69.8638	121.1521	97.6103	127.4194	118.0738	125.4553	159.4902	147.7794	123.8353	146.7248	122.3623	116.8689	102.1416	111.9891	172.7939	120.6713	104.1518	78.5183	164.4061	105.297	140.7571	154.9681	129.3474	167.5473	143.7616	86.5035	143.1731	109.952	111.6505	119.9385	103.1129	165.2628	127.3949	141.9597	100.8871	119.6758	85.3799	136.7132	112.7557	132.745	147.2848	134.237	121.0345	146.9317	112.6622	112.4851	129.8786	153.4395	137.1788
UNC45A	46.4578	51.0064	29.0694	31.5152	36.0485	38.3455	43.971	52.1941	43.9706	55.0544	36.2708	32.379	46.1989	47.8158	53.8999	28.4139	17.6886	18.4598	38.4826	33.2817	37.049	44.9414	42.3163	50.0747	35.1108	28.3656	46.5474	27.986	28.1728	42.738	32.777	45.1817	38.6256	17.1626	25.9107	43.1247	49.663	39.4541	28.1737	39.9946	37.8254	37.7884	47.668	31.5753	25.2985	33.2747	54.6428	45.8964	49.5152
NCKAP5L	12.6428	19.6487	12.2426	11.7813	18.5302	13.8617	13.209	16.7089	14.8857	19.6244	13.5301	18.843	12.0873	16.1277	25.901	14.0648	9.5007	4.7199	13.075	10.2387	14.2143	23.8588	19.7424	25.5221	15.8085	13.3726	22.228	14.4616	7.6002	19.5812	17.7059	21.4039	16.7879	9.1616	15.4685	23.3871	17.8635	18.0403	15.4914	21.7604	16.3448	14.7216	28.772	14.6813	11.0596	14.251	15.5705	14.1923	19.9394
INS	0	0	0	0	0	0	0	0	0	0	0	0	0	0	0	0	0	0	0	0	0	0	0	0	0.0745	0	0	0	0	0.1228	0	0	0	0	0	0	0	0	0	0	0	0	0	0	0	0	0	0	0
BIRC2	35.5068	56.2006	46.6321	70.662	59.8197	63.6877	76.9381	64.5529	49.4252	67.0909	64.173	58.3266	35.9429	48.9874	75.4767	53.9667	43.4424	38.8813	67.443	39.2083	86.6934	83.5285	76.1184	77.5103	77.7868	32.0964	86.6855	46.716	53.0521	56.5559	48.3256	106.6403	61.4311	104.226	43.0817	53.1429	30.5657	60.7264	47.6579	76.6681	75.8718	49.075	43.5933	74.9879	68.6353	48.9633	68.1302	90.4957	54.1439
PRDX5	1126.2562	719.9321	319.7561	367.3296	482.6639	521.9122	425.0067	501.1356	472.9298	696.6674	348.7039	411.9257	766.6305	780.431	553.1137	367.3158	171.4154	216.3638	528.3778	383.2825	491.0337	432.5367	399.5598	482.7146	356.3123	344.5	441.864	367.14	333.3942	515.9656	391.8803	446.2459	475.816	173.9942	276.4725	424.7491	1131.7007	411.3199	306.7073	611.7167	383.7434	415.3873	443.0078	314.6066	252.254	342.6779	723.5924	464.5283	669.3644
KDM5A	12.6874	22.5178	26.3757	23.5219	27.3255	29.5534	48.8253	41.9255	33.4122	30.6841	35.2501	26.4497	16.3838	18.9715	43.7596	17.9758	22.3907	17.3193	32.7126	20.8127	49.3515	49.0231	43.931	46.0378	45.1366	18.7974	47.7485	22.2153	32.2331	31.3421	25.3167	52.5638	33.8825	51.6415	22.0422	26.3386	9.9419	33.8743	25.3822	30.4518	35.536	30.576	24.8007	37.053	32.7944	30.32	31.7492	41.3751	22.6761
CDKN2AIP	21.8067	30.4257	21.7301	32.4996	28.6698	28.9573	40.3754	44.1545	22.5198	39.9528	33.7213	23.7471	17.1707	24.5933	31.7094	30.2226	23.4963	18.7052	24.6358	24.02	54.9757	38.8778	39.8255	35.0347	41.509	18.1147	51.1919	21.8599	25.4376	31.3272	20.7264	45.452	36.6997	51.2544	17.3061	22.8158	23.7572	28.0854	19.5467	25.4796	35.6208	28.7063	25.1122	29.4242	34.9947	28.4568	42.4522	43.2004	22.2154
BOD1L1	6.8237	17.6274	22.9068	16.5681	20.6303	19.91	38.3847	32.8591	22.0959	24.0953	33.278	19.7688	12.393	14.8146	31.3277	13.563	14.4871	15.861	24.333	18.6817	34.6495	35.8923	35.6587	28.4679	40.6494	15.4663	36.1957	19.6661	25.7416	25.2059	17.9404	46.6721	28.5668	31.5373	16.1796	25.2424	6.3685	28.0769	20.1104	27.0558	28.1522	23.5772	20.8327	25.6383	26.3443	25.3126	17.3938	32.8087	17.0011
PRKAB1	19.4209	19.5114	12.5573	23.2075	21.4548	28.1353	22.0209	21.3072	22.2125	21.3334	20.5205	18.2204	20.0017	25.6712	20.3683	19.3426	15.5753	10.5421	26.6716	17.8186	24.0845	25.6284	22.3495	24.4065	21.7818	15.0272	25.5956	15.4725	14.3952	19.4571	22.2898	24.0676	19.2964	21.3992	16.6724	19.617	18.3058	23.5817	21.1073	16.7573	21.5073	16.7211	18.0399	29.4079	17.0218	19.3173	26.0322	25.4482	22.1855
PLA2G4A	11.3693	15.1556	18.8504	16.8373	21.3859	28.4431	20.6945	18.3377	22.5968	13.81	25.8142	31.7887	16.4588	13.0087	29.7983	16.8592	29.2573	24.2678	13.7711	17.9518	15.7824	23.6284	26.6107	21.7287	16.1488	34.3299	18.3927	25.5946	23.1215	13.4619	39.2948	22.6015	16.5698	22.3595	40.8249	39.7204	10.5304	23.0517	26.9915	18.8034	21.8594	13.8031	22.161	31.8484	22.9146	16.5581	16.3726	25.0426	19.907
CKB	64.0439	48.064	127.4185	35.7498	50.9255	51.6914	18.9586	57.022	52.2206	21.413	42.8207	62.6565	42.3007	40.6802	26.6841	42.2808	49.3924	96.9511	23.2581	83.6259	26.2289	19.7173	43.2257	31.4371	31.614	78.7617	13.2298	76.3827	61.1079	73.6441	69.7589	16.2548	31.8876	17.4808	55.9953	76.246	98.9368	57.2027	38.5995	45.459	38.9464	45.5697	69.2422	34.9221	45.0835	21.3906	37.5645	30.0702	55.6931
RAB6A	57.1618	97.5082	80.4086	108.6927	93.7618	104.6765	128.4319	117.4447	98.2738	110.5466	109.5165	119.9261	74.3969	92.9628	112.2995	118.8019	128.0231	65.6451	117.0422	93.7321	121.8236	123.0607	125.7835	115.6224	144.6962	78.5556	107.9983	99.2179	98.2422	93.3138	79.036	119.4048	95.705	143.6087	98.1718	109.2258	66.2787	105.7417	87.6892	116.9294	127.2548	86.2305	89.2039	119.6773	102.1389	94.8662	103.0137	147.3227	105.9737
PSIP1	22.9476	33.3921	35.7098	42.7695	27.5692	48.4034	57.2302	45.7441	30.2359	28.7981	57.2694	33.8541	18.1619	35.1977	44.3806	34.9828	28.5473	32.8688	20.9558	36.8045	44.7116	43.0975	52.7411	37.6123	55.7889	26.4149	51.4565	35.8917	44.7429	29.5468	27.9614	50.3943	40.2963	55.4742	26.0191	37.0616	18.9056	38.849	26.9433	51.5387	36.6809	28.1364	27.4215	31.4893	40.3817	32.3369	36.6692	48.6863	38.73
KCNJ6	0.0134	0.0099	0.0077	0.0772	0	0.0385	0.051	0.003	0.0315	0.0229	0.0154	0.0383	0.0063	0.0212	0	0.0398	0.0023	0.0028	0.0179	0.0324	0.0296	0.0166	0.0153	0.0237	0.0489	0.0119	0.0038	0.0299	0.0129	0.0726	0.0066	0.032	0.0261	0.0061	0.0415	0.0076	0.027	0.0176	0.0166	0.2197	0.0485	0.027	0.0755	0.0079	0.042	0.0519	0.0309	0.0567	0.0222
ALPP	0	0	0	0	0	0	0	0	0.1647	0	0	0	0	0	0	0.0347	0	0	0	0	0	0.029	0	0.0824	0	0	0	0	0.015	0	0.023	0	0	0	0.0482	0	0	0	0.0192	0	0	0	0.0219	0	0	0	0	0	0
SVIL	16.2217	49.8346	45.9557	43.2808	44.6949	38.0952	56.8389	65.2723	39.2295	37.6864	50.2389	35.0049	19.7116	31.5532	43.4219	27.8408	18.6784	36.2792	34.303	39.6189	54.3899	43.5377	58.9935	45.9682	45.2922	26.487	64.3128	36.0238	28.7828	63.2278	34.936	62.5375	46.616	45.5547	23.8421	28.2919	23.1612	51.8345	29.5038	51.6431	41.9821	41.8231	58.3308	47.6564	50.1169	40.6207	32.2885	55.8665	54.2008
CDK20	5.5518	5.7485	3.8119	5.5531	6.0907	5.5876	8.445	9.1257	4.2083	9.5018	6.2161	3.0236	5.2343	7.2333	9.7392	5.4186	1.4894	1.7799	6.4667	3.1119	8.3099	10.5858	9.4743	6.8554	6.7523	1.5217	10.315	2.6597	2.451	6.5282	4.6249	12.9468	6.9642	7.1461	2.8491	3.0322	6.8107	7.2503	4.1476	6.4687	8.1028	5.6602	5.1916	7.4798	4.8461	8.6631	8.7699	8.3158	6.6385
TRIP6	170.6071	128.7478	62.2723	78.5537	107.5245	82.8423	93.6227	109.9891	87.7688	123.3676	73.147	77.3072	119.6828	128.2105	212.0872	85.5927	31.2138	24.7119	85.8944	65.968	97.4234	127.6902	107.9448	149.1506	79.1434	38.8533	160.5651	54.9181	39.0603	102.8264	83.5149	105.731	102.6432	55.892	47.6629	76.2482	235.6008	92.2254	49.5861	120.4187	102.9912	68.9641	90.3363	101.2947	51.3964	86.1569	142.7209	99.6299	129.8375
STRAP	146.4155	163.554	143.342	195.4826	190.6228	172.3564	205.1742	180.8148	165.1305	188.6395	194.7349	198.5531	202.4361	206.3444	232.3242	241.2685	235.8273	151.0712	207.0221	159.5297	173.1256	193.6932	180.3489	208.9618	180.013	186.8545	185.3776	181.8238	169.7607	175.666	163.0691	194.4416	184.5647	222.7923	178.4172	200.211	176.2562	181.7073	178.6241	186.01	211.9684	159.7885	191.5843	198.1135	183.9575	149.7456	193.0875	212.5676	209.2532
MGA	5.9766	12.2594	12.6327	11.5475	11.926	14.3532	27.5087	23.8177	15.479	17.091	17.4649	12.6314	7.2383	9.2465	26.2503	9.168	10.9203	8.6438	16.5125	10.9137	28.3682	27.5289	24.8141	23.4319	23.5257	7.9133	27.9275	10.3243	16.7317	17.8398	12.1242	28.007	17.5413	31.6083	10.4779	11.6556	3.9409	16.5734	13.4011	13.803	19.8606	16.899	12.8346	23.5197	17.1502	17.5768	15.1199	25.5913	8.913
CGAS	2.9989	4.2822	3.9364	6.1184	4.6837	4.5029	4.3967	4.6547	5.0381	3.5995	5.0855	5.2316	1.2798	3.5662	5.4831	8.4593	2.7321	3.3662	2.3317	4.8131	5.43	5.1005	5.3259	4.2639	5.4931	2.1923	6.1598	3.9151	3.9406	3.552	3.1886	5.421	4.0282	7.7185	3.5116	5.4322	2.957	4.9951	4.6345	8.8754	3.5954	3.3222	4.5932	4.3441	4.7054	2.7776	3.0489	3.3159	2.2733
USP15	5.4293	7.797	9.0473	10.447	11.2794	9.3625	12.424	10.5803	8.3717	9.6857	11.7849	10.3861	4.6896	7.6467	10.3887	10.2136	9.4873	7.1649	9.4702	7.9223	18.1763	14.2657	14.1354	10.7153	14.1039	7.4074	14.4625	9.5584	10.577	9.6477	8.1775	13.8287	10.8639	18.9247	7.5946	11.2315	4.5574	10.8309	8.2422	11.263	12.5757	10.6097	8.7014	12.6531	11.4688	10.3202	10.1107	15.8172	7.4732
ENDOG	1.5784	5.8538	0.9366	3.8717	1.2752	2.929	0.2783	4.126	2.6139	3.3604	0.9381	3.8872	5.3239	6.4308	4.6679	2.7797	0.7693	0.8662	4.8763	0.6721	2.2569	2.1789	2.1929	6.8681	1.3236	1.9374	1.8044	0.6335	1.8426	1.4074	1.3811	1.5073	1.366	0.9042	2.5965	3.9737	5.9654	2.0004	1.2515	2.4023	1.0872	3.3029	3.6782	3.3885	2.248	0.7919	1.3489	1.6484	6.906
SMG7	25.859	38.454	33.386	29.8486	34.6835	40.3577	56.8106	60.7937	42.5385	50.2499	40.5771	32.2927	29.1743	34.91	53.0905	34.1068	35.0929	27.083	52.1783	33.3842	55.7778	53.4546	51.0719	47.5537	53.8959	26.363	53.3632	34.88	41.7372	40.409	31.823	59.8076	44.4679	58.551	34.5151	36.4528	21.1652	42.7858	38.2017	34.2477	47.6211	42.1077	37.7817	49.6107	41.9143	49.8176	45.8971	51.3466	31.9678
BASP1	60.4181	14.0243	23.7899	35.4767	32.8865	20.9675	27.3176	15.823	22.3877	11.8249	26.8138	44.3317	21.1727	82.2986	30.2696	48.2479	11.557	9.9622	26.9962	31.52	17.1843	24.1812	12.7276	42.4308	37.2012	18.1085	8.0942	43.6617	54.0725	28.4981	17.7155	41.4016	10.9021	21.6532	32.5716	61.627	31.3815	33.1968	26.2208	73.0056	25.0075	14.1261	32.601	28.8166	10.2732	16.1472	10.3347	17.2086	35.8151
XAB2	68.7785	62.1252	34.2498	32.02	42.0332	43.832	44.9186	67.1132	51.5591	71.6072	44.9819	31.1774	61.3048	59.5308	61.1733	35.7833	14.9843	17.4667	44.7835	36.6218	56.3235	65.5391	51.9486	44.8698	44.4224	21.4797	57.9375	24.9789	29.0103	51.8815	33.9848	63.3698	50.2255	23.481	23.4621	35.6101	86.982	45.1998	29.6823	43.2928	49.2559	43.2447	45.0805	41.3518	26.6849	52.0331	62.9198	51.4739	49.7178
PHLDB2	5.1825	10.4315	35.0137	20.591	22.9079	24.851	22.0118	16.8541	19.2214	13.9027	40.4653	36.9499	6.8568	12.317	10.6771	26.8917	36.3622	31.5407	9.9584	31.2806	14.2801	13.0191	30.2646	13.8584	30.5504	49.5226	13.6642	31.7451	30.5029	18.9509	19.131	26.598	9.5407	18.9547	34.8022	42.8971	6.1575	29.4584	30.2494	23.6447	14.6698	17.0836	24.4255	20.1539	28.8072	8.5665	11.1069	16.1715	13.5161
DCAF7	31.3195	62.8027	43.3346	59.154	52.0145	53.9015	100.4494	90.1536	76.4596	75.7754	61.5389	46.7611	52.6701	58.9863	116.0657	57.2073	32.7367	27.7429	80.5767	49.7735	79.861	83.0223	77.9952	97.0494	80.3465	30.7469	88.1761	44.5374	58.4341	57.0234	46.7893	105.3034	71.3775	77.8135	48.2768	54.5434	33.7137	67.1042	54.3829	61.9084	76.6499	53.1877	62.5144	72.0365	62.0684	76.5471	71.1969	75.9985	55.5582
PRR12	11.7499	30.5683	21.553	16.9038	20.586	22.698	25.1545	37.5948	24.1995	38.1772	17.0835	16.3595	24.7834	19.1654	40.0572	15.9055	6.2718	10.0878	26.317	15.0993	26.7469	29.4819	33.0768	40.2794	26.6119	11.0282	32.1724	12.7822	15.5038	24.9599	17.9068	39.3128	27.1584	13.8669	14.2139	24.3639	17.0688	26.893	16.8022	27.4183	23.7666	27.1458	30.1645	19.4127	15.3629	26.4773	25.1888	18.8388	21.865
NFKBIA	162.3882	141.4298	112.6854	181.8485	302.9597	352.7091	235.2127	175.2195	338.3283	185.7329	139.079	184.404	216.55	382.0283	161.3194	254.675	103.0191	334.6207	274.417	147.1202	335.2541	440.3247	167.6305	136.2353	185.6334	103.8875	500.2747	140.9237	160.2802	124.245	336.7485	328.5198	245.5347	107.4702	314.3734	140.3106	174.6158	100.1469	123.7067	303.3596	329.5406	138.2112	150.9564	434.1433	153.635	269.9792	510.6909	357.707	531.6018
NOXA1	52.2173	25.768	9.3352	12.233	24.7034	16.6139	13.8228	33.4687	9.6221	32.102	14.9057	8.7448	14.6438	30.5275	44.1022	14.6407	1.1879	2.5284	27.1992	7.3381	38.7246	42.9684	31.5327	23.0449	19.7532	3.2815	45.5569	7.4503	4.6701	28.9554	13.7823	37.5593	14.7972	8.021	3.8731	10.0326	59.5224	27.3703	8.4081	28.5298	26.3359	21.858	23.3754	23.4995	10.4374	28.139	20.4699	24.0327	14.3255
RXRA	27.5353	29.295	46.4718	29.2536	37.2183	33.1675	26.9775	36.9717	41.4378	39.589	34.1528	43.9018	30.5819	31.7962	21.0496	32.0779	39.4905	32.0052	24.3712	45.7026	14.7729	26.0702	43.8375	33.8012	38.3306	53.5015	22.4488	48.2921	39.0465	49.3249	40.6774	37.4614	28.5189	15.4611	41.0066	70.4135	32.644	40.0713	33.2126	37.6287	32.9324	33.1932	62.8119	25.5829	30.0834	23.5761	33.0144	27.6561	36.7913
ACVR1	33.5582	45.7199	50.1142	48.336	38.025	45.3375	54.3481	52.0809	48.9617	48.9136	57.8392	44.9861	38.6185	48.2908	53.2879	42.8264	37.0861	52.7632	58.4384	44.636	42.2155	55.8927	62.2249	56.3296	54.1367	28.4457	53.855	34.6865	51.1979	42.1584	35.7531	81.1404	47.5828	62.3833	37.3624	57.856	34.3576	48.5708	40.8546	59.047	61.8712	45.196	43.2434	64.5467	43.6526	46.7413	45.0097	60.1039	52.499
C3	336.3075	80.2077	503.3731	555.3866	439.6574	506.9445	288.0365	328.983	686.7531	244.8841	423.6052	706.8889	107.3266	774.5992	432.8696	578.2732	383.6349	251.6431	170.1321	862.8619	332.5484	161.4914	423.2221	282.4453	464.4103	435.5346	184.9933	665.6787	469.6035	491.2341	418.1378	349.6916	395.1985	207.2898	739.4607	753.8258	357.7796	723.2105	849.666	885.8949	160.5226	326.3539	738.4838	474.3419	258.2803	283.8757	201.7763	217.4258	918.9045
MRPL58	76.9656	55.808	38.334	51.7515	44.0742	47.9252	49.6889	53.9908	36.3948	60.3572	43.578	41.1112	81.1648	73.9139	60.9769	54.6682	30.5425	32.3738	74.5702	37.0313	52.4269	54.8656	45.3778	54.058	40.0191	38.3265	50.1392	40.1646	34.4303	48.7963	46.5022	46.2088	44.2896	36.4969	42.8682	38.5321	80.3015	46.3273	41.0359	48.383	58.7963	52.8234	46.1796	43.521	36.3608	38.9321	59.6592	55.5878	64.4005
HK2	18.0294	24.3173	109.5075	51.084	110.7141	50.0589	57.0133	34.9155	62.5906	48.5918	33.9753	115.7027	42.7105	25.5915	71.5785	51.8991	143.2637	74.9037	41.9276	104.8331	37.6706	53.6657	52.8793	63.1939	39.8587	192.3314	38.6742	120.1802	46.426	57.2798	73.4142	44.2186	34.9746	39.0848	125.1217	109.6865	23.1642	51.8732	57.0868	29.1139	46.8957	50.9811	100.0875	54.442	87.1381	19.4704	64.4608	44.9147	25.1623
DNMT3L	0	0	0	0	0	0	0	0	0	0	0	0	0	0.0285	0	0	0	0	0	0	0	0	0	0	0	0	0	0.023	0.0232	0	0	0	0	0	0	0	0	0	0	0	0	0	0	0	0.0602	0	0	0	0
HNF1B	0.023	0.0564	0.0066	0.0828	0.0279	0.036	0.0109	0	1.5966	0.0157	0.0088	0	0.0324	0.0091	0	0.0513	0.0159	0	0	0.0209	0.0277	0.0571	0.021	0.0406	0.0084	0	0.0131	0	0.037	0	0	0.011	0.0336	0.0418	0.0238	0	0.0103	0	0	0.2212	0.0238	0.0206	0.0108	0.0544	0.0385	0.0556	0.0106	0	0.0435
IREB2	11.3638	18.1206	27.8268	27.012	21.7161	21.5696	43.3067	28.9339	29.0313	25.6778	28.7537	22.853	13.6765	16.7359	39.2241	20.1539	24.4039	25.3849	26.2828	20.284	38.7411	37.0659	37.8283	36.0578	39.561	21.8511	34.7011	23.358	28.1509	24.2853	20.6819	38.4948	31.6047	49.7844	22.2653	27.0393	9.3009	26.0029	21.9725	27.1901	29.3966	25.1052	23.3967	33.4301	33.2841	24.7316	22.314	29.584	16.958
PRDM5	1.0409	2.8793	3.5213	5.3466	3.597	4.3315	4.2985	5.6777	3.3351	2.8493	5.525	3.091	1.3801	3.0837	4.0032	2.8949	2.6645	3.5606	2.9764	4.0006	4.1351	4.7885	6.6858	3.3239	6.1283	2.5307	5.6524	3.479	4.108	2.7685	3.2193	4.6678	4.3209	6.1817	3.0512	4.1195	1.6369	4.0606	3.0055	5.1656	5.1739	3.8161	3.3949	5.1417	4.4449	4.2876	3.0185	5.8173	3.5893
PTK7	38.7468	48.3646	23.8109	35.5237	34.9579	29.5499	65.5724	65.344	43.3643	68.6494	34.8222	9.9614	38.0914	47.4489	118.9083	23.2244	2.9873	5.8197	42.1818	15.5435	51.0917	68.7691	55.6108	80.6662	35.073	2.1824	83.0702	10.49	22.0103	37.0998	26.0032	75.1096	56.8868	34.3245	14.1893	2.2197	49.0725	32.8395	20.0822	37.5963	51.9932	35.3961	28.1797	53.4748	26.2619	53.7334	66.1303	47.5362	39.6308
C9orf72	8.1202	6.2855	8.2605	8.6686	15.2179	8.7848	12.9895	8.8897	8.342	6.1379	12.0891	10.9843	3.3147	7.0077	9.1427	8.8048	7.7979	14.7195	6.9734	6.2243	16.4539	13.9176	14.3346	15.2223	15.2343	6.4319	11.2136	7.9739	12.7177	13.3699	7.7769	14.3693	9.9775	20.8793	7.3623	13.545	4.1851	12.9517	7.8957	17.3863	11.4063	7.6331	7.9301	10.0796	12.6587	9.7409	7.9611	11.6498	6.3394
SST	1.3233	0	0	0	0	0	0.5249	0	0	0	0	0	0	10.0361	0.4515	0	0	0	1.6034	0	0	0	0	54.2571	0.0805	0	0	0	0	0	0	0.4212	0	0	0	0	0.4935	0.5805	0	0	0.1139	0	0	0.1304	0	0.6402	0	0	0
CYP1A1	0.0398	0.0391	17.0017	0.0287	1.1344	15.6329	33.2921	0.0351	0.3984	0	10.9572	0.0414	0.1496	1.119	0.4485	1.2725	0.2069	0.0164	0.2134	0.5664	0.0481	0.2227	22.1385	0.0176	0.2764	0.0471	0.2277	0.0508	0.0769	0.024	0.2352	0.1521	0.0388	0	0	21.6148	0	0.0175	0	0.6443	4.4239	0.0893	0.1122	10.7428	0.2497	6.3787	0.4595	0.3744	0.1129
H2AC13	0	0.5226	0.3046	0	0	0	0.2534	0.4696	0.7829	0.7285	0.4067	0.2765	0.8746	0.2106	0.5449	0.1977	0	0	4.6845	0.1611	0.4281	0.6613	0.2435	0.3526	0.1944	0.0788	0.3043	0.2545	1.1984	0.4806	0.131	1.1437	0	0.6054	0.1375	0	0	0	0.1096	0.5818	0.8249	8.712	0	3.778	0.445	0	0.9826	1.3758	0
KCNA2	0.1394	0.2948	0.6873	0.2007	0.7539	0.4254	0.3199	0.3028	1.3756	0.2104	0.3251	3.4766	0.047	0.1443	0.4465	0.3665	3.7882	0.8829	0.1012	0.2856	0.1581	0.3198	0.6836	0.6537	0.8303	1.6143	0.1185	5.7451	1.0487	0.8865	2.5056	0.3038	0.9363	0.27	2.7289	2.1183	0.1376	0.825	0.4239	0.2469	0.4396	2.2764	2.0614	0.4694	0.8966	0.3321	0.1881	0.1613	0.0439
SETMAR	35.2419	46.4979	26.1987	37.6621	27.4493	34.6901	38.3364	51.7199	29.6539	49.2083	38.5874	20.7247	39.9055	43.528	29.3143	27.159	27.4871	25.0553	38.0982	20.6893	39.694	47.6075	47.4027	35.208	33.2771	21.456	65.3442	26.5312	28.2824	31.6701	29.185	47.7916	41.2907	55.2672	23.1042	22.3649	36.1473	31.547	24.1648	26.0546	45.9305	34.1629	26.6625	43.0424	35.6564	33.9919	44.5799	53.3354	29.6697
MAEA	23.6165	22.3479	14.0001	18.4185	18.7581	15.801	18.563	26.2529	19.2872	25.4376	17.369	14.9129	25.7048	26.9801	25.7454	18.8979	9.4877	8.943	22.5059	15.734	20.0412	26.7749	23.5397	24.0098	18.2688	11.9918	24.1616	13.9025	13.9023	20.8557	16.7454	23.7558	18.3147	17.016	15.0723	17.6667	25.3058	20.3563	14.9439	20.1239	21.1113	19.6939	19.1821	20.6237	15.5143	20.6886	21.0728	20.1338	21.8677
CCN1	1073.3291	435.2687	960.366	942.7294	835.0444	499.8214	282.6106	247.9057	645.185	561.0846	1040.0577	742.6218	294.1696	347.1049	300.8433	292.0657	307.3918	594.0614	555.4814	135.4447	530.7308	650.1127	1366.1241	954.4351	829.3075	99.8802	606.9324	67.2436	112.5802	901.9338	610.9516	623.2564	850.98	1369.4936	256.8098	374.0145	811.9984	1277.2583	874.9737	1353.6748	559.1131	535.7653	124.8165	529.7937	331.9939	70.252	277.8171	485.5218	606.79
RBMX	118.8641	131.6034	95.7161	138.6579	117.7908	113.1675	209.3315	157.2433	102.3405	141.6057	150.6985	82.1591	130.8496	122.3734	184.6429	97.1624	60.0947	73.4792	117.2431	77.7925	218.7942	208.1159	157.4017	164.948	156.903	48.6314	221.7833	81.0119	103.4197	126.9184	94.5306	162.2216	168.0878	209.7799	58.0893	70.3402	96.6772	118.7894	82.397	136.8987	159.9134	101.3004	86.4548	156.316	120.1201	179.6863	164.1601	169.5707	126.657
MBD2	50.6208	51.0004	58.1969	55.0497	72.8311	67.0068	62.8809	55.1801	47.5389	65.2521	62.4922	104.2056	82.3191	65.1871	43.9619	77.579	124.0144	60.1585	65.2142	60.4642	57.9546	63.3584	65.3334	54.5729	78.542	94.9305	49.2555	97.1915	61.5495	56.1451	68.5184	62.5816	47.6797	61.9833	74.6221	90.9828	46.2167	62.3872	66.1621	57.6496	65.8249	62.8796	67.6345	62.3728	73.6098	44.095	52.2603	66.4863	57.3177
RPL29	2062.0698	1441.4561	662.2895	1260.2481	963.5569	860.6059	1318.3763	1317.6311	975.9889	1289.1097	843.3574	550.5753	1726.2409	1247.7551	1617.8758	948.7229	414.3139	737.6448	647.3384	761.8853	1210.2776	1235.8854	1066.7328	1318.3886	768.2504	425.6048	1843.0097	535.52	796.1866	1034.3421	1021.6734	1045.3396	1556.3323	1036.0526	598.5906	464.5342	1819.4439	766.858	729.2056	1018.6049	1024.3281	671.6034	787.8751	1066.7197	839.9961	1772.041	1873.5221	957.7341	953.2831
A1BG	0.2343	0.1315	0.1915	0.0964	0	0.2271	0.3824	0.3839	0.4136	0.4353	0.3709	0.0174	0.11	0.1987	0.2399	0.3233	0.0927	0.0827	0.0384	0.0912	0.2692	0.3327	0.5054	0.2957	0.3668	0.0396	0.3444	0.0854	0.1077	0.2418	0.2142	0.3676	0.1793	0.6396	0.0692	0.0759	0.2397	0.2644	0.0965	0.3512	0.2421	0.1801	0.0786	0.297	0.3778	0.2591	0.1854	0.1573	0.0791
H2AC11	1.5767	0.8178	0.5447	0.5568	0.0721	0.1863	1.4444	0.9449	1.4352	0.7329	1.4549	0.3091	1.8714	0.4473	1.5836	1.0609	0.989	0.8081	24.5418	0.432	0.4307	1.2936	0.5716	1.6556	0.9995	0.4402	0.6802	0.6448	2.8322	0.7162	0.7321	2.8693	0.2028	1.191	0.4609	0.4381	0.5326	0.9397	0.6369	0.5722	5.1945	26.8397	0.5308	1.1965	0.6466	0.6909	0.4393	4.1942	0.3374
H2AC16	0	0	0	0	0	0	0	0	0	0.1901	0	0	0	0.1099	0.2843	0.4127	0	0	0.4251	0	0.2234	0.1725	0	0.1227	0.2029	0.1644	0.3175	0	0	0	0.1367	0.1326	0.1352	0.1264	0	0	0	0.1218	0.1143	0.1214	0.4304	2.989	0	0.6571	0	0.1344	0	0.1305	0.1312
H2AC17	0.1374	0	0	0	0	0.4304	0	0	0	0	0	0	0	0.1088	0	0	0	0	0.4207	0	0	0.1708	0	0.1214	0	0	0	0	0	0	0.1353	0	0	0	0	0	0	0	0	0	0	0.1233	0	0	0	0	0	0.1292	0.3897
STOM	240.8188	239.6374	467.3278	514.2085	497.497	424.5708	368.7234	226.857	392.3749	276.7794	503.8932	544.3286	265.5423	518.2897	225.3356	702.7949	563.5804	403.0623	240.4261	517.9191	310.6126	280.264	441.511	370.2542	561.6211	402.4141	274.6765	416.6462	352.777	474.7645	436.1501	538.5086	274.8788	433.4688	564.4308	412.396	300.8683	489.1779	455.4746	551.5825	388.808	287.1976	497.5054	528.1048	338.0052	222.3719	385.7502	476.0622	483.8819
NCOA3	9.0024	18.5887	26.9375	24.0784	28.1419	26.306	44.477	37.62	36.8678	32.4996	31.5327	29.8434	12.8571	16.5144	43.3583	21.7547	26.8056	19.5996	37.3421	25.5046	47.7085	43.8285	45.2484	45.1061	54.5043	20.5292	40.1651	23.9216	31.4502	34.8552	27.1317	48.9058	32.3488	54.8598	24.207	41.4704	7.5882	33.6322	25.9946	34.71	33.6462	34.9177	28.2293	41.4861	33.3724	31.4346	24.8594	44.615	19.8261
MCM3AP	6.7567	17.4546	21.2668	16.9178	22.5898	20.6908	34.1978	33.6553	27.8666	25.5782	28.6476	20.151	15.432	15.4215	36.8313	16.9616	15.9999	12.897	22.8606	18.6141	32.6841	35.5413	34.4023	31.3741	32.9239	18.2545	32.5114	18.9352	19.7335	31.6914	21.8181	35.1656	25.7615	27.8607	18.762	25.2537	9.6227	27.1008	22.9722	26.5837	28.2917	29.2179	27.8496	26.7577	21.85	26.2193	23.8784	30.8054	21.6481
FAU	965.2698	699.0638	246.0518	473.325	477.6017	475.7295	455.1879	587.8321	459.0805	513.9195	362.37	275.7043	820.9984	610.4582	442.0271	372.9186	129.1006	217.5171	318.791	299.6471	457.0837	398.5629	393.3962	459.4226	343.8251	203.9793	573.2646	257.0531	339.4801	493.9166	351.6154	400.2801	482.2909	210.126	202.5911	261.788	954.7341	328.4064	259.8973	474.8118	321.2605	326.7475	357.8236	309.0005	269.9442	444.5608	690.7319	409.0125	630.8289
RPL28	598.7846	371.0479	141.0369	323.5544	277.9376	203.0148	288.2021	333.8332	305.7961	321.3448	197.6636	150.1668	515.9473	367.6405	488.5061	251.6958	83.489	139.0786	184.5698	168.6419	305.4039	259.6406	235.4379	341.0969	179.173	95.1138	410.1576	138.7874	183.6961	305.9744	259.835	271.3599	383.6562	234.5275	156.9174	128.6616	618.1387	204.0768	193.5884	301.3189	247.5218	165.0469	207.0593	309.6871	187.1493	363.7259	376.022	188.45	277.3969
CXCR4	85.6419	51.7247	25.0993	41.9003	151.7326	111.9248	118.0057	72.0524	109.8653	117.3347	20.478	47.0555	48.215	89.2244	83.666	43.6048	22.318	36.7583	62.6608	30.5799	161.5078	101.3908	69.8388	66.0365	56.7922	14.3169	281.7551	35.8462	83.6382	48.6447	82.0019	93.9104	104.7205	128.0366	51.6345	27.4411	33.0239	28.9398	58.6818	127.8632	45.7291	58.2076	32.7959	143.5515	46.2239	83.3678	308.3862	63.2259	54.6637
TCF12	17.7228	38.5884	35.4207	40.8806	39.581	38.4262	58.9116	50.808	41.198	45.301	48.084	39.3144	22.5405	32.8797	57.5536	31.8203	33.1659	28.3667	44.3964	30.8477	54.6167	59.884	52.1058	53.8382	56.3353	26.5125	53.8223	36.2038	41.3116	38.8804	32.4836	68.135	43.4857	64.2154	34.2763	47.2848	15.223	44.1071	38.3792	44.8196	55.1005	36.8906	37.8576	55.467	46.2226	40.1743	40.3591	57.6376	34.3281
BIN1	28.0644	10.1891	35.8046	31.5571	20.4278	26.4125	11.9884	16.7816	23.254	16.0873	18.3888	31.1133	16.0912	29.5436	26.3023	22.5971	15.2138	16.3566	12.7499	29.3304	11.7683	12.7736	21.2316	23.6958	19.4568	32.1954	10.6607	25.8791	20.28	23.1558	25.1569	16.1615	15.9933	6.8073	27.1435	43.5411	38.6891	27.0716	21.8699	28.0682	14.3717	21.6689	44.2631	14.6431	15.2487	10.9775	14.6387	12.0929	30.1543
PBX1	14.5683	28.0623	29.6933	33.7185	29.7528	37.4721	61.3299	59.358	42.5683	43.9963	48.6644	24.381	23.8204	22.7683	51.7328	33.199	31.2138	24.2059	53.4361	26.7589	49.4978	53.7768	57.8362	44.5905	50.9581	22.8543	52.2004	26.9842	39.9565	29.689	27.0304	57.4257	48.2172	57.7781	30.0721	21.3729	16.0176	39.1025	30.798	28.2818	45.4944	32.9219	28.8909	47.4123	39.9725	38.3952	39.5298	57.2424	32.5233
EDN1	43.8463	31.2255	24.1089	48.9668	39.4638	147.5681	80.0979	45.2119	43.5022	34.0333	43.4576	21.8371	28.5966	69.1645	120.4097	74.7798	20.0693	39.1251	49.361	41.5193	91.8253	137.5128	41.74	88.9092	107.3129	30.8733	101.5642	22.8329	32.7532	30.8049	178.1404	72.2115	52.8405	108.8147	88.6396	40.357	17.6949	43.8965	33.5279	59.0709	88.7662	25.1326	30.8888	109.0636	56.3952	78.1695	119.1237	90.798	33.8208
TGIF1	26.5325	34.0982	17.4684	22.1673	27.7692	24.1159	27.8158	28.4399	26.0596	46.8827	22.1387	12.1944	33.3376	32.3671	18.9508	25.8913	8.5854	15.8563	31.1341	14.6685	29.8912	33.322	29.4628	31.0309	31.2554	7.5998	36.0603	12.1577	16.7277	19.4171	18.9607	39.3465	29.0981	23.8552	15.5372	12.55	27.7258	20.3652	19.6467	44.6662	30.5805	16.7277	18.8011	32.897	21.4836	27.0931	31.7676	35.5737	26.8816
GRN	342.2835	217.9285	142.2428	211.6383	455.9661	215.9941	214.0018	243.4221	275.2374	379.6489	181.4737	282.3392	327.8296	369.5498	400.9026	273.2949	129.483	85.6834	349.1754	203.6128	201.8389	240.5407	167.3344	291.1579	188.0459	198.1916	185.8955	212.1152	162.8214	244.631	223.0918	255.9311	197.8768	88.7081	292.2091	584.8384	384.0422	256.4219	269.5256	256.5842	244.1902	312.0525	307.8721	206.1089	132.06	208.2966	277.5275	212.6243	292.0236
RPL6	1004.8698	903.8808	395.1727	812.8346	565.5049	541.551	940.0585	882.863	521.3748	796.6031	568.7672	390.662	1035.1051	866.2854	861.2442	537.2787	322.9396	447.2311	461.1279	472.242	885.9381	758.5334	709.7694	847.9559	547.2969	268.3337	1101.9396	425.64	540.3617	664.1562	548.4986	656.7144	993.273	968.7408	362.1556	274.2377	870.367	480.2792	416.4728	675.5646	685.4627	409.2426	464.4788	721.4967	619.3955	1021.4183	1012.0223	619.5473	618.859
SLX4	1.479	3.2325	3.3939	2.3087	3.1508	2.9495	4.3202	6.3594	4.6529	4.9966	4.6337	3.3158	3.4349	2.9262	6.582	2.7991	1.6011	1.5635	4.8668	2.666	3.3307	6.0444	6.1533	4.7033	4.6619	1.9809	4.4494	2.8581	2.9543	5.2755	3.3561	6.3481	4.0016	2.9675	2.8221	4.1272	2.9682	4.6785	3.3648	4.0972	4.2625	4.9146	4.1302	5	3.2015	4.557	3.6281	4.8068	3.3693
SYNM	205.616	520.1621	178.6488	344.9712	402.7199	198.4741	193.6887	353.9218	171.8974	310.5266	271.2255	140.5905	204.459	342.4588	163.0806	152.929	54.0739	57.6375	342.9889	180.6692	214.7551	213.6911	345.2134	216.6362	202.5126	40.6735	231.8366	132.9919	74.8048	195.1168	214.2673	191.133	234.9771	106.6207	111.0445	53.1626	279.7687	238.7078	102.0651	237.0037	283.6043	273.4204	230.6787	284.4774	302.9169	227.0445	197.6513	351.9345	408.5201
ESR2	0.2222	0.3589	1.7556	0.4851	0.8601	0.5612	0.4845	0.4048	0.4133	0.3925	0.7669	0.9236	0.3365	0.278	0.4697	0.5752	1.9661	3.529	0.2194	0.5466	0.2941	0.383	0.7149	0.5003	0.6597	3.0674	0.3442	1.6771	1.1436	0.699	0.6704	0.4518	0.356	0.711	0.5998	1.5675	0.2823	0.8177	0.9916	0.7334	0.5111	0.7522	1.057	0.6191	2.2114	0.3954	0.5029	0.3369	0.2236
IFNG	0.1105	0.2713	0.3479	0.4775	0.3349	0.2308	0.2631	0.4389	0.9756	0.6808	0.3379	0.4594	0.1038	0.3499	0	1.1499	0.3445	0.455	0.0423	0.8027	0.5335	0.2747	0.354	0.1465	0.8074	0.1636	0.4423	0.599	0.3556	0.0665	0.2176	0.2111	0.592	0.5029	0.1713	0.0626	0.4453	0.194	0.4096	0.3866	0.1713	0.1983	0.1557	0.5231	0.2772	0.2674	0.102	0.052	0
SIPA1	40.8213	27.3048	19.8166	23.4919	25.5462	22.2737	20.7656	25.8203	28.5109	38.1449	22.1769	22.8424	22.4927	33.7289	28.5163	26.298	8.0618	8.907	20.1723	21.9586	25.7838	25.4919	29.0801	28.2038	28.5319	13.829	23.0451	15.2162	18.5298	24.4568	19.7862	28.8131	22.4985	13.2486	19.9449	33.0259	43.3522	27.3833	19.9623	34.546	19.9207	23.511	30.8618	25.6164	11.9801	19.4365	26.905	19.366	30.1063
DZANK1	4.6216	4.8249	2.9742	3.5817	4.2404	4.708	8.751	7.7442	4.2242	8.7057	4.7834	2.5216	2.9813	4.6739	9.8968	2.825	1.807	1.5733	4.9684	2.3866	12.607	10.7171	6.6431	11.2467	5.606	2.0229	10.3122	2.2111	3.5583	5.6485	3.0062	8.3146	6.1832	6.0543	3.4783	2.6694	3.2949	5.8473	3.2306	3.7932	5.454	3.8544	3.2859	4.9286	5.5287	9.5212	8.8761	5.3797	2.848
SOX17	19.1167	7.7589	21.5006	14.9938	55.1173	73.6821	6.5731	9.0368	20.7812	7.7318	13.365	61.3918	9.8312	14.6997	4.2059	45.5338	18.1795	30.1101	27.4459	17.835	12.0247	11.2371	13.4698	35.7891	29.6953	9.8612	13.5363	21.0792	11.1406	18.6155	31.9891	27.9817	8.4726	8.1254	22.3683	28.9624	14.4042	17.5742	21.6362	80.4524	22.3745	23.1826	18.0324	21.5335	14.4778	3.8652	35.076	29.7668	94.2947
GATAD2B	13.9682	27.7806	21.9464	19.7037	17.3315	21.6246	39.6018	37.0334	21.1812	32.2183	27.428	17.8223	16.7989	18.504	28.4198	19.2705	15.7167	13.632	23.5948	19.1567	27.8265	30.4164	33.3034	30.7791	33.81	14.3559	32.9792	18.1628	21.7429	22.7502	19.0736	39.7871	29.9835	30.1279	16.0206	21.091	13.0084	26.3157	19.4658	22.4373	30.2994	20.592	22.5282	25.8341	28.0745	28.3911	22.7624	26.3519	19.4552
MBD3	24.4593	20.8129	10.978	14.5123	14.3183	12.4298	12.4317	16.3969	14.4197	20.0967	12.7791	11.4221	17.7672	25.0164	22.1273	17.757	5.8907	6.2004	14.7149	13.1566	11.0272	16.5398	15.1766	17.6284	13.3887	11.2845	14.6385	9.9211	8.1879	16.8507	15.9534	13.5937	16.8672	6.9072	12.5881	16.4915	35.3173	15.7427	14.0342	17.5522	17.4358	14.2388	21.1966	17.2398	8.5606	13.3569	17.0985	14.175	20.2197
CAMSAP1	9.1889	21.2905	22.813	17.1015	18.8224	16.9918	24.5782	25.6252	19.321	20.8271	20.9619	17.4869	13.8314	15.2712	27.8522	12.6992	13.1467	14.5499	21.953	16.161	25.1635	27.538	24.1477	25.5054	22.1905	15.1248	29.2846	16.5813	17.6122	22.3472	18.178	25.7675	20.4092	24.2858	14.6919	19.432	10.425	20.4968	16.1278	18.4783	23.14	18.0422	20.7799	25.8045	19.5968	20.4069	18.1473	25.3897	17.3679
PDGFB	29.612	24.922	32.3128	49.6097	39.9707	64.6367	31.4457	36.2283	32.692	31.6002	32.7496	54.771	26.1013	35.5234	39.273	72.3044	40.1797	25.3278	27.0361	58.8386	32.3933	31.0189	35.7442	39.6949	62.91	47.0163	44.682	37.6014	25.1851	43.2146	52.0568	39.5493	29.6138	33.8376	53.7068	68.0249	32.9293	47.0787	49.8249	37.7799	33.0542	28.4356	44.3412	25.8648	31.2155	30.3568	30.3938	24.5535	27.8896
MEIS2	5.2042	7.1745	6.6813	9.0696	6.7044	9.4887	10.8215	10.4165	7.5579	11.6705	9.6604	4.674	3.5265	5.9844	11.6937	8.1376	5.2756	7.1161	4.887	6.8824	12.9799	11.1169	11.5608	12.5777	11.0548	3.3545	8.2697	4.7926	7.3441	6.1231	7.6018	11.3042	10.7904	15.6462	5.369	4.4797	5.3507	8.9152	4.3205	10.691	10.2998	9.6895	7.6997	11.5584	9.5543	10.4487	7.8243	11.068	8.8423
AIF1	78.3536	49.9054	27.5769	86.4468	99.4584	63.0122	44.241	45.989	45.3048	50.1906	45.2644	119.7854	33.5205	167.0169	49.7237	94.9011	53.7047	16.5788	28.8056	50.7035	61.3721	47.5687	36.3601	38.8634	61.3949	66.6707	30.6576	61.7874	62.9407	50.1735	57.4598	41.9101	37.4347	38.0696	108.7411	120.0627	97.1272	65.0621	89.7406	84.6086	29.8217	29.7972	109.1304	42.7438	36.5082	44.0831	47.8618	31.7346	95.0151
FHL2	68.0484	93.9073	31.1378	66.7731	67.6775	51.1951	47.6708	56.1753	54.6427	35.6571	78.2053	33.3865	26.6231	98.5433	32.5132	50.7668	16.6303	10.5028	71.2771	33.9939	32.7436	48.8728	59.2443	61.9117	40.7275	5.3448	47.3608	18.2944	20.203	65.2656	38.4927	48.3977	47.6922	53.0521	29.4145	12.8066	126.359	53.9887	34.3933	77.8677	83.5713	42.5984	42.0165	64.9246	38.0691	51.9743	59.6615	108.3071	104.8168
COL1A2	707.7502	33.0475	488.7263	985.6245	160.4926	393.8929	337.7403	157.1754	600.7123	34.6134	334.0725	604.5238	181.6433	766.1993	2407.8825	410.7213	230.7724	214.1093	311.528	791.4808	127.1667	324.0201	278.9658	1443.905	452.7125	748.6445	43.6545	699.596	470.9521	218.9407	466.8502	1264.1331	146.6247	113.78	908.2885	1015.9301	145.0549	419.4765	554.6402	1105.4722	581.4609	238.9177	683.473	398.2185	95.8796	358.7702	61.7837	123.3997	777.63
CAST	35.9848	49.2017	58.8602	63.6693	64.9094	64.837	90.2397	60.8866	62.2894	63.9373	63.6283	88.0388	33.5821	52.7389	61.9217	57.1529	86.0679	73.1157	45.1187	75.3977	87.4143	66.9481	88.6179	72.366	80.1568	71.985	58.9982	75.7342	67.0308	65.2651	56.8105	69.9754	70.1525	70.1274	52.8759	107.8455	40.5049	74.8386	69.3894	88.096	65.337	57.7883	74.2186	70.1596	100.2505	59.8421	56.3971	80.8841	82.5525
MEF2D	34.1273	45.1326	55.5044	41.6681	51.4871	49.7044	54.2499	60.9881	56.6863	54.7991	68.134	48.7168	44.4197	39.3191	54.8087	48.9872	27.927	29.4197	47.449	44.0374	49.233	58.492	75.3479	66.5662	68.6861	33.133	58.46	36.339	40.6235	59.5532	44.61	76.4898	54.847	46.7765	36.9695	70.0294	41.6982	60.4693	46.5562	69.0848	56.0468	54.8683	48.547	48.1121	38.0436	45.3828	48.6559	55.81	54.7325
FUS	110.8883	102.9358	67.5899	72.3918	108.4308	105.4897	107.4027	126.6422	81.9498	101.9921	90.6612	63.872	94.2084	136.5752	130.2197	72.7074	20.7611	25.1336	104.3968	77.3688	131.6049	133.8033	127.5285	101.428	114.4026	32.9254	133.2356	57.3562	47.5732	131.8795	54.4526	127.7197	104.6504	70.6959	34.8214	67.6295	123.851	87.9154	44.2067	147.898	103.6916	91.4909	80.6577	94.4984	63.7452	98.0213	107.2651	122.1973	131.423
TANK	32.8934	84.7814	36.3317	104.1343	66.5834	39.1752	103.339	62.8388	50.0678	71.619	52.742	41.7188	37.61	37.7527	80.2977	36.9288	28.8304	37.7099	38.0647	35.0949	109.5801	104.4953	59.07	113.947	66.0676	27.0118	123.7952	41.0941	40.9608	73.7673	62.0781	67.7183	96.8682	130.6014	33.6285	30.0831	39.7182	56.9223	37.4816	93.8738	68.8603	41.5131	66.7297	60.9805	104.6581	92.1458	68.7012	47.4603	38.6958
MAP1A	8.4064	4.5491	22.4163	14.013	7.0254	17.1754	14.1257	14.8218	17.652	4.4231	22.8502	24.2809	4.8819	6.812	30.6114	16.4805	8.722	8.9642	6.4956	20.6325	4.794	8.4911	18.8738	15.1401	22.0238	10.8616	4.7583	21.9109	18.556	14.4031	15.3611	20.2397	8.7722	8.7697	14.0796	37.4033	6.2245	17.4438	16.5658	25.2712	10.2573	14.7789	20.6597	11.216	10.9535	11.9124	5.7681	10.8971	24.2256
SIPA1L1	10.3005	20.5841	9.9359	12.0813	13.0647	12.7783	22.5787	21.1866	14.1632	19.8618	18.1361	12.2817	12.9213	15.8254	18.7038	12.0361	7.3839	4.2617	17.1805	9.4669	18.6682	22.4721	19.2376	19.7171	15.5817	6.9576	24.8946	8.7728	9.0264	18.2354	11.8006	23.241	18.8915	19.1311	8.4612	8.8895	11.677	17.5975	13.1121	15.6024	22.5882	14.2238	14.3321	22.5575	16.9236	17.6066	13.1251	21.2682	14.938
ZNF281	7.2475	19.9621	18.3321	23.3101	21.063	18.3988	41.5653	37.3748	30.4423	32.2275	25.4229	17.8299	14.2379	21.0811	24.777	25.2567	13.1639	17.1435	40.7278	17.4925	21.0724	30.4954	31.0019	30.5603	45.8916	9.7436	22.9016	16.4307	21.4363	29.399	17.6195	39.0959	27.5191	34.6996	18.0084	16.5142	10.2572	28.3275	22.6755	24.2706	36.3518	19.977	18.5558	24.6521	25.1256	20.033	17.9718	28.4938	13.4659
CAMSAP2	10.6986	27.7822	31.5871	35.1431	32.5231	32.1903	46.7525	42.4169	38.3422	28.5069	44.3548	39.0061	13.1556	20.925	38.3623	28.4049	36.5818	24.8542	36.8715	29.6086	39.8456	42.0352	51.1927	42.8574	58.4931	25.3054	43.7656	32.1557	34.7637	31.2584	27.4922	53.6866	34.7679	61.4262	26.9192	43.9471	10.131	38.0915	31.1385	42.8417	39.3051	33.4378	27.4567	45.0325	42.7453	30.0238	32.5373	65.8895	31.0477
SLC16A1	10.0114	19.3886	19.6958	25.649	27.5383	20.7645	36.527	13.9187	20.3051	12.973	19.9932	26.6978	29.6363	23.9741	33.7092	17.4806	26.1059	22.3714	31.3602	21.2303	15.2892	21.3752	16.7387	27.3902	19.1378	17.9664	18.4363	23.1009	28.1063	18.0064	18.4819	20.0376	15.6888	27.2314	35.9438	32.5101	19.5378	25.4975	16.3894	23.0351	55.2991	24.6754	31.2647	33.5156	22.4798	16.3213	15.5793	30.6081	19.45
WNK1	14.8052	31.4453	68.7662	42.7088	52.174	57.9015	70.1968	61.1934	67.1106	44.8034	58.3209	83.8993	23.4394	31.9863	66.8642	45.4947	111.7009	60.9512	53.5536	62.022	52.3623	55.6816	67.8928	72.9787	84.4333	82.9845	50.8368	78.8339	82.4369	63.1503	61.6137	68.913	50.2276	65.959	79.593	107.8767	15.1834	76.7238	73.2919	54.1724	53.2728	58.9522	75.8524	64.3713	74.5843	49.1471	40.4882	58.5836	39.7929
PRKD2	45.1447	39.8288	27.7577	28.4825	38.0966	36.1932	35.1683	49.9624	36.6409	50.8032	34.334	25.023	32.8536	35.8299	40.1404	35.191	17.3514	11.1484	31.7525	32.2732	35.3773	38.2772	46.6225	41.5688	43.0616	16.2539	38.7468	20.9421	20.7457	40.6577	26.6623	42.263	37.3024	24.3649	20.2019	28.5308	46.9992	36.6238	27.167	48.5844	37.9975	35.4621	33.4714	34.1804	28.4617	36.4216	43.694	37.2432	41.3459
ACTR3	21.9874	50.3487	33.577	58.1645	63.7565	49.1067	53.3465	52.7067	50.45	50.1305	54.1031	56.393	31.8642	43.8472	60.3881	56.7165	44.1806	26.1709	59.0963	43.4777	62.2272	60.4393	54.5814	55.5985	57.0194	31.025	54.8381	41.0961	43.5764	48.247	32.6737	54.4539	47.5763	77.2918	40.8833	60.1339	34.3261	48.0819	40.5708	64.1829	59.8137	40.4013	50.7142	62.0404	51.4633	36.8255	54.0208	83.7991	59.3665
UBE2O	18.7044	26.6415	17.6059	17.567	21.5544	22.3566	30.0274	33.1874	23.8627	31.6273	22.1089	16.0494	21.3042	21.262	38.1448	17.1379	8.0528	10.3619	25.3762	16.6299	28.8446	35.7518	28.085	34.1138	26.3078	10.0501	34.3766	13.5328	15.2208	24.865	15.5961	34.576	24.5924	17.1698	13.5948	16.3537	18.2651	25.3495	16.7494	23.7274	24.9325	24.1689	23.0439	26.3237	15.8451	25.8049	29.1598	29.195	22.431
NAV1	3.9084	3.8047	12.0597	8.7173	11.89	13.0821	10.2707	7.3038	9.4816	5.1736	11.618	16.3538	5.248	5.5278	13.5194	8.7267	16.0795	11.4504	9.2806	13.4539	5.5843	7.1113	10.5691	13.0695	14.5076	20.0423	10.674	17.2738	12.0986	9.2587	15.7611	10.6641	9.1951	8.9916	21.1482	35.3848	2.9166	12.0506	18.0165	12.8554	7.2937	8.9697	11.5594	9.6733	11.3416	7.7137	4.6554	6.6659	7.4379
RPRD2	20.7828	40.7976	41.3326	29.9105	31.2578	35.0949	56.1226	51.2482	45.0859	48.1014	48.3156	28.9142	24.4316	23.8919	40.1501	24.1883	30.1128	29.2778	35.5013	26.1483	48.6483	49.4039	55.753	47.3467	51.1873	23.5923	56.9572	30.3332	40.6281	36.6823	32.4463	61.754	47.2105	59.1521	27.0682	36.2239	15.7159	40.805	33.5733	37.5607	43.538	35.4555	30.228	41.3213	43.3464	38.5521	37.8247	42.1481	27.8358
U2SURP	18.8896	30.1077	32.1292	40.6997	35.6807	32.3961	59.7899	47.7576	28.452	37.3352	55.3459	31.34	14.3635	28.5709	47.4684	31.8627	27.2557	25.8405	35.2948	27.0016	69.7241	67.3493	62.4983	46.8069	57.2658	23.4939	73.5948	29.7393	32.8085	40.3485	27.9311	65.447	45.9945	92.7081	23.5316	30.153	15.3275	40.4674	29.1588	43.4077	51.5207	35.8517	27.1644	47.2689	47.3467	42.8397	36.1743	63.9984	28.4459
FHL3	67.7722	77.4842	27.3104	53.7157	31.2093	34.412	52.7514	53.3667	37.1401	49.8282	52.1187	20.1622	48.2624	59.7667	66.8121	48.3414	12.0983	12.6202	42.8397	36.4618	32.6938	45.3571	55.465	50.2466	34.1287	11.5638	59.9109	18.8214	20.0032	32.5278	36.9551	57.6358	52.5522	51.511	31.3261	22.8178	78.5415	29.9808	31.6814	42.2287	58.4249	28.0375	37.2322	61.1638	29.5133	61.8934	58.9419	52.5527	51.1688
PSAT1	7.0396	25.9751	11.285	15.3774	10.9214	17.61	13.3162	28.6436	23.7424	19.975	13.4016	14.7536	22.7904	15.9688	30.4403	11.6776	18.5136	8.1676	13.3284	10.7228	12.5682	24.7675	22.6807	17.7168	9.5515	16.2333	26.6748	12.7268	12.0428	10.0811	48.2064	20.8332	14.4165	19.6011	37.1391	21.3128	11.5702	10.1434	13.3659	11.0629	17.4304	14.1229	10.8849	23.9769	22.169	15.9135	16.8587	20.1913	8.7748
BMP4	16.6046	19.5481	14.7087	16.6532	13.2056	30.9856	18.3796	38.3203	26.8895	30.6553	19.9903	26.1239	19.8115	13.1235	8.2775	29.4595	15.3327	14.1666	13.5173	20.6838	14.711	15.1496	27.6335	12.4901	27.3809	13.3581	14.6072	14.9392	23.9903	16.3181	23.3885	31.5054	18.3764	7.1799	21.0809	26.0122	19.4105	24.4522	24.2274	24.2718	13.0899	13.1071	19.1662	12.8644	15.1274	18.4937	18.7369	16.2158	17.6944
FBXO31	19.4902	26.1613	21.7603	39.4967	22.0468	40.9007	25.5254	26.553	28.4837	23.3866	25.1895	21.4871	20.263	29.0854	24.652	22.5841	20.1666	16.1313	17.7763	34.707	28.0477	28.1498	24.4874	23.7451	36.7118	20.6839	28.3161	26.7614	26.1958	25.2222	37.7974	27.649	22.2766	16.1993	19.4608	46.8492	26.4199	24.3082	20.6492	29.9059	28.5537	25.1844	30.8654	29.7932	24.2527	24.1926	33.3655	31.1831	21.3395
STN1	13.3895	17.1258	12.8909	18.6903	16.1524	14.9334	24.5806	25.6659	17.553	22.3414	18.4304	13.5615	23.0752	19.0958	17.0861	17.7908	10.889	12.3889	17.0616	15.8218	21.2262	20.5214	24.5559	18.6501	18.8883	13.2065	25.6274	13.5037	13.2862	17.749	17.984	23.2752	21.8655	19.5063	15.219	16.2539	18.3239	16.6116	16.7712	14.3972	19.4765	16.595	17.1094	21.6365	18.6205	22.4116	20.0879	20.2749	15.1189
CHKA	18.163	22.9324	15.8058	30.7482	19.1031	23.0497	41.7303	34.1499	21.4525	28.8041	24.4728	12.7536	12.838	23.2005	53.0924	18.9073	10.9049	10.6022	24.5218	14.8247	74.165	57.1642	33.8822	46.7744	30.6289	6.0182	82.975	12.513	11.8388	26.8309	25.237	40.3432	48.6127	56.2989	8.9878	9.1343	13.275	22.7076	12.4383	32.9983	28.1838	34.6983	12.7436	43.134	24.622	40.3789	47.0067	33.4116	22.2719
COL1A1	606.0683	32.6191	353.2336	1084.4415	103.6538	257.0767	298.7271	112.3712	414.7457	26.6787	192.4028	399.8441	242.8729	1109.0205	5218.7883	378.7444	88.8191	90.5508	348.6017	766.9305	86.722	353.4665	188.9438	2502.4012	309.903	714.7203	41.1788	491.0543	195.4672	186.0479	350.4053	1915.2299	97.715	66.8179	1105.091	850.6404	126.6421	258.3578	386.0932	1085.4022	843.3953	151.529	680.0284	422.384	50.2647	420.5189	32.5043	55.8229	456.8709
DCK	9.4916	19.9276	14.9594	24.3489	20.6787	21.5036	26.388	22.495	25.8643	21.9653	21.5771	24.5633	8.81	16.918	25.7481	22.5977	23.4552	16.2832	19.0335	15.8205	32.8082	26.184	25.8936	22.2943	29.7297	12.9194	27.5209	17.4493	20.4117	13.9962	14.7786	23.6891	21.9893	35.5046	15.931	25.9047	12.2225	16.3341	15.0791	26.4237	21.797	13.1549	14.1802	24.3183	25.0653	15.7385	20.5263	23.1537	17.3079
TRIM37	11.6487	17.9444	15.929	23.0116	17.6682	21.17	30.4193	28.1589	20.5019	24.0641	22.6727	19.4474	15.7283	22.3798	35.7483	22.0079	17.9866	11.9708	23.1824	17.9321	30.5908	29.8848	27.3695	26.0584	25.1127	12.559	27.6799	19.4347	20.6333	20.8421	16.1054	28.0653	21.6242	30.3174	18.7538	18.965	12.6126	21.8339	21.474	23.1557	28.8387	21.2763	20.8918	26.88	21.0878	20.1682	25.3671	24.9033	21.5439
ARHGAP29	9.6489	27.5155	31.2359	36.2663	43.3729	31.3825	49.0797	29.9321	27.0153	31.6423	36.9318	44.3536	10.5676	14.1819	14.4727	38.3933	39.7787	24.8235	26.4428	33.6381	34.523	27.3614	42.1484	23.4128	59.0166	31.4105	25.6639	36.552	26.1133	33.0856	29.1313	32.6799	27.9801	38.6892	34.6256	37.2185	12.968	36.1112	33.8025	40.8365	44.0168	37.1775	42.2423	47.2586	40.9597	16.9135	23.5274	65.2379	38.0275
MBD1	31.5799	37.1303	27.499	29.7957	34.4525	32.4344	42.6575	48.0395	32.0937	46.3223	38.8287	27.6874	29.2945	36.013	42.7981	30.4412	18.1052	16.1847	34.177	27.6143	41.1564	50.176	46.3352	40.4954	44.0527	20.1186	48.1352	27.1314	25.4546	39.5699	27.5039	51.9973	34.985	30.5502	22.5669	32.1279	34.0059	39.7353	28.3501	38.5528	39.118	36.8786	35.4525	38.5911	30.1297	39.2332	38.4667	42.4711	34.4099
SMTN	24.0116	25.7601	24.097	20.4466	24.5768	21.9665	14.0297	25.785	24.2618	14.4545	19.9112	17.2264	18.0397	41.4083	33.5985	21.0733	8.0386	8.909	26.0969	22.0871	14.5655	30.7897	27.9655	33.3624	26.9164	12.3382	28.615	11.0064	8.5635	29.9661	20.8369	34.6869	15.6021	14.0094	15.5193	28.4242	35.0588	25.8961	13.77	37.7306	27.3402	24.9447	21.4869	35.8023	13.1884	18.5545	20.4901	39.7549	28.6461
DLG5	4.3222	22.6363	19.1315	15.6488	34.6035	17.6937	31.7697	34.5944	26.1635	35.3966	23.7428	15.6043	61.7193	99.9176	62.1264	11.405	6.9095	7.777	54.38	18.8865	62.9111	63.9235	36.2137	48.6366	30.5386	9.1941	39.2808	14.4582	20.4379	42.1756	22.1446	50.8798	29.6554	14.4076	11.8852	16.2787	14.2028	38.0072	18.0349	26.0963	42.601	32.713	37.6673	63.9029	19.8081	35.8393	21.9812	47.0286	25.3215
NBR1	65.2567	104.311	83.3566	101.0259	85.772	102.1157	167.4344	141.7789	105.4295	122.5981	116.9454	88.2433	80.5502	88.9925	115.8633	85.5693	81.3588	66.7429	103.0262	78.3482	149.6069	143.6058	130.9042	133.9427	127.6899	73.5149	130.3633	81.7157	100.1308	106.8239	88.9978	155.3684	126.7188	131.1502	84.3725	90.9988	57.128	110.397	90.7897	102.9696	122.0479	83.6122	90.1785	113.887	109.101	109.9662	119.1017	133.8491	90.2856
RASAL2	2.5308	11.0004	15.4212	12.6689	13.9883	12.9086	20.9182	13.1248	13.9243	10.5676	11.7972	16.1826	4.0252	6.5422	18.2969	10.8857	14.3648	7.6923	9.6229	12.8658	19.3168	15.7625	12.3007	15.0678	24.1323	11.2478	17.259	12.7332	9.1545	12.7871	11.964	16.897	13.7951	19.4964	11.0838	14.958	4.1655	15.4999	10.1033	16.0932	16.6217	12.9159	18.0825	22.7582	19.1203	15.104	8.1712	18.0588	10.4008
IRF2BP1	55.3935	69.9912	25.4675	28.143	27.2748	36.1758	30.88	59.963	43.7939	65.7977	32.0336	23.8216	55.0076	55.6072	45.9155	35.9539	9.1837	12.5899	39.6609	23.7846	32.2293	39.5788	42.9216	56.6775	36.1546	15.3827	44.6624	18.8586	19.5067	37.0445	22.4134	46.262	42.8465	17.2082	15.934	27.1727	80.1313	38.0799	21.0097	43.5585	39.3548	34.942	40.2603	29.4351	21.9714	29.0365	45.8337	36.6203	52.3494
IRF2BP2	150.3535	143.2067	85.0874	144.7602	119.1214	152.297	193.4302	152.1855	130.2617	172.9433	118.2464	84.9276	97.7257	117.1601	147.1389	131.4862	69.3696	81.4487	135.1072	71.5854	247.5381	228.8879	162.0596	231.1657	154.3422	44.0999	219.2445	73.458	112.62	126.6287	123.4633	203.3673	191.5918	236.5026	78.7099	91.917	99.1949	122.422	97.2868	157.8946	183.2438	103.1956	76.0984	142.5896	149.9325	131.3085	160.9444	197.2341	153.8347
TBC1D2B	12.2383	13.7105	42.3597	24.8651	24.9932	27.5171	31.8705	30.2317	38.2388	17.1248	41.6504	45.6383	10.6597	21.4324	40.5108	26.7528	34.4536	45.7314	12.1829	35.4386	16.598	18.9867	38.2198	33.8547	42.0776	40.7497	14.2179	49.8831	47.2648	29.5464	42.1594	33.2854	23.0227	24.6588	41.9517	60.9191	10.6047	39.3784	36.5685	31.9088	20.9109	28.2407	40.6718	23.7389	33.196	24.5134	15.3322	18.6746	24.1942
ZNF592	13.7062	24.7926	31.2054	23.3926	25.9208	27.9224	40.8003	46.5438	33.995	41.7449	33.6808	29.4139	16.1063	21.3316	38.4692	31.1745	25.2505	23.1568	24.7862	28.0908	36.0287	36.4733	47.0484	35.6715	42.9186	27.952	37.2327	29.3724	30.8814	35.7229	26.4598	41.4968	35.5053	30.5697	28.4657	41.4717	18.0331	39.3403	32.7377	26.5254	35.8369	33.5621	36.3337	34.9305	35.9371	36.4815	32.6692	38.2468	21.8277
ZNF318	8.6561	15.3135	16.5789	15.2065	13.8174	16.2106	28.0615	24.5613	17.7713	20.3412	26.2001	14.3048	10.459	11.98	23.0613	12.3612	10.5458	10.3936	19.7565	13.1072	22.5847	25.988	28.3288	24.288	29.7809	10.5142	28.9549	13.3863	14.3849	18.1229	15.5983	33.4709	20.0775	29.2362	13.7026	18.7788	6.1898	20.8407	16.7524	17.7474	21.5975	17.8767	15.1913	20.2348	18.1935	20.7533	15.4635	21.8655	14.7742
GIGYF1	49.2877	46.9706	34.246	26.1613	46.6285	33.8955	40.6452	64.0157	33.6892	59.5249	42.0322	25.7168	28.1812	35.8984	55.3377	27.0991	11.4416	18.1741	39.1979	29.2103	59.1295	69.0578	66.1778	50.2308	57.3244	16.8883	62.7411	25.4627	23.3649	51.1675	29.0792	67.886	48.5773	27.2236	16.6136	33.9193	42.7165	48.6621	23.1288	46.6007	44.7495	44.1841	43.1141	34.7553	30.245	60.7321	36.3946	38.1147	28.1697
SCAF8	17.2399	37.8318	36.1263	41.6695	36.9284	41.3582	62.4066	54.4411	35.2014	49.991	55.1159	37.2831	22.6	27.0526	55.8222	32.9097	26.0911	25.7533	46.5712	25.8188	67.8702	66.615	65.2459	62.134	62.812	21.5802	78.0435	26.4354	32.8166	42.5887	35.0804	71.4676	54.6644	81.49	27.7929	35.7507	14.0737	44.773	34.0239	41.6938	53.3078	44.1039	32.2516	61.4572	44.1828	40.7377	45.1271	69.4031	41.3255
CCDC102A	23.2483	24.7548	9.2183	11.1444	12.2745	18.6795	14.8375	24.7004	14.758	20.7929	10.9676	12.7311	16.2839	21.2017	24.2821	10.3322	4.3795	3.5207	9.8391	12.1465	15.9123	17.2778	14.668	25.751	14.8331	6.4754	17.5779	8.8981	6.5658	16.1088	9.0916	18.1159	13.1822	7.0666	6.5317	10.4935	27.9495	13.6064	7.6263	19.8676	12.0368	12.9424	18.1603	12.1984	8.1597	10.8415	17.8238	10.432	18.8462
BEND3	1.8329	3.6728	1.892	3.4141	2.5876	1.3215	3.6425	3.6508	3.2016	4.5514	3.8262	1.865	2.3151	2.572	7.6597	3.3271	1.0207	1.1199	3.3619	2.3954	3.5561	5.1646	4.4688	4.1644	3.3949	1.0344	5.2274	1.3068	2.1574	3.5028	1.9157	4.0057	3.6149	4.3839	1.9029	1.5841	1.4545	2.2796	1.8124	2.4698	4.3339	2.5079	3.1318	4.7721	2.6062	2.834	4.0023	4.0847	2.9107
BORCS6	18.5936	14.8891	6.0078	9.2906	8.8366	8.905	9.6831	14.7314	9.9094	19.1604	7.6055	9.4316	15.3688	15.6958	10.9724	13.0016	4.4439	3.7814	9.8765	9.2436	10.4974	11.6861	9.5397	10.6597	11.8492	7.0338	9.3776	8.0176	7.3169	12.2882	8.2898	10.0266	10.8971	3.2507	8.1716	9.7062	21.1139	11.2599	7.5945	8.479	9.9065	9.1221	14.756	6.3397	7.4668	8.9958	12.1806	7.1616	11.7835
HLA-A	785.2393	664.9797	514.9512	641.3103	806.0812	790.0718	507.7488	654.3016	793.8834	737.8549	614.0875	540.9276	539.4428	749.4244	1060.9489	1007.2463	300.2981	308.906	336.0346	695.5956	711.846	388.527	543.0534	529.8352	553.821	399.0155	470.7027	562.7245	336.1493	477.2104	519.421	498.429	589.1984	410.8717	570.4797	1157.716	591.6129	594.5673	574.2271	518.4273	483.8725	380.8857	605.0209	621.0016	354.4175	376.4063	625.804	398.5542	886.9744
HLA-DRB1	977.097	574.8894	481.065	588.9674	1072.6451	660.9503	733.029	874.9997	583.9434	928.1081	709.0912	1303.3946	321.7907	1288.5983	341.2148	1518.6379	455.5795	144.7665	460.5126	747.6299	686.7256	332.7138	667.5682	331.8167	1051.8232	781.2805	618.643	638.4173	438.9819	795.005	434.0351	688.3417	303.048	368.531	318.2946	819.4703	1132.295	825.193	452.6935	1392.3963	548.5328	363.6913	746.7349	764.3646	477.0536	549.5164	582.6431	439.9268	875.0689
DENND5A	20.8245	32.5508	45.1158	39.8448	44.1976	52.7028	45.8441	43.186	49.6279	35.9717	52.4085	72.7027	19.7703	34.7391	53.4928	53.2321	81.3735	42.6693	34.1749	54.2063	42.2157	48.2951	54.3397	49.4836	60.4168	65.518	48.9546	66.4154	56.4228	43.8168	63.9285	49.3281	44.5166	48.0109	78.6239	90.5354	23.6236	58.3896	61.6494	50.7058	46.7102	40.6424	59.4193	53.4527	43.4875	35.6881	41.0226	52.2054	44.4162
BAP1	53.7143	59.5701	56.2884	54.7831	62.1381	52.7949	66.328	74.7376	55.2559	78.9701	61.4913	47.6548	51.0828	64.145	91.9045	55.17	30.6562	32.5251	58.1939	51.9909	65.589	75.1062	71.8585	70.5821	68.5444	41.6035	66.4814	49.6674	45.129	60.1329	50.6379	73.8364	62.5869	38.6992	44.6365	66.2689	71.8779	67.1208	47.9869	61.4395	67.1053	59.4693	68.2812	61.6263	40.5373	59.965	68.0108	62.9792	62.7893
UBA2	43.0121	74.3784	98.1548	89.9261	89.6953	92.8842	99.5456	82.6634	84.0276	79.1296	100.9379	179.4418	57.1801	64.9651	91.7892	96.281	194.7501	130.5007	77.5748	104.1163	99.4315	100.571	99.3078	94.1129	113.1678	175.2212	95.5916	146.408	111.7703	98.6153	94.98	94.4652	79.6115	117.0979	105.7391	146.5304	51.7399	96.0671	98.7675	94.1253	94.3356	93.8648	100.5217	93.8662	111.7245	72.7602	95.2651	108.0423	75.9366
RPGRIP1L	1.3564	3.2307	2.2571	3.5632	2.6195	3.2997	5.6844	4.3002	3.9294	3.7274	3.3488	2.532	2.8005	3.7248	8.01	3.2038	1.961	1.2633	3.8045	2.0208	4.7417	6.5928	5.3246	5.5705	4.1361	1.2952	6.332	2.1597	2.7078	2.9402	2.6011	6.3625	3.5408	6.4899	2.6456	1.9529	1.722	3.2905	2.6829	3.4632	4.9801	2.9222	3.1615	4.8198	3.8487	3.77	3.132	4.9621	2.6249
CPSF6	18.626	34.7255	25.4584	35.9505	35.5215	29.328	56.803	51.9162	32.9718	42.0613	40.1947	24.6729	21.2344	29.0267	56.9284	32.075	23.4379	17.4335	32.3441	25.1428	58.1829	65.5581	55.2612	44.9663	53.6612	17.0708	62.5286	24.2066	28.9527	35.5234	27.1328	55.6693	46.9061	74.2393	21.8494	27.1301	21.9788	35.5594	25.0984	43.468	52.7315	34.6826	29.1493	49.7611	43.2906	47.1734	37.0438	53.8312	27.6373
BRAT1	28.9496	21.3691	17.316	17.4025	18.9154	19.1192	16.3768	29.0005	22.6615	30.0656	17.323	18.7382	26.8029	27.856	28.1973	20.9566	8.8366	10.4783	23.9115	15.2171	20.5243	28.0653	24.4027	26.3783	22.2717	13.2085	23.8863	12.7306	13.2147	26.3957	17.5655	28.4299	20.2844	10.0027	16.7225	20.5235	47.3539	25.5852	16.3198	20.9173	22.0645	23.0833	25.8198	19.5906	12.4019	20.4996	24.8389	20.0343	22.2206
CTC1	14.1515	15.6792	16.3422	14.9079	16.7982	15.8114	31.491	25.8971	20.8324	26.1745	24.978	12.8444	16.269	18.8042	17.7949	18.7781	8.2143	8.1749	20.3742	13.4523	24.4542	27.3079	28.3991	21.9589	32.5307	9.0666	25.3605	13.1858	14.4164	25.6562	16.4701	31.5364	20.9799	25.7938	10.4684	15.17	16.3322	23.9521	17.148	20.6032	25.1246	19.4375	17.8639	25.8153	19.3119	26.8097	19.2219	24.4262	18.2592
CALCA	0.063	0	0.036	0	0.1909	0.0986	0.03	0	0	0.0431	0.0241	0	0	0.0249	0	0	0	0.0519	0.0241	0.8196	0	0	0.0288	0.0278	0	0.0373	0	0	0.0405	0.0379	0	0.0301	0	0.0287	0.0325	0	0	0.0276	0.1297	0.2754	0	0.0282	0.0296	0	0	0.0305	0	0.0296	0.0298
GATA4	0	0	0.0086	0.0217	0	0.0315	0	0	0.0355	0.0206	0	0.0157	0	0.0119	0	0	0.0104	0.0124	0.0231	0.0091	0	0.0187	0.0276	0	0	0.0089	0	0	0.0388	0.0181	0.0148	0.0575	0	0.0137	0	0	0.1618	0.0132	0.0496	0.0132	0	0.1081	0	0	0.0378	0	0.0278	0	0
APAF1	2.8728	6.2079	9.4181	10.9549	10.0681	8.8159	17.7474	14.4153	13.9473	10.8625	13.0525	9.7069	4.5439	5.1615	18.1747	7.8067	6.835	7.6553	11.4344	7.6268	15.2855	16.1307	14.0572	14.4637	19.2363	5.1259	14.8426	8.0672	11.9255	10.6652	8.5428	19.3018	10.2471	18.7595	7.5741	10.0178	2.6795	12.656	8.9356	12.1741	12.1219	9.8101	9.4624	9.1233	15.1589	11.9456	8.3522	11.4733	5.6744
BAD	19.9087	15.9279	7.8707	14.2751	9.4513	12.8859	6.7527	17.1146	10.7904	17.8609	7.5765	14.6172	21.8558	24.9049	14.282	16.5382	4.6683	5.71	18.6241	7.2329	10.1179	10.8577	10.147	14.955	12.9661	10.7847	9.2291	7.2695	7.1342	14.2942	10.7627	12.3123	11.8664	4.4214	11.2532	14.3851	39.2887	14.5451	8.6799	14.5283	8.3005	14.1286	15.6411	11.1725	6.3883	6.9017	13.202	9.982	20.2591
MT2A	650.6963	580.0515	214.7117	543.6409	758.2144	507.4362	313.9358	260.5745	659.9861	539.8416	302.136	454.2413	742.2396	2437.2317	595.5542	498.3986	246.4967	311.4299	1336.8025	251.8438	156.8546	923.8755	362.3518	517.3338	299.9057	197.0711	953.9166	197.046	187.634	460.9742	883.5046	1450.7722	478.0076	304.1744	596.6765	295.6133	1830.888	307.5974	385.4858	1551.4103	1630.7236	196.2439	715.4477	3492.8032	242.1257	357.4391	638.0569	1476.4476	2416.0084
ATXN1	5.5798	9.1693	9.6752	9.798	10.0148	9.4305	16.8211	14.5047	12.755	13.3344	12.1518	9.3576	7.6934	8.8261	11.5873	8.58	9.2508	7.78	9.26	9.1522	9.7825	11.6171	17.7356	13.2591	13.7853	8.0345	11.4793	9.0457	11.6946	9.3625	7.4473	15.703	11.4972	13.5558	7.9546	11.3682	5.498	12.2653	8.3992	10.8045	13.5029	8.0587	9.2896	12.8354	11.9962	11.3023	7.9474	11.1087	8.5021
RAB10	77.4338	148.725	107.3622	158.5344	145.4565	143.0861	180.6136	181.0733	174.9157	159.3033	142.7939	149.7457	110.4853	130.157	193.526	144.8924	142.3207	88.531	189.1658	114.1078	179.8509	188.6269	158.9006	182.399	165.6619	101.3865	173.3344	121.4287	139.306	145.5611	108.7134	174.2299	149.7623	211.9553	130.4998	151.0835	82.3793	141.8763	115.8508	160.0373	179.0826	137.0451	136.2455	169.6304	154.6349	117.9117	169.154	217.4734	142.2193
C2CD3	7.0628	10.2069	8.0945	8.1593	10.0246	11.0306	17.184	16.057	12.2776	13.6246	12.7434	8.832	7.5762	9.9649	14.5909	7.6613	5.9206	4.6257	14.6411	7.1487	15.058	16.0804	15.6038	16.1569	14.7282	4.9931	16.684	6.7972	9.2782	13.4389	9.5998	20.4621	11.7614	15.624	8.1093	9.2384	6.3362	13.2818	10.6787	8.173	14.1705	12.8637	9.9037	15.2918	10.8108	12.2458	11.4147	17.7819	10.4902
UBE2M	136.7929	82.6023	58.3172	71.3796	78.0018	76.2035	63.7214	85.0406	77.3598	85.4613	61.8011	69.9428	119.3434	112.0552	89.4753	78.1773	46.8098	47.3235	86.9303	61.5115	69.7118	70.7088	70.5515	82.0933	74.5518	54.2272	70.4625	57.9673	52.321	80.8069	64.8673	75.1043	65.4316	46.8204	53.6684	75.7018	157.0926	74.4664	62.2584	89.2137	72.9665	70.7055	75.3728	70.05	48.379	63.9895	92.5429	75.1485	105.6125
SCYL2	10.6963	24.475	20.6362	31.9602	32.4393	29.0159	45.3264	36.4741	32.8345	33.6919	34.3981	27.019	17.0064	22.3747	46.0174	28.2599	28.6137	15.6628	48.7625	23.2769	45.3628	45.8435	39.4475	42.2961	41.2131	18.7783	41.1587	23.7093	29.8843	27.3366	19.8581	44.2525	31.9221	56.0845	25.9824	26.9351	13.7038	34.5452	23.7208	33.155	40.419	39.5909	26.3229	43.8823	35.9006	29.0996	31.6579	50.2997	22.6807
TXNIP	895.1263	1509.4692	2084.6326	1987.9818	1245.0476	2626.7919	1962.5084	2215.1338	2102.431	1804.7104	1873.431	2084.6739	918.4652	1862.72	494.7101	1615.9277	3908.4456	4343.4102	1087.0668	2236.2596	1239.1972	1914.7458	1512.716	1090.6113	3914.1559	2626.8404	3617.3562	3200.6636	3873.1679	2039.7013	3642.9623	2000.5818	2735.038	2154.822	2195.4841	3237.2233	833.1272	1493.4128	1793.3877	1223.0377	1762.0566	1820.4438	2296.6105	2268.2827	2497.1028	1623.4885	2321.5762	2673.4321	1305.4373
KIAA0753	11.343	13.6679	9.8697	14.2829	14.0824	13.2618	24.9125	19.472	10.9496	18.8897	16.4785	9.28	8.3295	13.8419	20.9033	11.2663	5.8187	6.3306	14.916	8.8915	24.7705	26.1181	22.0458	20.2203	20.4425	5.4787	27.8358	9.2128	9.4597	14.844	11.367	28.4201	16.0313	24.3036	8.3544	8.4122	9.1389	17.5885	11.3143	15.0922	20.4994	13.4479	13.3347	22.1302	14.5607	17.8342	16.8546	19.7586	9.2387
CCDC14	10.0166	16.3047	11.5594	16.1796	19.6036	11.7731	33.6966	25.8974	13.278	18.1558	19.4789	9.2713	9.0146	15.6459	30.6176	13.3467	6.8804	7.4852	12.8663	8.7168	43.1994	44.9206	30.4386	29.6877	25.4256	6.1112	36.7239	12.6058	13.6796	20.1334	15.3647	34.2979	26.679	51.6658	8.5653	9.719	6.6067	18.4489	9.7003	22.6045	27.7741	16.2939	9.8234	26.3107	30.1271	34.121	15.2422	26.5074	8.693
SPATA2	17.2218	17.2129	14.5575	16.0131	12.2691	13.124	19.008	26.0658	15.6567	25.4913	20.5859	11.1179	13.7816	18.3203	17.1185	17.2917	8.5779	7.8586	36.0392	12.677	14.8548	18.7797	21.679	19.5806	20.9747	6.7669	17.3871	10.2418	12.7938	21.8762	11.8847	20.0949	22.4017	18.8197	12.2776	10.7448	20.372	19.6271	18.1097	18.9171	27.028	19.8092	16.8317	21.0547	16.9131	18.9132	18.054	20.1302	20.2705
EPO	0.443	0.2372	0.0922	0.116	0.3417	0	0.2684	0.4619	0	0.0551	0.1231	0.0418	0.2269	0.1275	0.0825	0.4788	0.0558	0.0995	0.2157	0.2437	0.1296	0.1501	0.5896	0.1423	0.0882	0.0477	0.2762	0	0.6218	0.4848	0.0793	0.2308	0.1176	0	0.0416	0.1825	0.1442	0.212	0.0995	0.2465	0.0416	0.1806	0.0756	0.2859	0.101	0.4287	0.2974	0.1136	0.0381
RTEL1	0.0624	0.0714	0.3211	0.1945	0.3149	0.2821	0.2672	0.3485	0.3547	0.1707	0.2542	0.2376	0.0195	0.2468	0.3618	0.2008	0.1152	0.0941	0.167	0.2013	0.418	0.5553	0.6752	0.2754	0.501	0.1968	0.4159	0.1656	0.1805	0.4004	0.3069	0.5161	0.3441	0.2932	0.3328	0.4592	0.1303	0.3739	0.1284	0.418	0.2685	0.4754	0.3514	0.4795	0.1912	0.4727	0.1823	0.2442	0.167
CDK19	10.8395	17.0878	15.1244	18.5052	14.1337	16.0943	32.0482	22.2389	19.9863	19.2928	20.6535	13.3175	10.8426	13.2069	25.9746	12.4767	15.9902	14.5516	18.7206	12.8956	25.4075	23.3766	20.6112	29.5599	24.0826	12.0214	21.8002	15.7778	21.6047	16.9162	13.9274	32.3986	17.4752	30.5344	12.3445	14.6606	7.3278	16.3632	14.9802	18.4951	21.1317	16.081	16.0168	18.9952	20.2376	19.7402	15.6041	23.3957	15.7298
TGM3	0	0	0	0	0	0	0	0	0	0.034	0	0	0	0	0	0	0	0	0	0	0	0	0	0	0	0	0	0	0	0	0.0245	0	0	0	0	0	0	0.0218	0	0	0	0	0	0	0	0	0	0	0
ARHGEF18	14.8201	13.1383	7.8108	9.4024	13.8016	10.9025	10.8822	14.106	11.722	18.6685	9.1612	9.3698	11.095	16.3791	14.0732	10.7557	3.9362	4.4225	14.2133	9.5583	14.0325	15.6544	12.8329	14.6351	11.8734	5.7117	11.6829	8.5103	8.05	14.3931	8.835	14.879	12.1528	4.9564	7.266	10.7759	20.8484	13.1443	8.1494	12.6481	13.3063	10.9345	8.6403	9.9071	6.3557	9.6086	14.3608	12.2862	14.4009
INF2	26.0538	21.8977	29.9156	20.2048	36.5686	27.4363	16.4085	22.2877	24.0784	20.9682	18.9626	48.9517	33.7858	26.6052	29.0439	22.8674	32.8895	14.423	27.3165	29.3935	13.7326	22.7692	28.0565	27.9605	26.6341	45.913	20.12	31.7995	15.3562	30.2506	30.0599	21.5722	17.1975	8.8356	30.5483	66.0103	37.0079	30.2295	28.8565	25.0083	19.7774	30.259	46.8615	21.6154	20.6131	16.7355	23.2931	18.2269	23.7353
JMJD1C	15.0162	28.2524	33.0394	37.514	40.8216	35.6673	69.9611	52.118	35.577	41.1271	50.8097	41.2266	12.6736	25.7605	64.8261	24.567	26.7215	26.5381	41.3571	28.8123	94.6783	67.7019	57.422	60.5101	59.7804	24.1827	86.811	33.1609	46.9149	42.8289	39.1184	73.6658	59.7109	92.2143	27.2973	43.1678	11.3368	41.6987	30.8397	49.2912	55.3656	43.3304	31.6828	74.2863	50.1802	58.1896	36.8996	78.1305	36.3729
CRIM1	34.3617	201.5028	164.4559	191.0448	172.0815	205.977	259.4082	240.8707	176.09	161.812	227.2357	296.4364	64.5302	111.732	130.9736	206.6814	390.4752	148.0956	172.7441	186.5866	206.8943	218.4506	224.6446	175.2843	289.2583	234.7337	250.4982	220.1227	168.3679	216.0914	153.2009	277.2532	183.3542	211.3542	197.8856	257.9863	81.516	252.8653	221.2762	208.4099	221.2277	150.3535	200.7069	183.1076	295.2004	172.7672	165.7298	254.0298	150.1761
KIF21A	2.3157	5.3261	5.3378	4.9914	5.717	4.3371	6.7141	8.6097	5.8232	6.5106	7.8819	6.0835	3.2985	3.4244	10.3897	5.0336	4.046	6.1652	9.8478	5.3808	8.9292	9.5845	7.845	6.3353	6.9053	4.6673	8.3805	5.4152	8.0735	6.483	4.7802	9.0537	6.1324	10.2576	4.1823	5.5917	1.978	6.1767	5.4747	6.2244	8.9207	9.9386	5.4303	8.0613	7.3449	6.0884	5.9903	10.9259	3.983
CIZ1	56.107	47.7605	39.961	34.6336	39.6172	36.9772	54.9368	60.053	38.628	56.6848	47.4348	40.2938	36.7883	41.0497	66.3139	33.4211	25.6167	25.1342	31.4769	35.1067	55.0006	55.0455	51.6282	54.6913	47.3519	32.4521	64.2283	38.8869	35.1891	51.2569	39.601	61.2934	53.9433	36.2956	27.9417	55.4649	47.8218	44.0852	35.4711	42.5228	45.2667	43.7266	49.1224	42.7432	33.4637	54.7302	53.3324	44.5672	50.323
TBC1D2	19.2605	31.6596	10.7115	24.086	34.6175	20.1821	19.9472	27.7457	16.2908	29.4163	30.3594	11.3103	24.1979	33.3862	18.0972	19.0795	4.601	3.5232	38.9909	14.2896	13.994	19.3512	18.0811	22.8488	19.0685	4.9558	17.9336	13.7243	9.4087	23.4088	11.3935	30.4403	19.531	12.5799	11.4558	18.2149	20.8879	22.1893	19.6885	20.4193	27.7822	35.1296	15.5705	13.428	12.5382	31.0254	19.9572	31.5175	25.0608
DCD	1.2198	0.1497	4.8856	1.8659	2.9565	22.1228	0.2177	6.8605	1.6147	45.1793	2.7963	0.4752	12.8838	8.2054	0.4683	32.1722	0.0528	0	17.9108	3.8751	35.9928	0.8525	17.8561	37.5103	0.6125	0.1354	2.3532	0.1944	1.275	8.9019	0.5253	3.9313	2.0041	4.0231	2.1261	0.0864	1.5695	2.5419	1.5065	2.0664	1.1027	2.0511	1.2887	5.2306	0.0637	1.1803	45.1021	0.7882	59.1518
ABT1	37.2328	36.5292	23.3467	37.5921	32.1668	32.5015	34.8162	38.6871	31.4989	45.9766	36.7409	25.4734	34.8709	39.8874	36.2283	35.6211	13.0268	14.435	30.8595	25.2274	37.9394	39.3908	38.9959	33.6523	34.2862	16.9061	41.8876	20.9641	20.19	36.5233	26.1268	34.2076	42.583	34.993	20.9083	24.8652	53.2172	30.2135	24.8502	35.9737	35.8359	25.9045	29.3042	36.483	24.5458	32.8141	45.8034	36.7684	38.3249
ANKRD12	12.2146	15.8594	24.2593	23.1642	22.4855	20.2171	36.6783	30.959	15.0731	22.9102	30.8279	20.4804	7.4451	15.8383	23.0942	20.927	18.6634	18.1747	22.4877	21.3037	41.845	37.2896	38.9704	24.3597	49.0075	14.3344	35.7427	21.4348	24.6891	22.6175	21.3297	44.1507	30.4779	46.6905	17.341	26.4683	6.5306	29.2119	21.8461	33.8207	29.6663	21.0945	20.2412	29.4408	29.8142	23.9291	14.1734	33.4235	12.3852
FAM193A	16.4863	20.9493	18.888	16.7758	19.3376	22.2144	28.0517	27.6197	19.7496	28.784	26.0269	18.2789	15.4783	20.0583	32.1759	17.5429	10.3039	10.7093	22.5499	16.042	29.7023	32.6377	32.6159	29.4745	30.8054	12.1217	38.266	13.6824	15.3312	24.0069	18.8062	39.5415	20.8514	24.9704	13.9649	21.3827	14.0845	24.4437	17.6335	21.6972	24.137	24.1723	20.139	28.9795	17.1625	20.2482	25.8097	31.5694	20.5493
FBXO46	26.475	31.7662	15.1808	17.6511	19.2738	19.5723	21.0477	25.3663	18.7578	34.8832	17.0399	12.0671	26.6559	20.5915	33.7266	18.4711	5.034	9.1391	25.5174	11.6907	28.1314	31.6424	21.9647	35.8755	20.3895	5.7618	29.2242	8.9279	14.442	20.9949	14.6833	29.7577	21.674	22.033	10.0757	11.8898	30.2549	23.2958	13.782	21.8036	25.863	20.6791	17.6617	25.6828	15.9759	19.4842	26.186	21.5476	17.9893
KIF21B	1.4858	2.0258	1.4767	2.4243	2.4275	1.5796	3.0226	3.5537	2.8684	3.359	2.0899	1.2235	0.899	2.147	2.5124	2.7637	0.6784	0.8878	0.9054	2.3309	3.6956	3.0765	3.207	1.7694	3.3479	1.0877	3.5228	1.8521	2.7858	2.643	2.275	1.8392	3.2681	3.0341	1.7108	2.3191	1.5269	2.3224	2.4602	3.0119	1.4725	1.6335	3.1832	2.5127	1.8584	2.9499	1.9553	1.4895	1.5185
SUCO	19.0619	25.947	26.1993	31.5213	31.0237	31.2352	50.2974	43.7332	33.4837	38.6682	38.5916	19.8395	18.6687	28.6407	39.5471	26.283	18.6746	20.5561	50.6721	19.7954	48.7483	51.7679	47.1912	51.8321	43.7538	12.9068	54.8268	19.7123	31.9467	28.4577	19.7814	54.9719	39.7426	58.1627	20.5383	17.1857	15.0357	34.8114	24.2609	39.4191	47.5096	24.9348	22.5906	46.8326	37.7453	33.6321	32.3681	51.755	26.8613
SYK	13.4388	13.5082	10.6077	19.5701	35.2195	15.5967	25.9288	23.5083	21.8595	32.7407	18.7022	27.0567	16.7666	26.995	26.6196	23.2524	11.7006	4.8014	18.8279	14.5457	16.4401	18.8031	24.3787	19.2477	26.4519	12.1502	16.6848	16.8623	19.1981	21.4972	16.0736	29.7513	15.7483	18.2354	25.9965	46.5619	21.3326	28.0465	26.6571	23.8142	19.526	12.0404	23.1286	19.9244	14.5204	16.5716	20.7745	22.9914	21.1995
POSTN	154.933	128.7187	69.8559	358.0746	53.7732	160.1612	336.1465	161.2963	113.0526	72.4134	137.8602	118.6852	179.4359	232.7855	1090.5287	106.1791	70.6733	65.8901	239.2061	138.5696	259.9278	383.8611	205.3423	818.0791	165.041	111.1703	861.659	82.5553	132.5685	83.0679	94.8165	693.3325	149.8049	365.3422	109.0977	117.7177	87.8003	84.463	77.7868	154.8906	288.54	53.5142	40.8052	331.3606	177.3588	545.7076	177.0011	77.3395	102.7837
HOOK2	40.241	24.9817	40.0761	20.3269	39.8647	30.0382	25.8098	35.1744	30.71	33.7035	25.987	31.0317	29.6795	36.1375	39.4086	22.1491	21.6751	19.0767	25.5343	28.1079	38.0923	40.9937	32.2774	37.9311	27.3607	45.9251	37.0516	45.0914	21.0655	34.9252	33.4755	37.6748	22.5302	11.9756	32.617	52.216	55.6355	41.2596	26.1668	32.9311	26.3496	40.5272	48.1952	21.2125	27.1218	20.8461	30.9617	22.6168	20.7637
STING1	39.2443	29.7609	34.3801	51.1982	53.8151	45.915	33.0294	35.5457	42.9588	24.707	40.1366	39.758	16.8834	56.3185	27.2202	52.343	15.5749	15.1244	18.8219	47.8233	31.4623	29.604	44.3287	28.886	55.0115	26.5852	26.1556	35.4822	22.4351	37.5337	33.507	36.9155	36.9314	24.815	39.1658	56.8505	41.4961	44.6907	39.3299	69.1608	29.8942	32.3542	62.6622	35.2503	25.8901	42.388	31.1723	29.1878	49.4546
SBSN	0.1348	3.375	0.0193	0	0.2042	3.0608	0	0.8028	0.1983	0.0461	0.0515	0.07	3.8289	1.2003	0	0	0	0	0.9543	0.3875	0.0271	0	0.0308	0.5061	0	0	0	0.0645	0.065	0.0811	0.0995	0.1931	0.0656	0	0	0.0382	0.0302	0.0887	0.0278	0.0295	0.1741	2.2065	0	0	0	0.0978	0	0.095	2.2615
STMN2	2.4585	0.7723	1.0878	3.0204	1.0329	1.8477	5.1177	3.615	9.064	5.1593	0.3507	1.4644	1.3541	1.0377	0.4027	3.7505	2.5199	0.9714	2.2326	1.8645	1.5291	2.077	0.6298	1.6794	1.7716	0.8342	0.8994	8.4416	5.2926	4.4194	0.5808	2.0346	1.6277	5.5772	1.0496	0.6685	1.7018	3.3363	6.7204	2.1495	1.6256	2.7927	3.0475	7.0961	2.0004	7.7394	0.4841	1.3248	3.4077
CTSL	59.8087	28.9594	42.823	47.2631	95.2393	45.7761	34.0966	38.7769	47.8258	41.5118	52.4875	95.7777	30.9031	71.4658	52.3917	61.1774	55.4502	46.8707	28.6159	71.4472	24.2715	22.1066	40.1125	41.398	50.6952	70.4206	26.7003	71.941	52.9677	59.407	50.0007	45.2966	34.7118	21.1905	68.4031	127.5367	40.3421	48.2009	68.5908	66.5568	24.0405	33.6528	108.3806	29.1699	37.3645	32.2525	40.1511	35.9691	54.0797
HBB	207.2279	12.7494	388.6926	87.2067	149.4872	582.1602	52.0424	53.0309	88.1225	103.1323	42.8724	515.3921	53.4468	461.972	44.0347	238.9683	843.2179	124.1441	107.0825	42.6474	25.9684	26.0199	118.5364	32.7378	142.7268	3164.0139	23.3553	511.1935	11323.4271	93.1193	4105.3674	338.7625	84.8108	22.9315	2078.0173	280.7075	295.3948	137.0984	2234.3371	1008.1556	54.5198	111.818	1000.0513	18.7023	28.4067	37.4513	44.6279	654.6952	664.5065
EYA1	0.1149	0.141	1.3024	0.2171	0.5656	0.6296	0.3418	0.6018	0.338	0.2948	0.8999	0.8355	0.2157	0.1705	0.1764	0.1707	0.4078	3.0499	0.1868	0.9168	0.7219	0.1963	0.5584	0.6089	0.7132	1.1389	0.2463	0.7049	1.0485	0.3112	0.4594	0.3086	0.4824	0.8624	0.5933	1.269	0.1864	0.3591	0.2365	0.7534	0.2597	0.3799	0.4248	0.5946	0.6903	0.396	0.4838	0.2835	0.1018
SALL4	0.2783	0.6374	0.3848	0.2838	0.548	0.0847	0.2649	0.3785	0.3138	0.3967	0.4164	0.0964	0.1306	0.312	0.3798	0.379	0.1767	0.2863	0.1065	0.3859	0.1492	0.3313	0.7956	0.6657	0.1863	0.1441	0.4242	0.1109	0.2909	0.1954	0.2054	0.6754	0.429	0.4325	0.1557	0.2496	0.1349	0.1933	0.0859	0.2839	0.3594	0.0832	0.1415	0.2332	0.252	0.2244	0.2889	0.1744	0.2301
FBXO4	13.4585	10.1817	13.063	18.1614	14.5069	13.9786	19.9367	17.7515	10.8446	17.5683	15.2734	15.0901	13.3237	18.5072	17.6874	17.589	13.6581	13.0712	14.9218	12.7667	18.2371	17.3276	18.2056	15.9884	17.2583	11.9603	18.9144	13.1514	12.8286	11.7361	13.4662	19.829	15.2438	18.7716	11.7907	12.731	14.5912	13.0361	13.1656	15.5534	18.7005	13.404	12.6593	15.3949	14.4808	15.2147	19.0827	15.5716	14.5239
FASLG	0.5933	2.9125	1.0185	1.7619	1.7977	0.3097	3.1419	1.9303	2.0945	4.0603	1.8419	0.3082	0.766	0.8804	1.2148	3.2511	0.565	0.4274	0.3405	2.4011	2.1773	1.1057	1.8321	0.3603	2.4376	0.8559	0.5511	1.3474	1.5744	1.7856	0.9491	0.6374	2.6357	4.3188	0.881	0.7982	1.2282	1.1714	2.2289	1.686	0.6513	0.5654	1.9502	0.6141	1.581	1.8659	0.2054	0.4183	0.3154
XAF1	0.6173	2.2053	7.9552	5.6089	5.4693	5.7142	4.932	15.4799	3.2028	4.584	7.9642	5.635	1.5296	6.8629	11.8087	6.5857	4.1207	3.2902	2.8341	6.2639	8.228	6.4744	8.869	5.1396	9.8515	6.2699	8.0049	7.3467	3.8599	8.8798	4.5917	7.9042	3.4186	5.2293	3.0415	9.6983	0.7971	7.5644	5.2405	8.4933	4.3491	8.0311	5.0553	7.9241	6.9447	4.788	3.0259	5.421	2.8402
ACO1	29.9201	24.3018	117.9451	46.0998	69.3734	71.7843	31.0889	31.5711	70.3998	29.0899	57.3977	124.0834	30.8941	35.4721	27.4631	62.6131	222.1177	140.2408	33.9073	104.9999	17.9501	29.9073	47.8658	47.7951	49.3407	214.0235	19.1429	155.6648	123.6895	71.9902	96.1764	23.901	35.9879	32.2524	170.5806	172.3818	31.5635	82.6195	119.7812	41.3196	34.2355	57.1846	129.9773	40.9478	108.4739	29.9287	41.0327	28.5709	29.5318
ZFPM1	2.1943	2.986	1.7155	2.3303	1.843	1.8256	1.3857	3.3255	1.7639	4.2371	1.8095	1.422	3.7123	3.5247	2.7578	2.6149	0.5642	0.6975	2.6185	1.0912	1.66	2.5102	2.7231	3.6847	2.6657	0.7457	2.4588	0.9209	0.8525	2.3406	1.5718	2.7489	2.1469	1.1366	1.2342	2.0921	4.8131	2.5734	1.5384	2.8683	2.5252	2.4257	2.3972	2.8655	1.2531	1.8395	2.1956	2.5422	3.5109
CHML	3.5801	10.3747	8.5433	11.8202	8.7816	9.9891	16.6554	15.891	12.5563	11.9195	14.6186	7.5999	5.6639	6.5655	14.1307	8.9002	6.3356	6.1844	12.2758	6.2282	16.7917	19.3096	16.2511	12.6876	14.7895	4.9504	21.1618	7.1149	10.208	10.722	6.599	15.8607	16.6486	29.0962	4.9511	7.9167	3.0119	10.8808	7.4754	9.887	16.4402	8.1577	6.7401	15.26	12.3162	13.2155	11.0562	18.4823	8.2306
EFL1	18.1703	20.6293	15.5053	21.6773	21.1587	24.2497	31.4817	26.8428	21.1456	32.5541	24.1838	23.2059	28.3655	29.1758	33.7078	20.1755	15.0751	15.7412	31.0628	18.7895	38.2958	37.8184	29.7748	28.6595	27.5175	15.2127	33.9208	18.5787	19.7087	24.337	21.1323	34.9601	23.9888	32.7274	17.3286	21.9057	21.4183	26.1344	23.3537	20.7222	32.0375	23.5246	19.4397	34.0741	19.7412	23.8691	31.1645	36.601	25.6501
CFI	3.0482	5.1761	3.4646	6.6224	7.0054	4.0847	2.5489	3.9006	3.2474	2.8752	4.7424	2.8245	1.7919	10.5729	1.9397	5.0598	3.119	1.7632	2.2066	5.5418	4.2185	4.06	5.5022	2.9109	6.9596	1.6821	3.1236	3.9736	2.2876	4.8263	3.8249	4.3924	3.7297	4.2725	5.5594	2.7689	3.7117	4.0479	3.6855	6.5307	4.3551	3.4109	4.6419	4.223	5.0962	3.2285	2.6865	4.9814	5.3981
OXT	0.9134	0.7686	1.4932	0.7514	0.1581	1.362	0.6211	0.5756	0	0.3572	0.0997	3.7958	0.3675	0.5163	1.3357	0.9694	0.3615	0.7519	0.2996	0.4737	0.2099	0.4863	0	1.7289	0.953	2.0849	0.7458	1.2476	1.4269	2.5131	3.9815	0.8722	0.3811	0	0.4043	4.7303	1.5183	0.229	0.752	0.7986	0.5392	0.5851	1.4704	0.3087	0.2181	0.6313	0.6021	0.3679	1.603
EPAS1	107.3234	134.2637	378.4929	258.923	274.969	285.4979	152.4558	187.0518	261.9699	99.9161	283.7281	502.707	120.7415	168.3286	88.2108	477.298	569.0713	338.936	129.8331	468.2118	122.2403	140.1918	200.3866	191.6719	501.5037	432.131	137.4774	431.1063	324.4273	258.1495	350.5682	166.1761	141.3698	146.0183	527.3319	597.7658	70.7872	346.6168	373.7987	258.0823	203.4885	279.6774	378.023	179.1049	301.1651	105.9717	171.4972	254.1955	185.7414
SYCE2	2.0421	1.292	1.3502	1.6334	0.9899	1.3737	1.5552	2.5623	1.2815	1.9875	1.6645	0.5186	1.0652	1.9034	2.3228	1.5509	0.6286	0.8218	1.3891	0.9611	2.8104	2.7627	2.7818	2.5655	1.7235	0.6714	3.1646	1.3885	0.9925	1.0926	1.4294	2.8168	1.9882	3.0554	0.4219	0.8226	1.9904	2.4687	1.3825	1.8252	2.063	2.4826	1.1506	2.4157	1.5554	3.4251	1.3822	1.8767	0.772
FBXO11	5.0166	16.0754	20.1714	17.8767	17.0499	16.7153	30.8163	25.31	19.804	21.5513	23.5262	19.8735	12.4413	12.816	25.122	14.0774	18.0448	17.0563	20.9991	17.0941	25.039	26.5446	30.0968	26.512	28.9782	17.3701	24.8676	18.4899	20.3082	20.0119	16.0591	33.2374	21.1871	30.1885	16.0069	21.8655	4.2131	21.4568	17.6482	19.0116	21.7101	18.8059	18.3267	25.7524	23.0755	21.8397	17.4875	25.2329	18.1262
ACVRL1	28.4291	10.3714	34.7868	39.2981	37.9683	43.5332	26.8835	21.867	35.1652	13.111	32.8173	49.7362	13.5165	34.4577	33.2042	58.4623	32.1167	21.3248	12.9892	65.9775	14.1399	15.4053	29.0711	28.4494	53.7362	40.436	9.6249	45.5402	30.7243	35.0011	34.8233	27.4694	23.0939	13.9579	50.9095	89.5436	27.681	38.8302	41.6815	55.1623	19.5581	26.693	50.5176	26.8459	21.0354	20.4585	17.77	23.207	46.7203
ENG	134.6072	85.0526	116.3461	159.7806	138.2381	157.9542	91.7116	119.0472	114.4451	84.9238	124.4718	202.3043	109.8469	189.5629	118.8948	296.4157	184.6328	79.0447	85.6353	237.999	79.8838	66.1	107.4107	144.4895	253.7041	135.9316	99.182	180.2918	113.2781	135.1891	168.43	128.7884	90.2117	56.9166	310.2929	276.3254	107.7568	159.4732	249.2704	137.5691	88.2677	130.0735	246.3386	104.0954	115.7906	88.2059	96.9991	72.0312	104.2382
NAIP	0.4727	0.2745	0.2857	0.3738	0.4841	0.2015	0.6211	0.4464	0.4151	0.492	0.4426	0.7055	0.2813	0.5795	0.736	0.4946	0.3688	0.1096	0.3719	0.1893	0.8513	0.5376	0.6091	0.2999	0.5057	0.1339	0.4414	0.4498	0.3811	0.4087	0.5832	0.5086	0.3176	0.7632	0.4813	1.4028	0.1609	1.2733	0.3508	0.908	0.4196	0.2746	0.9377	0.6772	0.3395	0.5282	0.3748	0.3879	0.4593
PRKN	1.4196	1.3881	3.2617	2.3323	2.7728	2.6846	2.5438	2.2887	1.7424	2.72	2.8969	3.3257	2.1168	1.9297	2.6328	3.1599	4.773	3.0519	1.9256	2.5298	2.3372	2.5244	2.6383	2.3997	3.2283	4.0424	2.3547	3.396	2.2023	2.3387	3.4413	2.5782	2.916	2.4211	3.2775	4.3453	1.46	3.2579	2.7868	2.0443	2.3582	3.5746	3.2674	1.7253	3.346	2.2624	2.6717	2.5219	1.6362
VHL	28.1437	21.6353	27.1934	42.7855	26.8907	24.4045	45.3868	42.5334	19.8109	47.5664	35.1766	20.6072	14.1882	31.8814	53.8645	49.0598	15.3483	22.8062	30.2733	24.435	39.1164	51.5465	40.514	45.1377	43.809	14.4278	52.7979	21.5607	23.6331	33.944	22.2995	48.2597	42.1938	50.6392	21.9857	23.277	45.5307	35.0943	24.7837	32.733	42.0177	22.649	29.4626	38.198	32.7607	34.5572	24.7996	32.1896	23.6605
UBE3C	12.8717	30.2213	33.7401	41.0269	34.9833	36.8191	46.918	44.4748	41.829	43.3349	44.9654	40.4207	31.944	32.5083	50.8615	37.0325	43.304	29.4365	70.9015	36.0164	46.2527	49.3915	48.8397	48.7072	49.8746	37.7608	45.5638	39.6811	38.1138	43.6412	37.0231	49.9909	38.7059	47.525	44.0564	48.4701	22.1455	46.5384	46.1533	42.6724	53.885	66.4978	43.0836	53.1454	42.5903	35.8185	42.477	56.0717	37.6531
PTGS2	14.163	5.242	31.7089	17.0594	36.3923	2.548	8.5446	6.8308	21.4516	14.355	23.918	4.3721	6.1233	2.616	11.8953	6.8197	5.8552	11.7421	20.0225	1.6617	3.5584	6.1601	37.6982	20.4953	44.3843	1.0383	1.7295	1.7018	6.1172	6.8715	4.9557	22.8725	22.4412	20.1154	2.994	3.9609	11.0385	13.1851	23.9815	98.8413	10.6133	6.4761	1.7789	7.3541	12.7958	1.3901	0.7627	4.3376	6.0315
BIRC7	0.1727	0	0.2965	0.6839	4.5532	0.4508	0.0822	0.0381	0.1016	2.3641	0.33	0.4038	0	1.2645	2.2104	0.1925	0	0	1.6524	0.2613	0.0347	0.2683	0.158	0.0763	0.1577	0.0767	0	0.1927	0.1111	0.156	0.085	0.9897	0.1682	0	1.8288	1.7123	0.9664	0.2652	0.1422	0.0378	0.1339	0.1162	0.5272	0.2043	0.0722	0.2089	0.1993	0.9335	0.3265
CABIN1	20.392	25.1216	19.8677	24.103	27.3741	23.1461	36.2454	38.5978	30.0176	38.5354	29.0886	18.1638	28.7178	29.6296	45.8952	25.7025	9.1797	10.4765	37.8175	20.9855	32.1364	38.6575	37.7894	40.5164	33.005	13.0259	32.7831	17.6388	18.8869	32.4346	23.5745	44.4194	30.0998	20.4735	19.516	25.5655	35.9695	36.2094	24.5447	29.1001	33.4516	31.7857	34.8374	35.0782	21.2902	32.7506	28.2568	32.1264	32.0269
SPRY3	0.5451	0.7155	1.3853	1.314	0.8756	1.3298	2.504	1.5209	1.7973	1.067	1.7435	1.3565	0.6962	0.9731	1.4404	1.5822	1.8875	1.1687	0.9313	1.5379	1.6669	1.6143	2.047	1.6068	2.6756	1.7179	1.4129	1.8059	1.6512	1.1521	1.4224	2.076	1.3452	2.1856	1.6497	1.9603	0.3858	1.7796	1.8995	1.4519	1.4341	1.3528	1.5356	1.7019	2.1405	1.1101	1.0529	1.3463	0.7248
RARB	8.3649	32.8473	11.7892	13.6593	9.5009	15.2705	26.2331	33.9437	17.7462	29.81	21.9288	5.1166	18.2397	19.2434	26.949	9.9543	6.7461	6.9453	24.6904	7.7459	23.0809	32.9767	38.1988	23.3344	16.913	4.211	37.091	5.182	13.4285	9.3282	10.2298	42.9125	25.9305	31.0191	10.5662	2.9742	12.479	13.3125	7.6922	12.0152	30.8468	17.9259	8.1783	36.5599	17.3753	24.4749	28.5579	32.0774	10.5745
BOLL	0.0337	0	0	0	0	0.0352	0.0321	0.0149	0	0.0461	0.0515	0.035	0	0.0267	0	0	0.0233	0	0	0.0204	0	0	0	0.0298	0.0369	0.01	0	0	0.0108	0	0	0.0161	0.0164	0.092	0	0	0.0151	0	0	0.0147	0.0348	0.0151	0	0	0.0141	0.0326	0	0	0.0637
LRP1	82.9053	59.2447	267.7768	123.6664	196.6807	156.5249	119.827	121.6555	285.7303	65.1231	169.4563	415.4591	63.5646	112.7195	182.8297	127.0563	257.7571	174.5931	66.5694	278.1504	44.9652	93.6708	185.554	169.5704	169.1397	388.5755	70.9779	383.264	255.0848	194.5923	384.7209	171.0122	109.057	59.8971	502.2242	729.083	75.8972	257.8335	297.257	186.4371	116.4858	202.1402	501.2515	147.8699	154.4395	109.6576	76.2843	91.9966	170.4577
IL2	0.1795	0.646	0.1711	0	0.0725	0.2498	1.2528	0.4222	0.7038	0.2456	0.1371	0.0621	0.1685	0.4261	0	0.0889	0	0.0985	0.2289	0.1086	1.1547	1.0404	0.3831	0	0.8301	0	1.5044	0	0.1924	0.432	0.1766	0.5141	0.5824	0.7075	0	0	0.1071	0.105	0.1478	0.5753	0.309	0.2682	0.1685	0.1415	0.2	0.6946	2.8156	0.4498	0
COL4A2	50.6223	57.74	153.8796	66.7009	104.0067	88.6146	70.0138	69.2555	99.0035	39.4139	60.388	198.8698	88.1474	91.7266	224.997	75.2611	124.7886	90.786	44.8363	157.5503	35.9288	64.3681	57.7832	137.6493	92.268	221.1545	79.0623	182.8413	89.2763	123.2991	128.4048	101.2572	45.7789	26.9444	144.946	256.4235	44.348	102.5464	109.0781	71.234	53.7189	75.2054	203.2446	74.4682	79.1695	53.3828	56.341	47.0073	64.1022
CBR1	64.5055	60.5358	24.1834	39.689	24.5347	49.1656	37.3745	65.9718	41.5663	55.2282	31.1694	37.355	64.0501	66.8976	41.3368	23.4649	20.2838	16.62	28.957	31.461	45.1563	39.035	35.3696	43.2958	39.4295	29.5081	39.7909	37.9655	27.5391	48.2797	28.1301	43.5173	40.7511	23.242	33.0453	40.7947	38.7859	31.6427	32.3701	46.7718	27.8606	25.6532	46.1819	27.7295	21.6969	33.601	46.1444	34.8458	48.2315
RPS29	198.3897	151.4055	61.0456	157.9149	104.9284	114.0641	157.27	148.4454	99.2191	114.8765	91.548	65.1266	266.2719	141.698	154.7588	110.6415	69.673	68.6623	68.2357	78.9337	142.988	98.6106	121.274	141.3413	92.1813	46.0105	184.0547	59.8908	86.5742	114.1571	101.43	108.5654	170.9584	193.4304	62.7865	48.7515	155.9378	78.5822	74.6875	108.4546	91.479	70.5159	79.2122	121.0408	97.2904	173.2924	184.0217	98.0834	137.8318
NSMCE4A	35.4995	25.1869	21.2739	30.7364	36.4731	29.4428	31.8697	34.9191	22.5634	37.3114	33.4784	36.4305	26.1631	35.0613	30.944	33.2102	33.9406	21.5704	24.8094	23.8818	47.8491	43.0243	44.1458	30.0227	42.099	28.2203	43.5843	35.0204	24.5365	31.3843	31.4656	40.7005	27.3335	45.3968	32.4518	39.104	35.9018	34.1311	29.7729	32.5576	35.1155	28.4134	31.456	32.8748	33.5447	37.33	32.2403	33.8445	22.8717
MIR100	0	0	0	0	0	0	0	0	0	0	0	0	0	0	0	0	0.5795	0	0	0	0	0	0	0	0	0	0	0	0	0	0	0	0	0	0	0	0	0	0	0	0	0	0	0	0	0	0	0	0
MECOM	2.4071	4.2294	13.3759	16.2353	15.8911	19.2859	9.2485	7.9398	9.2284	5.0158	12.9529	13.9388	2.7825	3.8443	6.645	19.2265	14.518	9.1814	7.8163	16.9365	10.5114	6.538	10.9188	7.7134	27.6591	16.0251	5.9415	15.975	11.7362	10.2503	13.8464	8.8355	6.6507	12.0553	20.2412	25.5668	1.9282	16.1605	18.7478	15.4843	10.4782	14.0089	11.7368	6.302	11.886	5.113	6.945	9.2806	6.4762
ELN	48.7381	7.5027	26.9194	140.1594	48.0813	59.403	18.381	19.8707	64.3262	9.9204	35.6813	137.9133	11.2741	54.1468	18.4706	72.6204	26.845	18.9671	17.72	133.4347	12.994	14.7127	35.4162	40.5603	63.4519	119.3931	7.4684	117.2484	55.0974	58.2692	74.7275	48.3529	13.4984	8.0856	91.331	201.2288	37.295	60.6323	61.8916	120.3219	23.1739	42.3505	100.6324	23.1717	23.8211	13.1747	12.2695	39.6773	107.6915
ACADVL	460.6719	210.2931	210.0194	196.7404	319.431	237.7028	221.1475	234.207	157.2107	279.7357	207.3436	230.1871	234.8848	351.9642	268.9122	187.224	142.3717	144.5976	250.9533	203.6553	234.1304	272.0693	202.0434	284.4379	243.0899	211.3163	262.4891	250.6767	166.9411	290.6911	265.3017	269.88	209.8417	145.8604	193.128	329.3828	413.1539	261.6807	238.5043	294.7593	202.7375	270.5668	347.9791	203.1931	192.7089	172.0702	183.4113	241.3647	262.0376
ACE	5.8175	4.517	10.1231	10.4839	8.0781	10.9336	7.2139	6.8902	8.0691	4.1397	9.1108	12.5952	4.6955	7.289	10.7145	12.2589	4.2561	5.6911	11.0653	10.8947	6.9379	5.5375	9.9274	6.8281	10.7302	9.547	4.5739	10.4769	7.1908	8.1587	15.0916	10.5144	6.8793	3.946	18.1503	26.4529	5.0425	7.1333	11.6089	14.0627	10.2103	9.9462	9.7012	8.8316	4.8898	9.9187	5.2288	6.2875	10.7309
HMOX1	39.0418	18.3801	23.9828	37.4868	92.6583	27.1784	37.0004	16.7994	45.3232	33.5297	23.4894	95.1477	14.1169	51.4571	30.2494	75.3945	45.0911	19.8561	32.298	42.8754	14.1243	15.5071	19.785	23.6151	32.606	53.3736	12.6761	64.4455	42.0678	43.188	44.5158	21.3434	20.4045	15.8988	85.6582	104.9353	40.5064	59.2146	63.6446	56.7733	18.7139	24.1834	107.2087	19.8468	19.1937	137.2919	19.1281	19.534	37.006
KLF5	50.4166	88.3071	28.7636	108.4204	41.7617	45.8266	148.383	120.3072	76.1488	92.5071	60.575	17.0504	24.9738	47.5737	161.4051	33.7668	4.2212	17.7476	40.642	19.1566	169.2342	112.1177	69.8966	196.4597	72.7138	5.5883	158.3458	10.8206	22.6464	44.482	47.4236	102.8199	162.845	128.2094	10.6179	3.5453	23.8749	30.4748	14.8904	112.2607	80.4362	43.3045	25.68	110.3456	98.3133	107.85	130.3231	99.1141	43.846
DSG1	3.3297	3.1089	3.5618	3.8038	7.862	2.7767	6.8045	5.6995	6.0151	19.6026	2.3853	1.7861	0.892	3.3869	0.9447	8.3893	0.1441	1.0055	3.0189	2.3597	9.2565	8.1273	8.7333	24.6645	12.331	0.0696	2.6996	1.2054	2.5609	2.81	2.5739	7.9143	9.232	1.7699	4.1401	0.1025	2.0652	16.6078	3.7397	7.0723	9.9464	1.347	0.1954	9.5043	13.2816	10.331	7.9916	8.2063	2.6678
STMN3	44.2196	45.6233	23.1516	47.2468	39.5825	27.6343	38.1613	43.3596	33.7768	54.4099	28.1833	24.6124	49.1511	53.4979	58.274	32.968	7.5146	9.1318	31.2517	26.1559	29.895	42.8574	47.2093	39.5875	31.5374	15.0137	58.1044	18.5518	19.1334	26.1226	22.3397	59.9731	44.9025	19.2617	26.546	30.1176	113.2039	33.6795	20.16	50.6993	61.7828	25.1492	42.5837	53.5629	18.0298	39.9867	51.7842	36.493	46.948
UBN1	17.5679	28.4585	24.53	27.2333	26.634	29.5841	43.5044	43.7063	37.1528	40.8474	34.4385	26.2003	19.6097	27.8245	47.8025	32.5521	22.035	17.3278	37.8037	30.694	41.6238	42.4809	41.1193	42.7216	44.1822	20.6044	39.445	27.2681	32.0475	39.2	29.2478	40.448	34.0337	31.9109	27.4799	35.5243	18.9188	37.6568	28.2554	34.9771	40.3257	36.6798	36.5213	41.4982	28.9415	33.6062	33.4199	45.3392	33.8233
HRNR	0.1946	0.1024	0.1392	0.0601	0.1011	0.1088	0.139	0.1717	0.3435	0.2474	0.1275	0.1228	0.1044	0.1705	0.0996	0.031	0.0626	0.0858	0.1064	0.2482	0.1733	0.2073	0.3562	0.1719	0.1219	0.1563	0.4609	0.1063	0.2146	0.1674	0.219	0.6174	0.2775	0.4174	0.3447	0.2363	0.1431	0.0671	0.2347	0.0912	0.1149	0.106	0.3721	1.1595	0.0465	0.1345	0.077	0.477	0.0854
MSI1	7.6431	5.6007	1.9187	4.9847	3.2722	2.1138	7.7942	6.474	3.2539	8.8213	2.4293	0.8597	3.3324	3.8601	7.4451	2.4914	0.2111	0.5736	3.466	1.2649	6.1647	7.2232	3.3868	9.4443	4.5007	0.2191	11.6499	0.9439	2.1431	4.6395	2.0148	8.7749	4.0917	5.2303	0.6972	0.074	6.7439	4.5471	1.9004	4.1123	7.8066	2.3434	3.783	5.6153	4.2048	5.7311	6.6119	5.0346	3.4572
DEFA5	0	0.2895	0	0	0	0	0	0.1301	0	0	0	0	0	0	0	0	0	0	0	0	0	0	0	0.2605	0	0	0.3371	0	0	0	0	0	0	0	0	0	0	0	0	0	0	0	0	0	0	0	0	0	0
LDLR	22.0694	21.4414	38.5407	49.6141	80.8007	41.911	22.1629	34.5089	30.4626	12.6563	68.0396	62.5274	20.481	57.9216	37.1107	35.8465	15.3937	15.1088	81.1903	19.5081	35.3232	56.6485	60.5175	66.885	28.9401	5.7534	39.2845	6.4209	9.8803	73.7571	18.015	39.6414	64.768	78.1364	25.9971	17.013	53.6816	53.6991	43.9049	131.323	70.4368	53.4686	17.4754	91.4395	13.8897	36.1834	43.598	109.3499	140.6927
RELN	5.4769	0.7607	5.4765	4.9376	2.6587	5.9518	20.6157	7.8622	20.7005	0.9746	9.5784	5.0102	3.972	3.5429	22.7155	3.291	1.8349	7.4694	4.115	6.5363	5.9925	8.4437	17.3461	24.083	20.8951	4.0903	3.765	4.5258	17.3287	1.5946	6.1641	15.5548	3.7723	22.7237	4.7268	2.6871	1.9122	10.0518	1.1123	8.8629	7.7413	4.3576	12.2925	19.5289	1.4619	18.2647	1.2129	4.493	5.7251
LTA	0.501	0.8701	0.463	0.0555	1.401	0.5229	0.7704	0.34	0.6348	1.213	0.5889	0.3203	0.5065	0.366	0.5523	1.6606	0.1334	0.1903	0.3539	0.6996	0.7129	0.383	1.234	0.2383	0.7036	0.2281	0.4846	0.4176	0.4958	0.2319	0.4173	1.104	0.938	1.4726	0.597	0.3929	0.5519	0.541	0.6028	0.5728	0.1593	0.311	0.3981	0.6382	0.1611	0.6712	1.3159	0.326	0.5463
RFX5	12.2118	19.9373	21.6932	23.2729	27.0697	22.3032	34.8194	34.9657	24.8991	31.395	25.3554	21.0082	20.5021	31.0164	49.462	27.2511	13.546	10.4757	36.5032	21.5904	31.486	33.502	31.0573	31.3227	31.9193	16.7412	25.2158	22.0129	20.9757	28.5686	20.3667	30.7598	24.1937	21.9673	21.8419	27.2197	18.8756	27.6183	25.6143	34.2538	31.8231	21.6526	28.8143	33.1848	20.7483	24.2727	22.4191	25.3584	26.7339
XRN1	4.5921	11.0453	19.1306	17.9358	17.6972	15.8493	33.2593	26.9642	23.6571	21.148	23.773	18.126	5.4075	9.4125	24.4761	16.0209	16.8105	14.9913	19.3574	14.8536	34.5831	27.776	30.9781	24.185	37.8429	13.2806	28.1956	15.3692	19.6313	17.4036	14.1102	33.6827	25.4218	36.9059	14.0042	20.3599	5.7705	22.9933	16.0802	22.5218	24.1318	21.0618	16.0635	23.5984	26.6187	21.671	16.3236	27.4291	9.4925
NUDCD1	3.415	8.2563	6.3176	10.3012	8.9027	8.1202	10.8386	7.92	6.5072	8.0571	8.0818	8.8171	5.0127	6.9784	10.1746	9.8175	4.9641	4.416	8.079	6.1801	13.9125	11.3589	8.563	8.9429	10.5723	3.7442	13.3944	5.4827	6.9385	8.7049	6.9174	10.3429	7.6174	15.9877	5.7122	6.2724	4.3742	7.9325	6.9822	11.0186	9.5646	7.2222	6.8507	8.4864	7.5523	6.3315	9.8024	13.0364	8.3393
ACTA2	413.9036	1265.0508	420.7408	782.2031	370.6823	594.3641	581.4575	1282.144	530.4165	599.5329	805.2669	296.4725	568.304	945.9529	788.3221	537.8506	82.1539	104.7568	508.7595	507.704	478.7888	600.1826	878.6679	772.1749	412.3428	97.2636	1300.6505	166.6274	211.0766	764.4675	340.0006	725.5141	777.878	692.6115	338.0246	209.8129	728.1026	619.5539	432.7699	537.6541	583.8181	382.4837	358.1215	635.9495	487.2955	777.2386	1047.2777	938.2757	874.1635
TBX20	0	0	0	0	0	0.0764	0.0349	0.0646	0	0.0501	0	0.0761	0.4125	0	0	0.2176	0	0	1.7654	0	0	0.273	0	0.0323	0.0802	0	0.0419	0.0233	1.5546	0	0.036	0.3497	0.0357	0.0333	0.0378	0.0415	0	0.0643	0	0	0.0757	0	0	0.3898	0.1224	0	0.1014	0.3786	0
CAT	105.5209	183.5135	354.1444	249.5031	298.3239	273.3498	171.7753	226.6462	258.4421	240.4301	258.345	532.1199	151.9753	151.0307	147.0757	214.1811	919.834	603.4526	140.6324	385.8365	160.1239	139.9038	208.3107	255.5916	268.234	696.3867	162.4493	571.0714	559.6736	260.4358	383.3617	157.5569	201.7372	282.1821	513.7556	667.2989	170.7726	301.1529	418.0016	226.5431	181.676	252.7126	341.5868	213.6495	342.0789	121.1246	152.9	214.7005	193.9118
SHH	0.0639	0.113	0.0073	0.0552	0.124	0	0.0122	0.0338	0.4966	0.1925	0.0098	0.0133	0.1201	0.0911	0	0.19	0	0	0.137	0.0155	0.0309	0.0318	0.0585	0.0339	0	0.0076	0.0292	0.0082	0.0082	0	0.0252	0.0611	0	0.0349	0.0132	0	0.0229	0	0.0211	0.246	0.0264	0.0573	0.06	0.0303	0.0535	0	0.0236	0.0481	0
NFE2L2	76.132	99.8257	82.3732	105.3094	107.4257	110.306	116.1951	106.3515	90.5379	100.9478	134.8936	116.0208	66.291	100.4072	77.4268	104.4957	69.6304	68.8581	94.5348	79.8727	103.6562	116.303	133.7878	105.5454	116.8617	57.2235	121.8452	80.5426	90.6095	103.6927	85.9878	134.1956	99.3924	167.8846	83.5974	94.3525	78.9431	106.5873	99.6223	139.3503	128.0712	85.4443	82.3891	107.9856	98.7085	86.8586	93.1844	138.4275	124.5651
SCN9A	0.504	0.4571	0.9969	1.0504	0.6282	0.8768	0.5163	0.5124	1.0166	0.2759	1.082	3.1865	0.3515	0.5546	0.4127	0.7061	2.3534	2.0624	0.3379	1.2721	0.3474	0.5486	0.83	0.4537	1.8229	2.1304	0.2524	1.9458	1.9019	0.8724	1.1481	0.6783	0.486	0.904	2.4937	6.1064	0.3265	1.6003	1.0986	1.8591	0.5951	0.6069	1.2125	0.3861	0.9991	0.353	0.2924	0.6857	1.0206
THBS1	83.3242	100.4054	192.1247	186.5329	336.7037	192.1156	170.7006	132.2881	174.1797	176.6892	410.218	469.9257	67.6687	137.3498	138.48	174.0749	131.738	48.903	157.2898	93.5603	157.4398	178.4368	373.3889	232.2619	158.92	81.0785	255.2648	172.632	221.949	333.5208	155.8347	305.7978	183.9744	326.2334	128.9528	353.045	99.32	348.1966	324.9517	423.5003	168.2796	160.5801	139.294	235.8918	131.2547	68.2283	99.6556	188.8474	271.0353
SAE1	70.2464	59.8295	50.9909	66.1101	66.9858	72.596	66.4289	60.8374	64.7638	74.4	62.6853	64.4516	71.5105	71.4048	96.3552	74.7428	67.5295	43.762	88.7858	62.3691	61.4754	73.0941	60.4551	67.3599	63.8729	57.6207	62.5132	61.6754	64.7932	62.2298	54.2317	70.1541	56.2704	53.4963	61.7477	75.6702	67.905	63.298	61.1215	60.1354	67.2169	73.0712	70.5691	67.5642	51.3347	53.9691	75.5633	69.8224	71.3561
FBN2	0.1924	0.1094	0.197	0.1969	0.9022	0.148	0.6122	0.2591	0.4171	0.6723	0.4179	0.1421	1.3027	0.2084	1.5552	0.1806	0.0912	0.1334	2.019	0.2114	0.1711	0.6103	0.3753	2.0845	0.3033	0.1289	0.4631	0.1582	0.4398	0.1402	0.1246	2.5436	0.1824	0.2949	1.0932	0.1147	0.2312	0.1377	0.1584	0.3941	0.497	0.3452	1.3363	0.5751	0.2625	0.5537	0.1636	0.5664	0.2967
CNBP	406.348	493.0075	306.1072	411.4581	372.7807	439.7674	462.8333	493.1608	310.779	499.0534	468.431	344.0517	351.6419	459.2145	348.3825	411.7519	303.006	291.5199	325.2358	333.131	497.3063	471.4034	505.6798	360.82	432.7469	246.6896	507.9121	320.4715	348.5676	385.5449	308.8499	435.8782	488.1014	496.677	253.5004	339.4258	355.6295	359.4799	293.8152	396.2811	441.419	315.6217	300.8414	388.3495	365.2702	385.4567	525.4575	512.6737	461.2548
TTLL5	5.162	9.0423	6.8563	7.1805	8.4512	8.6519	13.6564	10.9135	8.0706	11.3813	9.9154	7.2395	7.8024	8.831	14.3668	6.9162	4.5764	4.5591	12.1221	5.6594	12.2751	14.2772	11.2127	11.4091	10.848	3.9978	13.2494	5.7148	6.4268	9.6885	6.3595	15.8873	10.1312	12.3273	5.9405	6.1138	5.319	9.7717	7.7724	8.0103	12.51	10.022	7.8759	13.8456	8.5208	9.9898	9.5787	13.4318	8.9161
RPS28	659.9894	608.343	149.0227	429.1888	420.2237	373.0574	392.2518	500.6915	395.6985	451.1794	304.2858	167.7059	387.4475	575.8806	554.4471	316.082	146.5986	162.5179	230.3251	175.3014	425.7586	262.0824	406.1999	528.2136	233.7108	150.6961	673.0161	132.4327	217.9081	469.575	274.4348	267.8638	476.4261	301.7772	158.9625	151.1636	864.9109	195.9539	195.4815	384.897	241.4473	319.4658	256.9228	344.2265	256.5385	574.5538	607.9255	301.3209	407.6434
KCNH2	0.934	0.7698	0.2309	0.6641	0.4611	0.6259	0.7245	1.0376	1.4924	0.8048	0.2908	0.3115	0.8336	1.3232	1.3693	0.2913	0.0399	0.1898	0.9089	0.307	0.9831	1.1604	0.96	0.8149	0.6822	0.1501	2.1618	0.2867	0.3486	0.4997	1.1577	0.6386	1.2125	0.6924	0.1548	0.1829	1.4759	0.5969	0.2373	0.8872	1.096	0.4447	0.7255	1.3504	0.5783	0.7252	0.9684	0.8453	1.6019
GLIPR1	12.288	15.4069	11.9339	17.1947	14.9438	14.5928	16.4998	15.7953	15.9677	10.6953	26.8016	16.3725	8.8043	19.4491	17.5001	15.9364	7.6665	5.3059	16.0022	11.7925	13.368	19.2035	25.2359	13.0918	15.5008	5.6263	18.4217	12.711	13.3124	16.1281	10.663	22.4284	15.3427	22.8896	14.6626	26.4741	14.6073	14.2145	11.1467	25.2381	20.5468	10.1015	12.7539	28.5995	11.4073	12.7454	12.9425	29.4301	21.2492
SNCA	2.8061	5.0646	1.7044	3.5894	5.2449	3.1431	4.2638	5.2179	3.7844	2.7622	5.773	3.891	3.1919	3.8692	2.2097	2.0848	0.9343	0.8085	2.3704	2.9127	3.2031	3.9154	3.1104	2.3167	4.6823	1.8012	2.3442	2.3804	1.8189	4.9239	2.6347	5.4211	2.3222	2.4255	1.8617	4.1939	4.0575	4.1382	1.9905	4.9447	2.6539	2.9714	3.8818	1.9278	3.4284	2.308	3.7553	5.1227	6.436
FGA	1.8793	0	0.0782	0.0246	0	3.8876	0	0.0301	19.2177	0	0	0.0177	0.0481	8.7748	0	0	0.0118	0.1125	0.1177	0.0103	0	2.5258	0	5.6441	0	0	0	0	0.1978	0	0	0.6526	0.0333	0	0	0	0.0459	0.045	1.3785	0.0149	0.406	0	0.0321	0	0.0571	0.0165	0	0.0161	0.0969
PCCB	9.6058	14.075	25.1873	15.6419	17.559	18.8513	17.9827	19.9971	18.9076	19.5488	16.3379	16.1756	25.7648	22.7422	29.8469	18.0539	18.7026	21.289	54.1066	17.778	20.6354	21.5723	18.5486	21.9934	13.7053	22.5646	17.3494	18.0731	18.0143	14.0991	22.2497	19.1639	18.1221	12.4191	21.3648	17.1629	18.4029	20.3732	21.3599	11.6612	26.4344	37.276	17.5465	24.2464	15.9701	15.0047	19.354	21.4715	18.4089
TBX2	6.7465	4.8296	5.5919	5.9578	3.5212	9.6154	2.5459	9.4863	6.7857	3.2836	4.9534	7.0093	5.1251	6.123	9.7792	7.7025	3.2241	3.9953	2.493	7.1392	2.7175	5.4283	8.0755	8.2149	8.7535	5.8098	4.2148	4.1391	3.4973	4.0407	6.6841	8.187	5.5183	1.3518	7.389	9.8998	8.1076	7.0396	5.0292	5.9564	2.0922	4.7771	5.8394	4.2832	3.5973	5.0052	3.5348	3.2584	3.6923
NRIP1	6.2864	22.9533	53.9898	32.6756	41.5385	49.8965	53.8073	44.4452	43.621	42.6086	53.6108	49.4508	15.3469	20.7853	39.3373	26.3843	66.9586	51.2287	78.6711	37.2293	45.2572	101.0133	60.1163	58.4595	59.1693	43.581	41.2098	30.9876	46.0775	34.0434	33.0564	78.5883	36.8071	59.9698	35.6961	62.0974	6.459	62.6291	41.4008	30.9669	47.4425	44.4867	35.9679	53.3869	49.0143	53.9457	31.7796	46.8086	25.2454
MED23	7.2382	21.733	20.207	24.8	23.8575	24.2465	45.6329	42.6484	29.7394	32.2229	28.7566	18.8235	18.6012	19.3959	38.0348	22.7962	15.6814	15.2108	31.9786	18.0812	43.9256	43.2718	38.8919	38.6885	41.8765	11.9278	42.1556	19.0757	25.0598	28.8731	21.6847	44.9398	31.8302	52.1591	18.6206	19.5861	10.3032	29.1439	22.2201	29.7509	38.5367	28.4625	22.4145	33.8114	33.2521	35.1934	28.5679	42.4528	17.0541
KAT8	32.2996	27.3132	19.7317	24.3031	23.248	23.3063	29.8019	33.5802	23.7135	35.07	28.6205	16.7848	19.4921	31.6766	24.9387	28.2961	10.5167	13.0966	27.2221	19.5023	32.2583	34.6821	32.2246	25.2681	30.2667	14.2792	34.9195	17.1907	19.348	35.3627	23.7616	33.6787	27.8275	23.3566	16.0952	20.2758	37.5019	24.8934	19.2403	29.6404	30.8829	25.5066	24.0194	29.9384	20.4335	28.9802	27.7494	34.4997	27.144
NPHP4	2.3182	3.7929	2.8011	3.3741	5.2552	3.5447	4.5201	5.5524	3.0925	5.7818	4.3314	3.2482	3.6942	3.7255	7.3793	3.8676	1.5597	1.0043	3.793	2.5409	5.5852	5.9812	6.1487	5.1013	4.6077	1.9375	6.0208	2.829	2.1517	4.1552	3.5028	6.8691	4.8505	3.7141	2.9667	4.066	4.555	4.4025	3.8048	4.1692	5.5465	4.3721	4.4589	5.8272	3.0003	4.0829	4.6872	5.7814	4.5017
RPL36AL	1865.9221	1266.0317	551.943	909.3924	812.5198	961.3319	834.3163	761.7625	594.0831	1018.1526	588.8921	604.8048	1245.8282	1219.5595	580.8128	671.6633	463.9876	574.7197	716.9036	749.5668	802.1234	551.4987	828.9233	791.2246	679.8728	541.1708	927.0808	526.2761	774.6504	620.1708	662.6811	695.0751	930.7919	725.683	577.5497	607.7803	1342.4196	642.3021	579.0885	935.1793	648.4022	649.3975	640.6754	568.089	724.6864	905.8203	1104.0527	869.2348	1172.9045
CASP1	26.9884	34.8286	19.3258	37.4486	27.508	25.129	33.2047	38.1185	20.7657	28.9597	28.0226	19.8213	19.5093	37.087	27.9794	28.8058	16.422	13.3355	15.8602	20.8216	33.4109	32.608	29.991	22.2888	26.6516	15.0399	38.4674	23.1914	24.8936	28.6743	28.7926	28.1051	28.9722	45.5362	22.9214	20.6088	26.944	21.1863	21.4012	32.8389	31.0442	16.0543	23.7462	31.7966	30.217	34.5042	25.9107	24.362	27.4896
DNM1	6.7448	2.8797	6.4034	7.5049	3.9624	10.1477	7.7666	7.4175	7.0495	2.702	8.1615	13.2384	4.1748	7.7429	13.6941	6.5611	3.3211	3.6501	4.7468	8.4038	4.0873	6.1899	10.2619	11.2446	9.3837	6.6637	4.7274	11.1353	8.8775	7.3244	10.3479	11.5314	7.6096	4.9807	9.0765	45.9241	5.9146	11.2675	7.5428	17.1413	6.9749	8.3163	6.6555	9.2678	4.4773	9.5757	4.2707	4.6827	15.1437
HLA-B	1072.5033	1055.7985	819.3115	1046.5625	1197.3266	1555.0001	934.8195	1077.7759	955.1026	979.226	815.1076	977.2795	706.1469	1452.1617	1216.6695	2232.1917	723.4001	478.3438	429.3716	1422.3733	1155.259	782.0658	759.6808	739.2317	1192.1583	925.0745	794.0318	928.5867	665.9758	871.7726	815.9974	731.6174	1327.6637	719.4496	908.8147	1601.8067	1129.3698	1031.2149	1038.2377	1322.6023	741.1954	621.9858	926.1239	1165.3216	691.6852	749.1058	1112.1058	644.9365	1229.7256
EPHX1	286.7514	144.106	397.6853	228.1698	301.483	500.9575	167.0018	231.1067	464.3357	162.3277	237.124	521.6063	161.9976	257.6213	135.4588	375.6796	540.1919	344.7708	260.9791	341.7984	120.6586	148.7822	272.1645	281.4453	264.6139	613.1103	105.4146	509.2554	337.6604	327.8288	574.7335	163.1114	199.0696	130.2049	674.4561	546.3071	245.036	338.4042	514.8884	262.9867	175.6787	326.115	424.6221	165.6236	315.1386	178.8661	270.1924	144.9897	248.5952
PPIF	69.2678	55.8223	60.5249	69.6713	73.0414	55.6134	79.7054	92.9035	58.149	74.7016	52.6616	34.9151	60.9152	226.8666	138.6853	105.6436	35.8052	28.9631	298.0598	47.3433	77.922	78.6781	55.073	93.1298	56.7398	34.2893	85.9464	40.1596	43.7667	65.6733	60.3377	70.7875	83.2496	85.025	82.1842	29.4414	72.8135	95.781	95.0179	50.3297	130.5214	555.4096	72.131	87.8373	51.1998	58.6591	93.7425	202.7992	66.7401
PRDX3	81.1011	126.7962	159.7719	191.8574	156.5263	161.8857	230.6151	185.6909	160.5979	214.6439	161.9081	151.0247	160.859	184.4264	233.8945	196.5105	208.4378	154.391	201.8475	138.5461	171.4815	199.2776	183.9939	176.6477	154.5774	162.2528	183.7952	163.4603	142.8195	147.893	157.6125	190.15	158.4791	211.7765	208.6219	160.7088	139.5125	165.7288	186.4592	142.6653	186.1664	143.5084	140.8601	190.4892	180.9313	130.5365	190.9102	174.5873	138.7983
SLC17A5	23.3628	34.4317	28.2488	47.4712	41.0433	46.1536	52.7215	50.8335	42.5046	64.1887	42.9733	47.1709	28.4545	34.6997	43.0128	46.1035	34.071	27.8943	62.5074	34.8776	47.3744	54.2568	45.9528	48.1303	58.3357	28.723	37.4043	40.5225	36.4755	44.9594	31.3068	57.4363	46.5337	47.6274	37.4323	54.4335	30.6628	56.9045	49.4427	52.6737	52.1746	51.6554	33.3749	40.8446	38.4418	43.5752	39.7311	60.554	51.5298
CFTR	0.0808	0.3569	0.3929	0.3005	4.1449	2.8744	0.2115	0.2554	1.4656	1.3914	1.0392	0.2238	0.2781	1.4759	0.6479	0.3902	0.0979	0.1663	0.2628	0.3707	0.417	2.2668	0.6037	0.8088	0.3147	0.1554	0.254	0.2275	1.0134	0.2999	0.1988	0.9515	0.4457	0.4656	0.4381	0.2898	0.2953	1.7604	0.2716	0.3238	1.5095	0.4227	0.588	1.1309	0.529	0.3844	0.4847	0.753	0.7444
ZEB2	3.2121	3.7624	17.5971	11.9767	11.9765	14.2651	11.4797	8.8431	14.5118	3.5611	15.2872	31.2602	2.739	4.6885	11.6674	13.5989	31.6644	19.604	3.592	19.9705	6.9669	7.8508	14.5837	10.7313	19.2379	29.8539	4.267	24.5652	24.8671	10.0507	13.8609	11.2779	8.149	13.5326	25.9411	51.9857	3.1964	16.5164	19.1229	15.5327	8.6662	11.8835	23.2985	8.5698	17.3945	7.9824	4.7603	6.6307	7.5563
IGFBP7	218.7422	195.9113	194.6724	373.5492	341.7127	430.7681	253.7629	293.6792	243.464	131.103	228.1289	462.8807	149.036	516.6398	203.648	754.9327	259.2663	257.3144	161.5535	487.729	191.8009	148.5704	282.0244	269.2295	452.8326	360.7094	99.1997	344.1044	247.4125	240.7669	261.2988	234.2162	182.6108	126.4416	575.4235	356.2154	266.9486	344.868	366.7406	520.807	185.2201	203.4768	450.4983	314.9191	231.3009	169.14	184.1496	241.0559	573.654
NPY	0.2249	0	0.0858	0.2158	0.8176	0.313	0	0.0661	0.0882	0.1026	0.2864	0.0779	0	0.4152	0	0.4455	0	0	0.631	0.0907	0.1809	0	0.0686	0.0662	0	0	0	0.0478	0	0.1805	0	0.0716	0.7298	0.0682	0	0	1.0064	0.3288	0.0617	0	0.2323	0.0672	0.7039	0	0	0.1451	0.8993	0.0705	0.0708
NNT	4.6173	11.3293	24.2551	17.9061	17.7927	17.1797	24.1036	17.7536	20.8665	12.6233	18.6711	25.8605	8.168	11.619	21.2669	16.6349	40.1743	24.5974	12.45	19.6589	20.9825	20.9876	19.7766	23.6107	19.4689	30.849	13.1037	27.4297	21.8404	14.6428	25.0493	18.9556	13.676	18.3444	29.4375	31.2971	6.8949	19.9776	24.3966	14.9257	16.8952	13.8859	21.1307	17.4135	24.7417	13.2526	15.7863	17.5629	11.459
AGPAT2	227.082	97.3848	641.0771	165.5978	416.3598	276.0854	53.8779	81.1026	350.9403	88.3603	215.5676	481.0746	228.0173	105.1657	71.2147	205.7649	318.329	341.3677	72.1381	494.8274	41.6699	83.8424	170.3841	151.9823	163.9022	696.6759	22.0541	416.8478	268.803	325.4696	500.8135	43.4037	89.9999	33.1767	540.5387	613.0744	393.1445	313.7542	322.6125	126.984	112.9093	233.0059	559.9298	134.4176	253.9671	55.3655	186.5142	56.5594	98.1337
DOCK8	6.3081	14.0635	15.5765	12.4449	18.1202	13.4073	22.3284	23.9318	15.3819	22.7897	22.6874	11.0441	24.0682	17.0364	19.9242	15.6221	11.2195	12.9156	22.2561	16.3174	15.486	25.1584	28.2701	12.873	20.4929	11.9209	14.4171	12.3261	16.5495	13.8365	10.344	24.4891	17.7014	16.7497	13.0662	15.0685	6.7765	19.1608	13.962	11.2981	17.7509	15.7737	14.7205	30.4339	18.0158	14.4116	14.7184	24.3361	11.4457
ARHGAP31	9.2472	14.8053	43.8152	30.5541	35.0303	34.8381	26.6809	22.4209	28.3316	16.1936	33.89	41.5972	12.4429	16.8967	24.1953	31.7358	46.3032	30.4537	15.3004	39.4758	19.7333	21.4513	32.6129	25.508	56.3612	39.9728	17.3548	49.6772	33.1313	30.506	34.4411	25.7341	21.9133	23.8175	47.7713	58.6499	7.9001	35.3048	39.2031	32.1716	29.7243	24.2319	37.1426	30.0287	33.2126	17.4949	18.3146	25.7314	23.2344
UNC5B	6.4873	9.1926	11.0683	17.3696	9.6879	9.9989	14.6705	15.2707	18.9389	10.539	13.4358	6.4756	6.8807	10.1827	15.7256	13.4632	5.7193	4.7682	8.9553	13.754	16.3373	13.7731	16.0241	13.1289	12.263	5.5185	13.4899	8.9065	6.401	10.8007	9.9588	12.3055	15.2327	10.5672	11.4607	7.6597	8.9247	14.5947	12.6885	16.742	13.0207	9.9332	13.259	16.6441	7.7459	11.1437	11.3604	17.3444	16.0713
AP3S1	47.6261	41.2581	39.6724	71.727	54.0338	63.5485	57.3471	53.9531	45.1213	61.2719	54.6763	83.7897	35.3594	64.4939	62.9773	74.9107	94.5195	49.3248	50.6815	51.7054	50.0496	50.2547	51.7483	55.4939	74.4917	62.8624	44.831	82.4801	85.3062	51.2229	57.6548	55.5611	45.5678	69.8839	67.9108	90.7709	49.6259	62.721	62.8459	74.0497	57.0212	44.1867	59.6396	47.633	60.6739	42.1922	45.706	48.8436	61.5092
MT1E	150.8631	211.8786	82.8608	199.7953	159.0784	126.0581	163.2406	139.3272	139.8524	268.3009	91.3093	58.9668	188.1155	498.4619	85.9778	90.1966	60.8554	122.2991	279.1981	84.8971	43.1404	174.2281	164.8608	72.7291	125.333	34.1535	235.8911	82.9423	58.8151	103.094	178.812	255.4949	170.4205	104.3778	99.0412	66.1731	212.5509	83.3507	73.6579	366.5011	332.1793	42.397	138.9225	556.0739	97.2302	138.775	331.6161	477.525	581.1735
TBCB	59.2571	50.0879	23.5156	34.5426	41.4619	38.3632	33.4003	46.2208	40.1392	43.3745	28.539	36.2873	59.789	57.5905	40.7514	40.5456	17.2759	12.5294	36.0828	27.4511	32.2888	31.4106	36.5846	43.3333	38.4232	23.9114	33.5304	29.7396	23.0924	33.6588	29.1446	36.8772	29.4839	15.0584	30.8898	40.1306	94.7133	35.3116	28.365	51.4106	35.7372	26.2861	45.8069	31.7616	20.9687	31.5304	43.7006	35.0467	48.5552
ARHGAP22	1.8769	2.9481	1.0231	2.304	2.2866	1.5776	1.6457	2.4228	1.6738	1.717	1.2983	2.0424	1.0851	3.9949	2.0225	1.233	0.3352	0.4554	1.0281	1.2732	1.7002	1.6937	1.5274	1.3089	1.4069	1.1108	2.4054	1.8387	0.896	3.0442	1.6336	1.7451	1.6158	0.8628	0.9285	3.8162	3.0064	1.9068	1.2607	3.3598	1.0819	1.4706	2.6346	1.1335	1.4864	1.1375	2.2155	0.9563	2.3153
BFSP1	4.1103	4.3665	2.6359	2.9732	2.5267	3.7101	4.5367	3.4336	2.0327	2.5002	2.0939	2.5375	4.6607	3.7086	5.9354	3.4226	2.1866	1.6345	4.042	2.8957	3.1142	2.6397	3.4517	5.3497	2.5379	1.8214	5.4933	2.6707	2.3374	1.9839	2.6582	4.0388	3.2865	1.9331	2.5637	1.7322	3.6614	3.5542	2.4523	3.0208	2.9952	2.4931	2.5173	2.4428	2.5562	2.9397	4.5266	2.9114	3.3215
AFMID	42.3979	26.7687	15.1287	25.7116	32.4039	27.5648	28.4763	40.5851	23.6398	48.6569	30.7423	15.2385	24.0325	31.1061	25.8649	45.554	9.6655	7.3639	240.1361	15.3792	37.1186	33.5276	39.6673	31.2435	26.8714	9.2575	40.5289	12.9753	11.4664	25.379	23.9755	50.3712	27.7069	25.8922	16.3623	15.2302	36.4553	31.3821	26.0995	23.6527	91.2817	242.756	27.0038	27.5021	23.0981	30.1289	41.0836	73.8383	25.8473
ZNF746	7.1374	8.8133	6.4174	7.9363	8.7752	8.9551	9.5169	10.387	9.6166	10.6514	7.9557	8.7064	8.3613	9.4498	12.6557	8.9484	5.7871	4.19	8.8024	6.5025	10.4238	10.8566	10.6477	12.7149	10.8038	5.2611	10.7911	7.124	6.8918	8.4191	8.3977	11.8208	8.345	7.9216	7.0019	10.2157	7.7933	10.2113	7.8901	11.2898	9.6127	8.4725	10.0463	9.4135	7.185	8.0008	9.3222	9.8079	7.3474
MT-ND1	10770.7168	20307.1734	30461.5406	17803.0919	18964.0862	12581.048	10040.4474	10768.4723	10974.8251	12915.4795	23580.5569	24627.8903	16974.7353	8940.3942	9487.3912	16894.9254	34556.4467	40854.4434	8139.5756	31377.8526	14167.8019	12843.063	13281.3472	9447.0493	16845.4198	37007.3376	12589.7784	26686.5895	22615.972	16128.1225	22724.7398	10392.5689	13745.258	14529.3432	28915.4732	17995.1029	7740.0917	18888.01	26386.9946	6892.4791	16539.1195	17526.6736	20868.9616	15320.4593	24684.7992	17019.6427	9924.4752	12047.9409	14352.3601
KRBA1	10.0337	11.8078	6.351	8.7577	8.9677	6.6113	10.7337	13.5325	7.3049	15.5173	8.9992	5.2904	9.1141	11.3649	19.4896	6.9886	2.1889	2.4365	8.974	5.7375	8.786	14.0706	14.4467	12.8403	9.8838	2.635	19.4564	4.509	3.9048	13.5576	7.5925	14.2642	12.2354	6.8695	5.2854	6.8628	14.1565	10.2341	6.0823	10.9768	10.3794	8.8295	8.857	9.0798	5.347	11.4685	13.2886	9.6072	10.3949
ZNF69	5.5549	4.2414	5.7529	3.8411	5.3324	5.5696	11.4289	10.5742	4.6619	9.1284	6.6941	3.8888	5.1965	6.145	10.1499	5.3547	3.1438	4.2939	8.3037	4.3131	8.1186	12.2442	9.5814	8.5649	9.321	3.3699	9.0587	4.518	5.9041	6.7346	4.7623	14.2402	7.114	8.9668	5.573	4.669	5.9701	8.4375	6.1637	4.7175	8.8658	5.1959	5.3286	5.9822	6.8238	11.2317	6.0087	7.2606	3.3304
ZNF776	7.6706	15.169	10.8845	15.6907	12.8507	16.385	29.3254	20.8757	15.5962	24.3724	14.6582	9.0659	10.9235	12.8694	25.4035	15.1363	9.5707	7.87	19.8733	9.6322	30.6689	36.8082	23.3891	27.1028	27.4019	7.0962	36.0858	8.848	10.9814	17.3295	12.6364	30.6588	24.5433	31.1207	10.6991	8.4397	8.1403	19.3508	14.1672	9.9901	24.5107	14.6826	11.9402	23.432	19.0211	20.2243	20.1736	22.1359	8.5365
ERFE	0.3175	0.0733	0.0427	0.1076	0.1132	0.1755	0.1245	0.0659	0.2637	0	0	0.2523	0.228	0.4139	0.6118	0.2498	0.2846	0	0.0572	0.113	0.1051	0.0696	0	0.5609	0.1637	0.1879	0.0427	0.0833	0.0961	0.1124	0.717	0.1427	0.0364	0	0.2508	0.3809	0.1337	0.1147	0.1692	0.2939	0.0965	0.067	0.5086	0.0663	0.0937	0.1446	0	0.0351	0.1059
ANKHD1-EIF4EBP3	0.2352	0.329	0.2994	0.3217	0.3278	0.5769	0.5485	0.4616	0.4012	0.346	0.4403	0.2382	0.2208	0.2745	0.5657	0.3669	0.3868	0.242	0.252	0.2668	0.6526	0.6063	0.7154	0.5401	0.833	0.254	0.6721	0.3673	0.2345	0.3468	0.3704	0.6513	0.4236	0.7435	0.2308	0.3197	0.1421	0.5778	0.3485	0.4729	0.5588	0.5062	0.2485	0.6538	0.5898	0.5006	0.2876	0.4531	0.2
DRD2	6.3572	13.7107	2.5769	5.5945	3.192	2.1553	6.0053	11.1883	2.8313	6.4753	5.1559	0.625	5.5869	9.0841	6.1914	2.0777	0.1802	0.7896	3.4838	2.2923	3.9229	10.6856	4.5815	6.4628	2.0306	0.0577	7.6391	0.8395	1.6211	4.6972	2.9607	6.5518	4.2581	3.7721	0.6717	0.221	6.2287	2.4679	2.0348	2.6725	5.0226	3.1932	3.4048	4.5005	3.9822	9.4394	10.654	8.1143	4.1179
CTSK	92.7309	12.1436	81.1149	110.997	56.1319	88.9442	99.8027	59.7182	91.749	17.4936	116.4911	90.4638	34.3722	132.4738	64.1818	126.4029	71.1033	56.9917	34.5352	141.9013	31.7139	36.161	87.5654	67.7163	134.4226	42.8166	13.5794	140.1611	132.6026	68.0701	72.7755	135.2846	51.7687	58.6016	75.8253	81.524	62.5467	113.3732	81.5497	164.2662	41.8367	59.1834	71.3123	58.5492	32.8498	69.0332	21.4069	44.8066	154.7728
GSR	26.537	33.0568	28.9107	60.8404	45.0416	52.6255	37.8224	54.9226	58.9283	51.07	40.9815	39.811	87.4973	36.3695	76.3593	67.9004	33.0115	23.8634	60.6379	31.8006	69.4696	66.5846	70.5067	70.3227	41.4637	24.6238	50.0297	32.208	45.9621	36.8877	30.2551	60.4767	42.3912	50.368	36.4886	43.4109	26.398	27.5718	36.1704	48.6133	26.8028	59.3625	40.12	47.1086	37.5935	37.4378	60.4745	35.7878	33.8421
ENPP1	9.5576	14.5888	17.821	12.2895	10.8171	24.471	37.0466	13.6028	24.7377	21.2492	16.5583	34.3774	33.186	32.3031	13.9259	17.2378	55.7139	36.6319	26.0979	15.9633	20.7797	34.1531	15.8221	22.2285	28.0397	22.9313	14.2454	36.6867	26.3991	24.4583	15.1042	31.5264	16.5297	19.7827	19.4453	35.5595	13.4041	36.1737	34.7808	10.4779	27.4227	11.356	15.1861	30.006	26.8567	15.3096	12.9089	20.7329	13.5041
GUSB	126.945	56.7493	44.6844	61.3426	77.2234	63.8037	73.7551	80.9585	65.5293	105.2594	75.2976	66.7392	106.3821	129.6504	76.1783	90.6732	35.7357	43.027	963.736	63.5706	77.0685	74.5314	66.7937	90.157	69.6083	43.7856	57.0418	58.9653	64.9123	74.7183	53.1944	107.0685	61.7214	44.1313	53.9182	90.7923	84.817	71.5993	53.4844	61.5612	372.0433	718.8688	64.2958	75.8454	42.7462	59.8285	71.4739	162.2991	94.1161
TBX5	4.5951	1.3015	6.1203	5.2708	1.7345	3.3496	3.4134	2.6051	4.8749	1.4433	5.7791	5.8227	0.9335	2.4084	4.6267	1.3208	10.799	5.7047	1.3143	6.7644	1.0057	2.1525	7.0297	5.8156	3.224	9.0586	1.3262	6.7896	5.8728	5.7308	4.9234	6.9631	3.2563	3.5228	6.1155	9.1142	1.9014	4.1903	8.1869	4.0702	1.5254	3.8101	2.5325	1.1406	3.7782	3.9798	0.723	1.0478	2.3208
F8	5.7431	7.3054	25.554	23.5297	20.7983	21.1408	14.3774	14.4455	23.644	8.8216	17.0776	37.2157	5.9196	11.0143	7.4426	22.4961	48.9683	29.5869	9.2994	39.9829	18.4121	12.1752	24.8685	14.7009	30.6553	20.7107	9.3381	28.1764	20.1846	16.0181	20.2728	14.2762	15.5073	18.6384	28.9906	36.8018	4.6429	23.1095	23.9344	25.0743	17.2389	16.4976	23.2765	15.3722	19.2748	7.3011	12.5405	18.6395	15.0698
ISG15	73.8856	22.0557	29.5529	64.6918	38.7355	46.0158	10.363	79.488	39.1532	33.9181	27.1378	68.3406	36.0251	181.2821	96.2623	85.3515	10.3195	8.7703	29.6589	34.6645	41.7275	20.7184	16.5286	37.3042	26.4456	43.3145	12.0915	30.7089	24.5829	42.5648	20.5947	23.7393	14.0563	3.442	28.5484	53.3538	84.448	44.2343	32.1648	86.2679	21.4572	24.9948	37.2657	46.5771	13.5532	13.6712	24.4404	12.1181	55.1598
GDF2	0	0	0	0	0	0	0	0	0	0	0	0	0	0	0	0	0	0	0	0	0	0	0	0	0	0	0.0463	0	0	0	0	0	0	0.0184	0	0	0	0	0	0	0	0	0	0	0	0	0	0	0
ATG3	30.2915	21.6818	19.4569	26.4034	26.0088	26.1298	27.5744	25.7286	20.8052	26.7335	25.1977	24.5964	28.388	28.8015	28.2161	29.2852	21.2441	15.6643	28.6048	21.4254	30.7684	29.8347	25.689	25.5284	28.1965	19.7484	27.6903	22.94	22.8394	20.5066	22.1172	27.66	23.4868	25.9355	21.477	25.8277	24.0053	23.8672	21.6571	27.835	27.6177	24.0116	24.2279	22.8213	21.6128	23.2472	28.7252	29.2425	28.2748
CNOT7	17.9686	30.8832	22.8796	33.5593	26.647	28.9927	48.701	40.6378	32.0556	37.6541	36.4133	24.8593	22.3382	24.717	36.8756	31.3177	24.9901	21.7157	32.1312	22.8898	44.7034	44.0853	40.8439	38.3591	42.726	17.1728	45.223	24.6467	29.6612	25.3857	21.2039	40.8076	38.2049	57.5617	22.5342	20.9455	19.3748	29.7814	23.6297	31.8539	39.1709	23.3236	24.107	38.9356	34.8793	32.7905	38.1983	42.1199	26.0239
RHOBTB1	9.9586	6.0501	12.3498	15.5274	18.468	15.9653	19.6404	12.5918	13.3163	14.3771	17.8844	25.2913	14.6098	17.1257	17.5498	24.5585	32.4183	18.9893	13.2373	19.7139	14.0138	16.3574	15.6209	18.8926	31.6814	23.5245	11.2083	28.954	21.2449	20.4179	17.9507	17.762	12.7094	14.0816	25.5489	33.4811	9.0393	24.6893	23.445	17.512	15.1078	10.903	19.5061	15.0442	16.0993	12.0215	7.7303	10.3472	10.8145
KLF14	1.4299	0.3369	1.4072	1.0156	0.9473	1.0149	0.3811	0.2691	0.1346	0.3653	0.8012	2.5155	0.3938	0.3319	0.5855	0.8782	2.1522	1.4909	0.2188	1.2229	0.1227	0.1421	0.8372	0.7915	0.8494	1.7375	0.0872	1.118	1.2386	0.8491	1.7453	0.528	0.2413	0.503	1.7132	2.3758	0.9215	0.7862	1.8993	0.5834	0.5712	0.5813	1.3607	0.2932	1.004	0.2029	0.2463	0.1792	0.6306
MIR145	70.7404	91.8479	140.1412	74.4683	106.9309	55.5784	107.8919	144.2798	164.6812	80.1594	155.7713	30.8205	66.4153	170.3571	46.7194	47.4705	17.9109	53.8478	26.1939	32.6795	60.5654	117.1822	358.3971	111.5361	111.1086	21.1573	155.6506	16.4852	22.5073	209.68	107.068	112.5851	221.4295	156.4062	13.3562	15.5112	61.9578	138.8181	45.092	129.6849	91.1621	90.0436	35.0009	37.791	93.4707	166.3408	106.0054	100.0881	37.3801
MIR381	0	0	0	0	0	0	0	0	0	0	0	0	0	0	0	0	0	0	0	0	0	0	0	0	0	0	0	0	0	0	0	0	0	0	0	0	0	0	0	0	0	0	0	0	0	0	0	0	0
SLC6A3	0.0599	0.2501	0.0943	0.1079	0.0363	0.0313	0.0428	0.119	0.2821	0.1436	0.1947	0.0156	0	0.1423	0.2148	0.1113	0	0.0247	0.0803	0.136	0.0844	0.4282	0.0548	0.1059	0.1642	0.0089	0.0514	0.0573	0.0289	0.3968	0.0442	0.0143	0.1605	0.0273	0.1703	0.2546	0.161	0.1052	0.1727	1.9521	0.0774	0.0806	0.0563	0.0355	0.0376	0.1305	0.0691	0.1549	0.0142
FGG	1.4317	0.219	0.0957	0	0.0225	13.8575	0.0177	0.164	8.598	0	0.1137	0.3864	0.2793	4.8559	0.3807	0.6078	0.0258	0.1224	0.2988	0.0338	0.1944	4.4353	0.034	11.1521	0.1086	0	0.0213	0.0119	18.2874	0	0.2196	0.6925	0.1629	0.0508	0.1921	0	0.1664	0.4568	6.0164	0.2601	1.7097	0.0333	0.1397	0	0.0466	0.054	0.0343	0.0175	0.6853
POMC	5.7014	1.8799	1.6933	0.5639	3.1646	3.18	0.9529	1.0367	1.7923	1.0722	0.6319	3.7982	2.0431	1.6877	0.6237	1.5521	0.8741	1.1464	0.3331	1.0798	0.42	1.0814	0.5575	2.076	1.2079	1.4681	1.4429	1.2207	1.0638	0.5239	2.2277	3.0339	1.2712	0.8712	2.5174	1.8243	3.1165	1.0692	1.3617	1.3318	0.8544	0.9367	3.3922	1.8019	0.2911	0.5896	2.1289	1.5953	0.5758
CYP17A1	0.0593	0.0971	0.034	0.057	0.0959	0.2684	0.0942	0.0873	0.0233	0.1354	0.1058	0.0822	0	0.047	0.081	0.0588	0.0685	0.0326	0.0303	0.0359	0.0955	0.0983	0.1086	0.0175	0.1445	0	0	0.0252	0.0254	0.2619	0.0584	0.0567	0.077	0.036	0.0817	0.0224	0.0177	0.1041	0.0326	0.0692	0.0613	0	0.0743	0.0468	0.0661	0.1148	0.0548	0.1115	0.0561
MIF	0.0917	0	0	0	0	0	0	0.1618	0	0	0	0	0.1722	0	0	0	0	0	0.0702	0	0	0	0	0.162	0	0	0	0	0	0	0	0	0	0	0	0	0	0	0	0	0	0	0.0861	0	0	0	0	0.1724	0.0867
FGB	2.1578	0.5258	0.2714	0.0441	0.0371	18.0505	0	0.162	44.6202	0	0.0702	0.6996	0.2443	25.9295	0.0627	0.0227	0.0106	0.1638	0.5504	0.1111	0.16	5.97	0.014	6.6644	0	0.0091	0.0175	0.0975	5.8867	0	0	1.1252	0.2831	0.0139	0.2213	0	0.1644	0.9399	3.7548	0.0134	0.4269	0	0.0431	0.1086	0.1919	0	0.0989	0	0.4339
COL6A2	504.8019	170.995	450.0152	374.0466	332.3577	448.5221	238.8536	321.1439	491.8476	135.6814	314.4299	961.6706	255.1249	566.3884	645.5738	367.5659	158.8013	210.8347	288.846	498.9516	121.58	238.3527	356.4451	652.8085	366.3834	551.8721	136.6446	581.4443	329.1055	400.809	351.625	649.99	200.8244	86.8195	478.1478	1462.8215	443.7701	526.8148	399.2916	923.3127	251.5806	371.1585	767.3854	350.0801	153.9555	248.3453	161.2203	225.6075	986.3671
RNASEL	7.3767	12.3486	10.3049	12.8389	11.9329	12.5138	16.8016	14.9057	14.7877	13.7304	13.6536	11.0475	9.3882	13.172	14.4986	9.727	11.421	7.4126	13.2721	10.9312	13.9666	14.1612	17.6273	17.5886	17.2564	10.2963	16.4036	12.4415	12.7731	12.5106	13.9306	19.9115	12.4701	11.2655	15.0467	15.5503	7.6691	13.9803	13.6409	12.412	12.8153	11.9666	13.7827	13.2249	15.4299	11.5158	10.5401	14.4827	7.7356
SFRP4	251.3386	8.0361	22.6762	213.1531	31.2178	317.7011	119.414	35.9745	99.1467	15.5905	111.2647	198.2038	11.9849	223.309	152.9042	164.7872	140.8833	34.3354	88.7214	127.2394	104.3723	153.0476	151.6527	85.2529	71.7848	124.2385	31.1057	179.89	185.5345	30.7097	141.9747	153.3844	45.0133	19.7565	228.1286	271.7901	121.47	105.8091	258.5636	383.0282	170.9025	61.8772	94.2164	140.9143	53.9933	41.3028	21.4849	100.9685	501.1099
COL6A1	336.8157	186.286	327.2726	287.7877	288.3112	337.4964	196.3592	260.4561	293.5541	157.0888	209.0253	661.4976	183.6822	397.2742	965.1873	287.7303	177.7493	196.5799	254.9608	362.0132	128.1682	238.3828	338.9627	506.9205	281.7652	447.8402	136.4871	505.9941	195.9349	297.5278	425.2635	568.7145	177.2263	93.4106	496.4518	1020.5878	268.5975	340.751	363.6011	570.1148	212.5117	289.826	570.297	302.1285	190.4227	236.4326	153.1479	189.4956	511
CST3	329.7603	216.6417	193.8811	297.8031	279.0617	417.8281	175.811	201.0942	336.0887	217.737	209.4483	444.0415	311.476	410.7879	181.7768	381.3951	280.3513	117.4553	209.1455	261.0306	164.665	140.4659	231.4101	248.8591	223.3286	345.0163	98.4506	336.7024	254.2588	210.3438	291.2559	236.3157	174.5075	65.4165	425.6352	727.6336	628.8527	284.7019	355.1743	374.3299	197.754	159.4798	326.8479	251.5833	145.8551	216.5805	205.0892	177.2862	476.8807
CRYAB	509.427	401.0579	154.3762	199.4621	242.6574	326.341	200.6032	205.8548	282.9852	226.4379	227.034	1070.4959	160.1476	189.6436	112.6829	257.5633	1518.5181	169.0296	154.4997	175.0873	145.4723	192.2684	184.2942	290.0053	294.0286	1025.0151	255.3547	1146.143	338.699	407.3591	768.2978	180.6288	221.8123	249.5463	737.9261	1178.2696	434.0029	337.3804	863.3491	249.3958	254.7383	412.1459	806.663	257.573	541.3681	159.4006	327.4317	263.1486	273.8948
IDO1	2.3029	1.7898	4.0957	3.6471	3.442	2.7443	0.6577	3.3184	5.0806	1.6547	0.8212	2.8511	0.5766	4.4043	1.6109	10.2086	6.9776	2.7171	1.307	6.7004	1.7287	0.5245	3.0375	4.3735	6.5174	5.1675	0.9653	1.2844	2.7898	3.0262	4.6469	1.6676	0.7474	0.5762	6.2042	2.4785	1.1165	5.4555	12.7037	1.9128	0.7931	1.9275	1.2255	1.9296	5.5346	1.2999	2.3911	0.7936	1.7411
LGALS1	1591.8114	1004.8383	1199.416	1236.2918	1571.9942	1536.091	575.5825	600.7797	1171.5913	602.7246	917.3706	2234.8523	995.2057	1142.2257	1535.4774	1349.1235	2067.9318	1123.9998	510.3641	1510.1185	276.5966	445.8923	872.9809	886.4146	825.6399	2537.2373	252.7271	1855.2618	1104.6817	1042.1226	2351.5899	588.2133	543.4693	360.3292	2445.2384	3282.466	1958.222	1306.7173	1910.7032	1211.7908	805.6486	829.7742	1710.8528	681.0165	1235.9969	671.7979	924.2957	449.2318	1228.5332
TRADD	41.3698	26.2184	14.8228	20.4893	27.6248	28.3917	18.9727	27.8285	25.4441	34.022	16.9005	27.2991	31.8995	44.7822	24.659	24.7625	10.1547	9.7877	30.0317	16.7944	20.9348	26.5979	21.5033	32.0807	22.0929	19.5607	22.1147	19.6157	15.7725	25.1405	19.072	28.2092	21.2035	8.8844	18.5175	31.4776	55.8069	28.0275	17.779	30.4607	21.6734	28.73	31.762	20.2963	12.8751	18.3311	32.4668	25.7093	33.5361
CCK	0.0324	0	0.0371	0	0.0786	0	0	0.0286	0.0764	0.0444	0	0.0337	0.2132	0.3595	0	0	0	0	0.0497	0.0196	0	0.1209	0.1781	0.4299	0.1185	0	0.0371	0.0207	0.0209	0	0	0	0.0316	0.0295	0.067	0	0.1452	0.0285	0	0.0284	0.1341	0.0582	0.0609	0.1151	0	0.0314	3.8031	0.1525	0.092
CYP4V2	7.8677	14.0211	9.8503	13.577	13.4882	19.0717	13.5507	11.9837	11.2573	17.5774	15.5798	11.5989	9.4006	14.0365	12.8526	15.5298	8.7665	10.8767	14.8578	13.3286	17.859	17.4037	17.895	16.1697	16.9383	7.7021	12.2847	15.5957	10.0469	12.4984	10.6519	19.6332	14.2657	21.0384	10.7668	11.5375	9.6618	17.36	11.9231	14.1113	15.3156	10.1349	7.0923	15.2493	11.9965	13.0773	14.2886	11.4978	12.0468
MEIS1	5.053	2.8106	5.2328	4.7032	3.6623	12.0749	5.4625	8.9482	5.7296	4.0941	11.5414	4.4617	2.0504	7.838	7.0638	4.6722	3.5207	5.4133	3.6421	6.3151	5.9927	8.7478	15.6991	5.7117	7.0906	2.5958	5.1401	4.613	5.7727	4.0133	4.462	9.2356	6.5456	6.8683	4.0881	3.5484	4.0411	8.7704	5.5455	4.4447	6.51	5.4422	4.4809	5.7385	6.8883	7.8077	5.9452	5.2552	5.261
PGF	8.9611	11.4238	2.8441	9.0493	5.1014	10.4612	4.7099	6.695	6.3644	7.7184	5.7987	4.0979	6.9406	20.7457	10.4837	6.4949	1.0224	1.9177	17.7129	5.1363	3.803	6.0036	8.6733	11.6136	4.5316	3.8426	6.5657	2.8156	1.825	6.0112	5.1766	8.9315	10.3863	3.0325	4.1454	5.0302	21.503	5.2214	3.1525	15.942	6.0054	5.6368	4.3321	10.6411	3.6057	6.5953	12.3577	10.0265	21.8964
NHEJ1	0.6495	1.9926	1.7441	1.8065	1.127	1.7181	3.3796	2.9888	2.4404	1.9395	1.8612	1.6717	1.1087	0.8995	2.7502	1.2174	1.7789	1.2334	1.316	1.4292	2.3745	2.3383	2.4107	2.2298	2.2425	1.4327	3.7969	1.8819	2.1033	2.3189	1.5911	2.6148	2.1486	3.2032	1.3799	2.3496	0.5616	2.014	1.58	2.2457	1.9979	1.6482	2.2388	2.2439	2.0299	2.3497	1.451	2.5182	1.1928
ARNTL	6.9601	15.542	5.3301	6.1291	8.5987	5.8343	14.5197	16.0538	5.8042	22.6583	16.1988	4.9746	6.6615	4.9658	4.6643	7.0286	4.0314	8.1768	10.7781	3.8728	8.2609	11.7175	7.9929	7.5636	8.4887	2.9365	8.354	7.2487	12.1211	13.1543	8.4569	14.4173	7.6411	18.6112	5.4142	6.0259	5.3832	7.2588	11.3897	6.9969	9.8241	8.0252	5.7111	8.7928	7.7953	10.2843	6.8068	25.0235	10.2086
LMO2	30.0246	29.0895	32.1234	52.944	36.5824	51.172	34.347	34.3395	33.0435	25.465	40.3221	44.4254	14.9516	42.3639	19.0233	64.671	28.8454	25.5713	16.5026	49.1756	33.8519	23.7481	51.8727	26.0316	55.3195	33.6907	27.7441	45.0249	30.0777	34.8624	41.2482	27.7881	30.6722	32.4696	44.8826	44.7505	41.7917	39.5459	37.0525	50.2389	26.1728	25.6823	38.31	26.6853	27.8424	23.081	36.606	30.0225	45.6965
LMO1	0.0785	0.6167	0.0899	0	0	0.082	0.0374	0.3464	0.0462	0.0537	0.12	0.0816	0.1843	0.5282	0	0.525	0.2175	0	0.0901	0.19	0.1579	0	0.2873	0.1734	0.2581	0.2091	0.0898	0.2502	0.3536	0.0473	0.4637	0.1125	0.344	0.0357	0.1622	0.5782	0.492	0.2067	0.2586	0.6522	0.1622	0.3169	0.2581	0.1393	0.1641	0.076	0.1449	0.3321	0.4452
LMO3	1.8002	1.2351	22.1556	4.6441	1.5166	2.9479	2.9625	2.4148	10.4888	4.5063	2.1632	9.5743	2.6641	1.2446	2.206	5.0119	33.7277	14.7749	0.7221	10.9542	1.4748	2.3946	2.5838	4.611	3.8711	36.0016	3.305	18.0747	11.2831	9.1355	4.8484	1.668	2.4499	3.489	5.6889	23.3668	1.9948	4.2689	10.2489	1.416	2.4546	4.0331	3.0983	1.0291	5.3594	1.4311	2.2977	3.2708	2.0302
RP1	0.2515	0.0084	0.2341	0.1534	0.1085	0.2002	0.5235	0.0564	0.4414	0.0875	0.342	0.0886	1.3047	0.3137	0.6022	0.0633	0.0443	0.0491	0.5024	0.0361	1.9028	0.9956	0.2457	0.61	0.5106	0.005	0.1949	0.0299	0.5155	2.4322	0.1133	4.0827	0.0374	0.2831	0.066	0.0193	0.0839	0.4488	0.2773	0.1155	0.5065	0.0382	0.0721	1.2707	0.0713	0.0495	0.1928	0.3686	0.3666
GRIN3A	0.2943	0.4654	0.6735	0.7296	0.4061	2.3463	1.3384	0.5985	0.6829	0.5258	1.0868	0.3482	0.5142	0.5369	0.7531	1.2753	0.4472	0.2826	0.5505	0.4452	0.6443	1.1475	1.4882	0.491	0.8059	0.7208	0.7195	0.396	0.5679	0.5412	0.4988	0.6635	0.9629	0.7586	0.4897	0.5464	0.3805	0.8965	0.7672	0.7647	0.8614	0.5644	0.4452	0.7929	0.656	0.7751	0.2791	0.653	0.8806
REXO2	38.4934	21.8921	16.1697	32.0532	27.1363	28.6371	25.0521	25.2072	17.5647	22.6642	21.8468	31.7234	25.551	32.1177	28.1221	31.0649	26.3413	14.0996	27.5485	24.469	31.9476	30.5989	22.2815	27.1339	30.8596	19.0037	27.4847	27.0618	28.1937	27.4399	28.6116	28.0369	19.4617	31.1682	25.9126	29.3772	26.8551	26.4851	26.152	32.7256	23.343	22.2848	27.3995	24.2967	24.8043	24.7013	20.7168	26.8369	32.9985
FILIP1L	41.9675	12.9911	58.8798	55.4259	85.4488	87.3404	48.1338	18.2875	48.9135	10.3824	88.0612	151.5167	21.0369	47.8581	29.9253	71.8122	50.7554	62.4274	49.7137	45.3142	26.4939	30.9654	60.4003	75.9553	70.7187	60.5914	13.2742	40.4775	34.6472	74.1466	75.3532	100.508	22.6543	46.9219	93.2072	110.4791	51.2573	117.2227	118.1608	145.6717	94.7561	59.2257	41.7958	61.9847	24.8163	11.2138	29.7221	77.8013	72.9355
UBL5	125.4161	133.8408	79.217	136.2466	141.7394	127.4376	113.2201	117.4659	98.3793	153.4752	105.9795	110.4201	176.4269	168.9327	105.6036	144.2226	100.3735	68.6539	133.0594	99.9075	99.5309	87.9419	106.3704	98.4745	107.624	105.5679	86.7053	115.5407	114.3217	115.9189	110.4844	105.4288	96.793	71.1201	118.4766	113.0612	208.2294	111.4393	117.5314	132.415	117.2561	103.0847	122.4622	99.6427	91.5684	92.744	146.6867	119.8302	132.8726
COMMD4	37.7767	18.439	12.4401	21.8537	20.8228	17.83	19.1356	18.622	14.9112	23.1575	16.0753	14.829	19.7511	26.7415	24.503	21.747	10.2544	8.4266	17.701	14.5632	18.0532	20.4215	18.3077	17.9428	16.8056	12.1343	19.4927	11.1	11.4086	17.3874	17.983	19.8775	17.3264	9.4145	14.1915	15.2349	40.6522	18.4582	16.2271	19.1767	21.0072	16.6366	18.6402	17.2531	13.3367	18.944	23.5314	17.4074	20.3474
EEPD1	26.2972	15.7449	33.9173	22.8466	31.1499	28.8212	19.5052	18.8245	28.1656	16.1871	26.9295	35.895	11.8339	19.0891	44.7264	21.1438	22.5476	30.173	7.1694	42.1972	27.0941	33.5666	25.0418	41.9647	27.4833	42.7663	33.6162	32.8947	34.804	21.1433	33.4378	20.9016	29.4964	16.2893	37.2182	38.3084	12.1424	23.8667	22.5941	24.2647	18.2785	20.3012	28.8086	20.2591	23.7311	16.9411	41.6548	15.3795	14.3691
CCN4	0.6062	0.4811	0.2361	2.154	1.1566	1.7501	1.4488	0.9672	2.4432	0.3707	1.3403	1.072	8.4277	3.899	5.4659	1.4565	0.6252	0.5414	2.7635	2.2398	1.2655	1.2338	1.5812	3.2241	2.0441	1.2594	0.3244	1.8333	2.605	0.7763	1.0156	4.7909	0.7911	0.6689	3.4369	2.4109	1.1429	3.078	1.115	2.1312	0.7462	0.7865	1.0658	4.5617	0.4744	0.8237	0.8332	2.7032	1.1945
LINC01554	8.8262	3.431	1.9489	4.0936	1.005	1.824	5.4981	3.9979	1.15	4.2562	0.7469	0.4923	0.7786	2.4143	6.7915	2.4205	0.4308	3.5596	0.6346	1.2008	4.264	3.8269	1.2465	7.1162	1.8171	0.631	5.2143	0.7741	0.8954	1.7113	1.9825	3.1111	9.1411	3.6379	1.2849	0.4026	2.0148	1.2734	0.6097	4.4023	2.4481	1.2218	2.3642	2.2423	3.4167	3.1812	5.0297	1.6146	1.3435
MT-RNR1	3283.1471	2561.1968	3852.2684	2591.3034	2902.6327	1844.0831	2219.6275	4482.9095	2836.9494	2005.6405	3450.3453	3262.5812	4477.7734	1716.7432	2098.3161	3095.2101	12596.0528	6718.7991	2822.8306	4909.2414	3914.2216	2139.8839	2142.9101	2542.7947	2431.3215	6265.2171	3007.819	4103.6056	4616.3455	3149.5475	3540.8923	2348.6657	2550.9164	4099.106	3955.5184	1432.8651	2132.2653	2741.3828	4706.2232	1840.1463	2593.2593	2733.9664	2483.7099	3560.4089	4245.6759	3561.5969	2219.8624	2436.8372	1777.4079
MIR194-1	0.7875	0	0.9012	0	0	1.644	0	0.6948	2.7798	0	0	0.8182	0	0	0	0	0.5454	0	0	0	0.6334	1.9567	0	0	3.4509	0.9321	0	0	1.0131	0	0	0	0	0.7165	0	0	0	0	0	0.6885	0.8136	0.7062	0	0	0	0.762	0	0	0
[truncated: 1,182 more columns]
