# Supplementary material for: Development and validation of a mitotic catastrophe-related genes prognostic model for breast cancer
Source: PeerJ. 2024 Sep 20;12:e18075. doi: 10.7717/peerj.18075 (PMC11418815; doi:10.7717/peerj.18075)
Supplement: Supplemental Information 6 [file peerj-12-18075-s006.csv]

Prime name	Sequence
PLK1-F	AAAGAGATCCCGGAGGTCCTA
PLK1-R	GGCTGCGGTGAATGGATATTTC
S100B-F	TGGCCCTCATCGACGTTTTC
S100B-R	ATGTTCAAAGAACTCGTGGCA
IRS2-F	CGGTGAGTTCTACGGGTACAT
IRS2-R	TCAGGGTGTATTCATCCAGCG
IFNG-F	TCGGTAACTGACTTGAATGTCCA
IFNG-R	TCGCTTCCCTGTTTTAGCTGC
actin-F	CATGTACGTTGCTATCCAGGC
actin-R	CTCCTTAATGTCACGCACGAT
