# Supplementary material for: Development and validation of a mitotic catastrophe-related genes prognostic model for breast cancer
Source: PeerJ. 2024 Sep 20;12:e18075. doi: 10.7717/peerj.18075 (PMC11418815; doi:10.7717/peerj.18075)
Supplement: Supplemental Information 7 [file peerj-12-18075-s007.zip]

Archive with 2 entries (2 files):
- Quantification Cq Results/Cell.xls
- Quantification Cq Results/Tissue.xls
