# Supplementary material for: Development and validation of a mitotic catastrophe-related genes prognostic model for breast cancer
Source: PeerJ. 2024 Sep 20;12:e18075. doi: 10.7717/peerj.18075 (PMC11418815; doi:10.7717/peerj.18075)
Supplement: Supplemental Information 7 [file peerj-12-18075-s007.zip › Quantification Cq Results/Cell.xls]

## Sheet: 1
Well	Sample	Target	Dye	Cq	Tm
A1	7	ACTIN	SYBR	15.3668	88.5451
B1	7	ACTIN	SYBR	15.7527	88.702
A2	231	ACTIN	SYBR	15.1352	88.5451
B2	231	ACTIN	SYBR	14.9617	88.8588
A3	10A	ACTIN	SYBR	15.8537	88.4969
B3	10A	ACTIN	SYBR	15.7926	88.6535
A4	7	PLK1	SYBR	23.6335	89.0036
B4	7	PLK1	SYBR	24.0349	89.1604
A5	231	PLK1	SYBR	23.3472	89.0036
B5	231	PLK1	SYBR	23.2572	89.1604
A6	10A	PLK1	SYBR	24.8478	89.3088
B6	10A	PLK1	SYBR	24.9051	89.4656
A7	7	S1OOB	SYBR	32.0472	76.463
B7	7	S1OOB	SYBR	33.3828	77.2469
A8	231	S1OOB	SYBR	32.5165	76.1494
B8	231	S1OOB	SYBR	33.3448	76.2202
A9	10A	S1OOB	SYBR	32.3269	77.2243
B9	10A	S1OOB	SYBR	33.2402	77.2906
A10	7	IFNG	SYBR	31.4298	81.3591
B10	7	IFNG	SYBR	32.8188	81.5173
A11	231	IFNG	SYBR	31.7107	81.3591
B11	231	IFNG	SYBR	32.689	81.5173
A12	10A	IFNG	SYBR	33.1155	81.6098
B12	10A	IFNG	SYBR	34.0951	81.7675
C1	7	IRS2	SYBR	30.9723	91.7833
D1	7	IRS2	SYBR	31.6657	91.9414
C2	231	IRS2	SYBR	28.9525	91.7833
D2	231	IRS2	SYBR	29.0224	91.9414
C3	10A	IRS2	SYBR	29.0692	91.6316
D3	10A	IRS2	SYBR	29.4414	91.7889

## Sheet: 2
Well	Sample	Target	Dye	Cq	Tm
A1	7	ACTIN	SYBR	15.2712	88.5456
B1	7	ACTIN	SYBR	15.7066	88.7104
A2	231	ACTIN	SYBR	14.9335	88.5689
B2	231	ACTIN	SYBR	15.0709	88.9567
A3	10A	ACTIN	SYBR	15.8326	88.5712
B3	10A	ACTIN	SYBR	15.8337	88.7187
A4	7	PLK1	SYBR	23.4737	89.09
B4	7	PLK1	SYBR	24.2323	89.1812
A5	231	PLK1	SYBR	23.3083	89.0899
B5	231	PLK1	SYBR	23.1371	89.2555
A6	10A	PLK1	SYBR	24.7616	89.3833
B6	10A	PLK1	SYBR	25.1482	89.5374
A7	7	S1OOB	SYBR	31.7506	76.4741
B7	7	S1OOB	SYBR	33.2416	77.3422
A8	231	S1OOB	SYBR	32.5268	76.1555
B8	231	S1OOB	SYBR	33.31	76.31
A9	10A	S1OOB	SYBR	32.2778	77.2607
B9	10A	S1OOB	SYBR	33.4808	77.3862
A10	7	IFNG	SYBR	31.3904	81.4283
B10	7	IFNG	SYBR	32.465	81.5509
A11	231	IFNG	SYBR	31.7748	81.4239
B11	231	IFNG	SYBR	32.2963	81.6166
A12	10A	IFNG	SYBR	32.8926	81.6525
B12	10A	IFNG	SYBR	34.3481	81.8511
C1	7	IRS2	SYBR	30.7346	91.8057
D1	7	IRS2	SYBR	31.7832	91.9442
C2	231	IRS2	SYBR	28.9495	91.7874
D2	231	IRS2	SYBR	28.9194	91.9562
C3	10A	IRS2	SYBR	28.8599	91.7157
D3	10A	IRS2	SYBR	29.8842	91.7936

## Sheet: 3
Well	Sample	Target	Dye	Cq	Tm
A1	7	ACTIN	SYBR	15.1512	88.6122
B1	7	ACTIN	SYBR	15.8948	88.7096
A2	231	ACTIN	SYBR	15.3936	88.6026
B2	231	ACTIN	SYBR	14.6992	88.9188
A3	10A	ACTIN	SYBR	15.9764	88.5572
B3	10A	ACTIN	SYBR	15.6581	88.6998
A4	7	PLK1	SYBR	23.479	89.0542
B4	7	PLK1	SYBR	23.7301	89.2529
A5	231	PLK1	SYBR	23.7578	89.0462
B5	231	PLK1	SYBR	23.3242	89.1979
A6	10A	PLK1	SYBR	24.6465	89.3839
B6	10A	PLK1	SYBR	24.8185	89.5626
A7	7	S1OOB	SYBR	31.9184	76.4903
B7	7	S1OOB	SYBR	33.2919	77.271
A8	231	S1OOB	SYBR	32.4829	76.2107
B8	231	S1OOB	SYBR	33.3587	76.2546
A9	10A	S1OOB	SYBR	31.8963	77.2926
B9	10A	S1OOB	SYBR	33.2859	77.3818
A10	7	IFNG	SYBR	31.6082	81.3971
B10	7	IFNG	SYBR	32.6151	81.5379
A11	231	IFNG	SYBR	32.0165	81.3774
B11	231	IFNG	SYBR	32.6074	81.5446
A12	10A	IFNG	SYBR	33.0324	81.6641
B12	10A	IFNG	SYBR	34.4222	81.8308
C1	7	IRS2	SYBR	31.0146	91.8041
D1	7	IRS2	SYBR	31.6453	92.0082
C2	231	IRS2	SYBR	29.2482	91.8179
D2	231	IRS2	SYBR	28.871	91.9719
C3	10A	IRS2	SYBR	28.6641	91.7207
D3	10A	IRS2	SYBR	29.0838	91.79
