# Supplementary material for: Development and validation of a mitotic catastrophe-related genes prognostic model for breast cancer
Source: PeerJ. 2024 Sep 20;12:e18075. doi: 10.7717/peerj.18075 (PMC11418815; doi:10.7717/peerj.18075)
Supplement: Supplemental Information 7 [file peerj-12-18075-s007.zip › Quantification Cq Results/Tissue.xls]

## Sheet: 1
Well	Sample	Target	Dye	Cq	Tm
A1	Tumor1	ACTIN	SYBR	22.7911	88.3892
B1	Tumor1	ACTIN	SYBR	22.327	88.7029
A2	Tumor2	ACTIN	SYBR	18.8461	88.7029
B2	Tumor2	ACTIN	SYBR	18.6688	88.7029
A3	Tumor3	ACTIN	SYBR	17.286	89.0157
B3	Tumor3	ACTIN	SYBR	17.0981	88.8588
A4	Tumor4	ACTIN	SYBR	24.9868	89.0157
B4	Tumor4	ACTIN	SYBR	24.2196	89.0157
A5	Tumor5	ACTIN	SYBR	19.9883	88.6535
B5	Tumor5	ACTIN	SYBR	20.1921	88.6535
A6	Tumor6	ACTIN	SYBR	23.4701	88.9666
B6	Tumor6	ACTIN	SYBR	23.1811	88.8101
C1	Tumor7	ACTIN	SYBR	17.4519	88.5461
D1	Tumor7	ACTIN	SYBR	17.7294	88.5461
C2	Tumor8	ACTIN	SYBR	19.5525	88.5461
D2	Tumor8	ACTIN	SYBR	19.8354	88.5461
C3	Tumor9	ACTIN	SYBR	23.397	88.702
D3	Tumor9	ACTIN	SYBR	23.4831	88.702
C4	Tumor10	ACTIN	SYBR	19.4692	88.702
D4	Tumor10	ACTIN	SYBR	19.8467	88.5451
C5	Normal1	ACTIN	SYBR	23.2672	88.6535
D5	Normal1	ACTIN	SYBR	23.0788	88.4969
C6	Normal2	ACTIN	SYBR	23.2851	88.6535
D6	Normal2	ACTIN	SYBR	23.2473	88.6535
E1	Normal3	ACTIN	SYBR	23.8667	88.5461
F1	Normal3	ACTIN	SYBR	23.5768	88.7029
E2	Normal4	ACTIN	SYBR	26.5474	88.7029
F2	Normal4	ACTIN	SYBR	27.0181	88.7029
E3	Normal5	ACTIN	SYBR	22.8355	88.5451
F3	Normal5	ACTIN	SYBR	23.2207	88.5451
E4	Normal6	ACTIN	SYBR	27.0297	88.702
F4	Normal6	ACTIN	SYBR	27.0645	88.702
E5	Normal7	ACTIN	SYBR	20.258	88.4969
F5	Normal7	ACTIN	SYBR	20.2025	88.4969
E6	Normal8	ACTIN	SYBR	24.6395	88.6535
F6	Normal8	ACTIN	SYBR	24.916	88.6535
G1	Normal9	ACTIN	SYBR	21.4299	90.7419
H1	Normal9	ACTIN	SYBR	21.4313	90.7419
G2	Normal10	ACTIN	SYBR	24.5389	88.8598
H2	Normal10	ACTIN	SYBR	24.8782	89.0166
A7	Tumor1	PLK1	SYBR	26.3539	89.4517
B7	Tumor1	PLK1	SYBR	26.5607	89.2951
A8	Tumor2	PLK1	SYBR	23.8438	88.9818
B8	Tumor2	PLK1	SYBR	23.3926	89.1384
A9	Tumor3	PLK1	SYBR	23.2247	89.4739
B9	Tumor3	PLK1	SYBR	22.9635	89.3171
A10	Tumor4	PLK1	SYBR	27.1055	89.1604
B10	Tumor4	PLK1	SYBR	27.5085	89.1604
A11	Tumor5	PLK1	SYBR	27.0223	89.4656
B11	Tumor5	PLK1	SYBR	27.1428	89.4656
A12	Tumor6	PLK1	SYBR	25.3833	89.3088
B12	Tumor6	PLK1	SYBR	25.0154	89.3088
C7	Tumor7	PLK1	SYBR	26.2173	89.1384
D7	Tumor7	PLK1	SYBR	26.472	89.1384
C8	Tumor8	PLK1	SYBR	25.9224	89.1384
D8	Tumor8	PLK1	SYBR	26.3193	88.9818
C9	Tumor9	PLK1	SYBR	26.0953	89.1604
D9	Tumor9	PLK1	SYBR	26.4682	89.0036
C10	Tumor10	PLK1	SYBR	27.476	89.1604
D10	Tumor10	PLK1	SYBR	27.6085	89.0036
C11	Normal1	PLK1	SYBR	28.9051	88.9954
D11	Normal1	PLK1	SYBR	28.6458	89.1521
C12	Normal2	PLK1	SYBR	28.2417	88.9954
D12	Normal2	PLK1	SYBR	28.0458	88.9954
E7	Normal3	PLK1	SYBR	30.8214	88.8251
F7	Normal3	PLK1	SYBR	30.5266	88.9818
E8	Normal4	PLK1	SYBR	30.5345	88.8251
F8	Normal4	PLK1	SYBR	30.8895	88.8251
E9	Normal5	PLK1	SYBR	31.7381	88.6901
F9	Normal5	PLK1	SYBR	32.1849	88.6901
E10	Normal6	PLK1	SYBR	30.0832	89.0036
F10	Normal6	PLK1	SYBR	30.1174	89.0186
E11	Normal7	PLK1	SYBR	29.4299	89.1521
F11	Normal7	PLK1	SYBR	29.8668	89.1521
E12	Normal8	PLK1	SYBR	32.6337	89.1521
F12	Normal8	PLK1	SYBR	32.8498	89.2431
G7	Normal9	PLK1	SYBR	26.1336	88.9818
H7	Normal9	PLK1	SYBR	26.0498	89.0327
G8	Normal10	PLK1	SYBR	33.5814	88.9818
H8	Normal10	PLK1	SYBR	33.4928	89.0528
A1	Tumor1	S100B	SYBR	29.5071	83.3698
B1	Tumor1	S100B	SYBR	29.3187	83.6834
A2	Tumor2	S100B	SYBR	29.4127	83.5266
B2	Tumor2	S100B	SYBR	29.5828	83.3698
A3	Tumor3	S100B	SYBR	25.0565	83.6747
B3	Tumor3	S100B	SYBR	25.3664	83.5179
A4	Tumor4	S100B	SYBR	28.9813	83.7489
B4	Tumor4	S100B	SYBR	29.0858	83.6747
A5	Tumor5	S100B	SYBR	28.1741	83.4874
B5	Tumor5	S100B	SYBR	28.1425	83.3308
A6	Tumor6	S100B	SYBR	28.414	83.6745
B6	Tumor6	S100B	SYBR	28.4085	83.6439
C1	Tumor7	S100B	SYBR	27.1505	83.0561
D1	Tumor7	S100B	SYBR	27.3207	83.0561
C2	Tumor8	S100B	SYBR	28.3196	83.2129
D2	Tumor8	S100B	SYBR	28.569	83.2129
C3	Tumor9	S100B	SYBR	31.0649	83.5179
D3	Tumor9	S100B	SYBR	30.957	83.3612
C4	Tumor10	S100B	SYBR	29.0255	83.3612
D4	Tumor10	S100B	SYBR	28.9423	83.3612
C5	Normal1	S100B	SYBR	27.5472	83.1742
D5	Normal1	S100B	SYBR	27.2124	83.0176
C6	Normal2	S100B	SYBR	27.2093	83.1742
D6	Normal2	S100B	SYBR	26.8361	83.1742
E1	Normal3	S100B	SYBR	28.2076	83.2129
F1	Normal3	S100B	SYBR	27.7396	83.0561
E2	Normal4	S100B	SYBR	31.0907	83.2129
F2	Normal4	S100B	SYBR	31.2103	83.2129
E3	Normal5	S100B	SYBR	27.4037	83.2044
F3	Normal5	S100B	SYBR	27.6244	83.0476
E4	Normal6	S100B	SYBR	31.807	83.0498
F4	Normal6	S100B	SYBR	32.161	83.1112
E5	Normal7	S100B	SYBR	24.0639	83.0176
F5	Normal7	S100B	SYBR	24.3057	82.8611
E6	Normal8	S100B	SYBR	25.2261	83.1742
F6	Normal8	S100B	SYBR	25.6591	83.2199
G1	Normal9	S100B	SYBR	24.6931	83.2129
H1	Normal9	S100B	SYBR	24.2341	83.2785
G2	Normal10	S100B	SYBR	26.1584	83.2129
H2	Normal10	S100B	SYBR	26.2007	83.2146
A7	Tumor1	IFNG	SYBR	29.3968	81.516
B7	Tumor1	IFNG	SYBR	29.1338	81.3578
A8	Tumor2	IFNG	SYBR	28.906	81.516
B8	Tumor2	IFNG	SYBR	28.8306	81.3578
A9	Tumor3	IFNG	SYBR	21.9477	81.6755
B9	Tumor3	IFNG	SYBR	22.0198	81.5173
A10	Tumor4	IFNG	SYBR	29.4025	81.5173
B10	Tumor4	IFNG	SYBR	29.2008	81.5173
A11	Tumor5	IFNG	SYBR	28.4148	81.452
B11	Tumor5	IFNG	SYBR	28.8308	81.2943
A12	Tumor6	IFNG	SYBR	27.0928	81.452
B12	Tumor6	IFNG	SYBR	26.7438	81.2943
C7	Tumor7	IFNG	SYBR	29.1328	81.1996
D7	Tumor7	IFNG	SYBR	29.0907	81.1996
C8	Tumor8	IFNG	SYBR	28.1995	81.3578
D8	Tumor8	IFNG	SYBR	27.8282	81.1996
C9	Tumor9	IFNG	SYBR	27.5756	81.3591
D9	Tumor9	IFNG	SYBR	27.0871	81.2009
C10	Tumor10	IFNG	SYBR	28.1559	81.3591
D10	Tumor10	IFNG	SYBR	28.3261	81.2009
C11	Normal1	IFNG	SYBR	30.9368	81.2943
D11	Normal1	IFNG	SYBR	31.1837	81.1366
C12	Normal2	IFNG	SYBR	33.5748	81.2943
D12	Normal2	IFNG	SYBR	33.2152	81.2943
E7	Normal3	IFNG	SYBR	30.2202	81.1996
F7	Normal3	IFNG	SYBR	29.884	81.1996
E8	Normal4	IFNG	SYBR	31.9552	81.1996
F8	Normal4	IFNG	SYBR	31.4714	81.1996
E9	Normal5	IFNG	SYBR	33.0405	81.2009
F9	Normal5	IFNG	SYBR	32.7163	81.2009
E10	Normal6	IFNG	SYBR	31.6696	81.2009
F10	Normal6	IFNG	SYBR	31.8308	81.2816
E11	Normal7	IFNG	SYBR	32.9013	80.9789
F11	Normal7	IFNG	SYBR	32.7976	80.9789
E12	Normal8	IFNG	SYBR	34.6793	81.2943
F12	Normal8	IFNG	SYBR	34.5162	81.3548
G7	Normal9	IFNG	SYBR	26.7703	81.3578
H7	Normal9	IFNG	SYBR	26.351	81.4396
G8	Normal10	IFNG	SYBR	34.6174	81.3578
H8	Normal10	IFNG	SYBR	34.3163	81.422
A1	Tumor1	IRS2	SYBR	35.1975	76.9744
B1	Tumor1	IRS2	SYBR	35.3883	76.9203
A2	Tumor2	IRS2	SYBR	32.2329	76.604
B2	Tumor2	IRS2	SYBR	32.1071	76.604
A3	Tumor3	IRS2	SYBR	32.5402	76.6902
B3	Tumor3	IRS2	SYBR	32.245	76.7159
A4	Tumor4	IRS2	SYBR	32.0328	76.6035
B4	Tumor4	IRS2	SYBR	31.965	76.9198
A5	Tumor5	IRS2	SYBR	32.2186	76.2096
B5	Tumor5	IRS2	SYBR	32.0698	76.6817
A6	Tumor6	IRS2	SYBR	31.6938	76.2611
B6	Tumor6	IRS2	SYBR	31.4331	76.2096
C1	Tumor7	IRS2	SYBR	31.2319	76.2878
D1	Tumor7	IRS2	SYBR	31.3234	76.3131
C2	Tumor8	IRS2	SYBR	33.1598	76.4528
D2	Tumor8	IRS2	SYBR	33.298	76.4459
C3	Tumor9	IRS2	SYBR	32.2261	76.4895
D3	Tumor9	IRS2	SYBR	32.5523	76.5199
C4	Tumor10	IRS2	SYBR	33.7813	76.5497
D4	Tumor10	IRS2	SYBR	33.3103	76.6321
C5	Normal1	IRS2	SYBR	32.9585	76.2593
D5	Normal1	IRS2	SYBR	33.4111	76.2096
C6	Normal2	IRS2	SYBR	32.6375	76.2096
D6	Normal2	IRS2	SYBR	32.195	76.0522
E1	Normal3	IRS2	SYBR	33.0432	76.604
F1	Normal3	IRS2	SYBR	32.5889	76.6869
E2	Normal4	IRS2	SYBR	34.2526	76.9547
F2	Normal4	IRS2	SYBR	34.0116	76.9203
E3	Normal5	IRS2	SYBR	31.7909	76.6035
F3	Normal5	IRS2	SYBR	32.0021	76.7617
E4	Normal6	IRS2	SYBR	36.1173	76.1292
F4	Normal6	IRS2	SYBR	36.2499	76.2207
E5	Normal7	IRS2	SYBR	32.8296	76.2096
F5	Normal7	IRS2	SYBR	32.8967	76.2254
E6	Normal8	IRS2	SYBR	36.2922	76.367
F6	Normal8	IRS2	SYBR	36.7063	76.447
G1	Normal9	IRS2	SYBR	30.3719	76.2878
H1	Normal9	IRS2	SYBR	29.9663	76.3549
G2	Normal10	IRS2	SYBR	36.1494	76.604
H2	Normal10	IRS2	SYBR	36.02	76.7006

## Sheet: 2
Well	Sample	Target	Dye	Cq	Tm
A1	Tumor1	ACTIN	SYBR	22.9597	88.4595
B1	Tumor1	ACTIN	SYBR	22.524	88.7194
A2	Tumor2	ACTIN	SYBR	19.048	88.7945
B2	Tumor2	ACTIN	SYBR	18.8661	88.7615
A3	Tumor3	ACTIN	SYBR	17.3251	89.0701
B3	Tumor3	ACTIN	SYBR	17.1425	88.9544
A4	Tumor4	ACTIN	SYBR	25.0201	89.0902
B4	Tumor4	ACTIN	SYBR	24.2467	89.1126
A5	Tumor5	ACTIN	SYBR	19.9739	88.6626
B5	Tumor5	ACTIN	SYBR	20.0781	88.7311
A6	Tumor6	ACTIN	SYBR	23.2921	89.0037
B6	Tumor6	ACTIN	SYBR	23.3059	88.855
C1	Tumor7	ACTIN	SYBR	17.35	88.6151
D1	Tumor7	ACTIN	SYBR	17.7891	88.612
C2	Tumor8	ACTIN	SYBR	19.516	88.6339
D2	Tumor8	ACTIN	SYBR	19.9559	88.5746
C3	Tumor9	ACTIN	SYBR	23.3321	88.7368
D3	Tumor9	ACTIN	SYBR	23.7212	88.7705
C4	Tumor10	ACTIN	SYBR	19.3348	88.7575
D4	Tumor10	ACTIN	SYBR	19.9448	88.6348
C5	Normal1	ACTIN	SYBR	23.5007	88.7282
D5	Normal1	ACTIN	SYBR	23.041	88.5003
C6	Normal2	ACTIN	SYBR	23.5318	88.6857
D6	Normal2	ACTIN	SYBR	23.0907	88.7116
E1	Normal3	ACTIN	SYBR	23.8456	88.5737
F1	Normal3	ACTIN	SYBR	23.7718	88.7685
E2	Normal4	ACTIN	SYBR	26.5523	88.787
F2	Normal4	ACTIN	SYBR	27.0788	88.7825
E3	Normal5	ACTIN	SYBR	22.7163	88.5561
F3	Normal5	ACTIN	SYBR	23.4277	88.6023
E4	Normal6	ACTIN	SYBR	27.0212	88.7754
F4	Normal6	ACTIN	SYBR	27.2849	88.7998
E5	Normal7	ACTIN	SYBR	20.416	88.5932
F5	Normal7	ACTIN	SYBR	20.2182	88.5675
E6	Normal8	ACTIN	SYBR	24.8106	88.6596
F6	Normal8	ACTIN	SYBR	24.882	88.6855
G1	Normal9	ACTIN	SYBR	21.3958	90.7678
H1	Normal9	ACTIN	SYBR	21.4167	90.831
G2	Normal10	ACTIN	SYBR	24.4686	88.8837
H2	Normal10	ACTIN	SYBR	24.9111	89.0558
A7	Tumor1	PLK1	SYBR	26.1042	89.49
B7	Tumor1	PLK1	SYBR	26.7057	89.3726
A8	Tumor2	PLK1	SYBR	23.9636	89.073
B8	Tumor2	PLK1	SYBR	23.2753	89.1604
A9	Tumor3	PLK1	SYBR	23.239	89.5242
B9	Tumor3	PLK1	SYBR	23.0751	89.3608
A10	Tumor4	PLK1	SYBR	27.1391	89.1684
B10	Tumor4	PLK1	SYBR	27.4491	89.2345
A11	Tumor5	PLK1	SYBR	26.8581	89.5142
B11	Tumor5	PLK1	SYBR	27.0986	89.5188
A12	Tumor6	PLK1	SYBR	25.1381	89.3554
B12	Tumor6	PLK1	SYBR	24.9223	89.3221
C7	Tumor7	PLK1	SYBR	26.1583	89.1693
D7	Tumor7	PLK1	SYBR	26.2823	89.1467
C8	Tumor8	PLK1	SYBR	25.8027	89.2157
D8	Tumor8	PLK1	SYBR	26.5453	89.0071
C9	Tumor9	PLK1	SYBR	26.1658	89.2543
D9	Tumor9	PLK1	SYBR	26.4057	89.0089
C10	Tumor10	PLK1	SYBR	27.5569	89.1748
D10	Tumor10	PLK1	SYBR	27.5083	89.0195
C11	Normal1	PLK1	SYBR	29.021	89.0887
D11	Normal1	PLK1	SYBR	28.6045	89.2226
C12	Normal2	PLK1	SYBR	28.4722	89.045
D12	Normal2	PLK1	SYBR	27.8002	89.0933
E7	Normal3	PLK1	SYBR	30.835	88.875
F7	Normal3	PLK1	SYBR	30.6787	89.0459
E8	Normal4	PLK1	SYBR	30.4354	88.858
F8	Normal4	PLK1	SYBR	30.6795	88.9144
E9	Normal5	PLK1	SYBR	31.6076	88.745
F9	Normal5	PLK1	SYBR	32.3635	88.7289
E10	Normal6	PLK1	SYBR	29.9805	89.0116
F10	Normal6	PLK1	SYBR	30.1686	89.0509
E11	Normal7	PLK1	SYBR	29.4052	89.1596
F11	Normal7	PLK1	SYBR	30.1021	89.2087
E12	Normal8	PLK1	SYBR	32.797	89.2377
F12	Normal8	PLK1	SYBR	32.7315	89.3306
G7	Normal9	PLK1	SYBR	26.3251	88.9874
H7	Normal9	PLK1	SYBR	26.1532	89.0461
G8	Normal10	PLK1	SYBR	33.6508	89.0232
H8	Normal10	PLK1	SYBR	33.3121	89.0917
A1	Tumor1	S100B	SYBR	29.4693	83.3868
B1	Tumor1	S100B	SYBR	29.1015	83.6986
A2	Tumor2	S100B	SYBR	29.3597	83.6174
B2	Tumor2	S100B	SYBR	29.5481	83.3739
A3	Tumor3	S100B	SYBR	25.1977	83.7505
B3	Tumor3	S100B	SYBR	25.6111	83.5703
A4	Tumor4	S100B	SYBR	28.9489	83.7624
B4	Tumor4	S100B	SYBR	29.2604	83.7445
A5	Tumor5	S100B	SYBR	28.0711	83.5438
B5	Tumor5	S100B	SYBR	27.9815	83.4224
A6	Tumor6	S100B	SYBR	28.569	83.7337
B6	Tumor6	S100B	SYBR	28.2303	83.7076
C1	Tumor7	S100B	SYBR	26.9341	83.1232
D1	Tumor7	S100B	SYBR	27.3213	83.1225
C2	Tumor8	S100B	SYBR	28.2005	83.2495
D2	Tumor8	S100B	SYBR	28.7595	83.2955
C3	Tumor9	S100B	SYBR	31.1485	83.5761
D3	Tumor9	S100B	SYBR	30.7227	83.4066
C4	Tumor10	S100B	SYBR	29.0928	83.4364
D4	Tumor10	S100B	SYBR	28.869	83.4381
C5	Normal1	S100B	SYBR	27.7412	83.262
D5	Normal1	S100B	SYBR	27.2304	83.0583
C6	Normal2	S100B	SYBR	27.0084	83.2438
D6	Normal2	S100B	SYBR	27.0034	83.2441
E1	Normal3	S100B	SYBR	28.3812	83.253
F1	Normal3	S100B	SYBR	27.7796	83.153
E2	Normal4	S100B	SYBR	30.9863	83.2205
F2	Normal4	S100B	SYBR	31.226	83.2381
E3	Normal5	S100B	SYBR	27.4981	83.2055
F3	Normal5	S100B	SYBR	27.5575	83.0861
E4	Normal6	S100B	SYBR	31.794	83.0568
F4	Normal6	S100B	SYBR	32.2579	83.1809
E5	Normal7	S100B	SYBR	24.2098	83.0181
F5	Normal7	S100B	SYBR	24.3312	82.8941
E6	Normal8	S100B	SYBR	25.171	83.238
F6	Normal8	S100B	SYBR	25.6921	83.2845
G1	Normal9	S100B	SYBR	24.803	83.2398
H1	Normal9	S100B	SYBR	24.1514	83.3586
G2	Normal10	S100B	SYBR	26.2468	83.3073
H2	Normal10	S100B	SYBR	26.0716	83.2258
A7	Tumor1	IFNG	SYBR	29.1887	81.5558
B7	Tumor1	IFNG	SYBR	29.1885	81.4212
A8	Tumor2	IFNG	SYBR	28.9641	81.5215
B8	Tumor2	IFNG	SYBR	28.7746	81.4055
A9	Tumor3	IFNG	SYBR	22.1318	81.6867
B9	Tumor3	IFNG	SYBR	21.7834	81.531
A10	Tumor4	IFNG	SYBR	29.5938	81.5546
B10	Tumor4	IFNG	SYBR	29.1399	81.575
A11	Tumor5	IFNG	SYBR	28.2833	81.4986
B11	Tumor5	IFNG	SYBR	28.7454	81.3912
A12	Tumor6	IFNG	SYBR	26.902	81.4607
B12	Tumor6	IFNG	SYBR	26.8143	81.3673
C7	Tumor7	IFNG	SYBR	28.9698	81.2417
D7	Tumor7	IFNG	SYBR	29.0574	81.2539
C8	Tumor8	IFNG	SYBR	28.1121	81.4475
D8	Tumor8	IFNG	SYBR	27.8309	81.254
C9	Tumor9	IFNG	SYBR	27.5361	81.3772
D9	Tumor9	IFNG	SYBR	26.9716	81.246
C10	Tumor10	IFNG	SYBR	28.0317	81.3628
D10	Tumor10	IFNG	SYBR	28.1034	81.2701
C11	Normal1	IFNG	SYBR	30.6982	81.3238
D11	Normal1	IFNG	SYBR	31.1386	81.222
C12	Normal2	IFNG	SYBR	33.78	81.3658
D12	Normal2	IFNG	SYBR	33.3733	81.3077
E7	Normal3	IFNG	SYBR	30.0087	81.2461
F7	Normal3	IFNG	SYBR	29.7781	81.2502
E8	Normal4	IFNG	SYBR	32.1969	81.2854
F8	Normal4	IFNG	SYBR	31.3895	81.2052
E9	Normal5	IFNG	SYBR	33.1998	81.2914
F9	Normal5	IFNG	SYBR	32.9262	81.2073
E10	Normal6	IFNG	SYBR	31.8899	81.2888
F10	Normal6	IFNG	SYBR	31.5852	81.3213
E11	Normal7	IFNG	SYBR	32.9475	81.0282
F11	Normal7	IFNG	SYBR	32.6183	80.9991
E12	Normal8	IFNG	SYBR	34.6632	81.3291
F12	Normal8	IFNG	SYBR	34.6093	81.4412
G7	Normal9	IFNG	SYBR	27.0096	81.454
H7	Normal9	IFNG	SYBR	26.319	81.4439
G8	Normal10	IFNG	SYBR	34.8219	81.451
H8	Normal10	IFNG	SYBR	34.0665	81.4516
A1	Tumor1	IRS2	SYBR	35.3957	77.0713
B1	Tumor1	IRS2	SYBR	35.4802	76.9697
A2	Tumor2	IRS2	SYBR	32.1024	76.6822
B2	Tumor2	IRS2	SYBR	32.1512	76.6164
A3	Tumor3	IRS2	SYBR	32.7502	76.7454
B3	Tumor3	IRS2	SYBR	32.3799	76.7598
A4	Tumor4	IRS2	SYBR	32.2406	76.6803
B4	Tumor4	IRS2	SYBR	31.8511	76.9979
A5	Tumor5	IRS2	SYBR	32.3733	76.303
B5	Tumor5	IRS2	SYBR	32.0615	76.7701
A6	Tumor6	IRS2	SYBR	31.7868	76.2909
B6	Tumor6	IRS2	SYBR	31.4298	76.2242
C1	Tumor7	IRS2	SYBR	31.4436	76.3101
D1	Tumor7	IRS2	SYBR	31.1713	76.3475
C2	Tumor8	IRS2	SYBR	32.9623	76.4967
D2	Tumor8	IRS2	SYBR	33.517	76.4847
C3	Tumor9	IRS2	SYBR	32.1348	76.5723
D3	Tumor9	IRS2	SYBR	32.6759	76.5345
C4	Tumor10	IRS2	SYBR	33.5567	76.6463
D4	Tumor10	IRS2	SYBR	33.4331	76.678
C5	Normal1	IRS2	SYBR	32.9024	76.3546
D5	Normal1	IRS2	SYBR	33.4769	76.2484
C6	Normal2	IRS2	SYBR	32.6947	76.2414
D6	Normal2	IRS2	SYBR	32.3072	76.1485
E1	Normal3	IRS2	SYBR	33.0944	76.6457
F1	Normal3	IRS2	SYBR	32.3854	76.7136
E2	Normal4	IRS2	SYBR	34.2202	77.0461
F2	Normal4	IRS2	SYBR	33.8436	77.0038
E3	Normal5	IRS2	SYBR	31.9437	76.607
F3	Normal5	IRS2	SYBR	31.8561	76.8506
E4	Normal6	IRS2	SYBR	36.2772	76.1666
F4	Normal6	IRS2	SYBR	36.0671	76.3134
E5	Normal7	IRS2	SYBR	32.7931	76.2808
F5	Normal7	IRS2	SYBR	32.7606	76.2843
E6	Normal8	IRS2	SYBR	36.1775	76.422
F6	Normal8	IRS2	SYBR	36.5429	76.4922
G1	Normal9	IRS2	SYBR	30.3456	76.3497
H1	Normal9	IRS2	SYBR	29.8813	76.3719
G2	Normal10	IRS2	SYBR	36.0483	76.623
H2	Normal10	IRS2	SYBR	35.919	76.7975

## Sheet: 3
Well	Sample	Target	Dye	Cq	Tm
A1	Tumor1	ACTIN	SYBR	22.849	88.4002
B1	Tumor1	ACTIN	SYBR	22.5001	88.8012
A2	Tumor2	ACTIN	SYBR	19.0463	88.7083
B2	Tumor2	ACTIN	SYBR	18.8669	88.7963
A3	Tumor3	ACTIN	SYBR	17.2501	89.1034
B3	Tumor3	ACTIN	SYBR	17.03	88.9398
A4	Tumor4	ACTIN	SYBR	24.9598	89.0627
B4	Tumor4	ACTIN	SYBR	24.3523	89.0349
A5	Tumor5	ACTIN	SYBR	19.7635	88.7301
B5	Tumor5	ACTIN	SYBR	20.0054	88.7383
A6	Tumor6	ACTIN	SYBR	23.39	88.9956
B6	Tumor6	ACTIN	SYBR	23.0877	88.8111
C1	Tumor7	ACTIN	SYBR	17.6663	88.569
D1	Tumor7	ACTIN	SYBR	17.8512	88.5721
C2	Tumor8	ACTIN	SYBR	19.3147	88.6445
D2	Tumor8	ACTIN	SYBR	19.951	88.5851
C3	Tumor9	ACTIN	SYBR	23.6054	88.7483
D3	Tumor9	ACTIN	SYBR	23.5466	88.7074
C4	Tumor10	ACTIN	SYBR	19.4119	88.749
D4	Tumor10	ACTIN	SYBR	19.8389	88.5748
C5	Normal1	ACTIN	SYBR	23.3203	88.6631
D5	Normal1	ACTIN	SYBR	23.2573	88.5802
C6	Normal2	ACTIN	SYBR	23.4974	88.6864
D6	Normal2	ACTIN	SYBR	23.0746	88.6595
E1	Normal3	ACTIN	SYBR	23.7103	88.5821
F1	Normal3	ACTIN	SYBR	23.445	88.7328
E2	Normal4	ACTIN	SYBR	26.6876	88.7381
F2	Normal4	ACTIN	SYBR	26.7949	88.7654
E3	Normal5	ACTIN	SYBR	22.8299	88.6319
F3	Normal5	ACTIN	SYBR	23.3041	88.6143
E4	Normal6	ACTIN	SYBR	27.1004	88.7579
F4	Normal6	ACTIN	SYBR	27.2158	88.7599
E5	Normal7	ACTIN	SYBR	20.033	88.5
F5	Normal7	ACTIN	SYBR	20.3881	88.5778
E6	Normal8	ACTIN	SYBR	24.7613	88.6548
F6	Normal8	ACTIN	SYBR	24.9677	88.7264
G1	Normal9	ACTIN	SYBR	21.4661	90.824
H1	Normal9	ACTIN	SYBR	21.4313	90.8043
G2	Normal10	ACTIN	SYBR	24.7867	88.9371
H2	Normal10	ACTIN	SYBR	24.6354	89.0238
A7	Tumor1	PLK1	SYBR	26.2499	89.4863
B7	Tumor1	PLK1	SYBR	26.6379	89.353
A8	Tumor2	PLK1	SYBR	23.6011	89.0806
B8	Tumor2	PLK1	SYBR	23.33	89.224
A9	Tumor3	PLK1	SYBR	22.9941	89.5595
B9	Tumor3	PLK1	SYBR	22.7939	89.3458
A10	Tumor4	PLK1	SYBR	27.2323	89.2188
B10	Tumor4	PLK1	SYBR	27.6868	89.1675
A11	Tumor5	PLK1	SYBR	27.2614	89.5069
B11	Tumor5	PLK1	SYBR	26.9247	89.4925
A12	Tumor6	PLK1	SYBR	25.3429	89.3745
B12	Tumor6	PLK1	SYBR	25.2009	89.3299
C7	Tumor7	PLK1	SYBR	26.0418	89.1681
D7	Tumor7	PLK1	SYBR	26.5109	89.2074
C8	Tumor8	PLK1	SYBR	26.024	89.1879
D8	Tumor8	PLK1	SYBR	26.2013	89.047
C9	Tumor9	PLK1	SYBR	26.0179	89.187
D9	Tumor9	PLK1	SYBR	26.5194	89.0763
C10	Tumor10	PLK1	SYBR	27.5451	89.2294
D10	Tumor10	PLK1	SYBR	27.6829	89.0498
C11	Normal1	PLK1	SYBR	28.9965	89.0665
D11	Normal1	PLK1	SYBR	28.4765	89.2499
C12	Normal2	PLK1	SYBR	28.1482	89.063
D12	Normal2	PLK1	SYBR	28.1502	89.0843
E7	Normal3	PLK1	SYBR	31.0293	88.924
F7	Normal3	PLK1	SYBR	30.6879	89.0077
E8	Normal4	PLK1	SYBR	30.6259	88.8969
F8	Normal4	PLK1	SYBR	30.8045	88.9218
E9	Normal5	PLK1	SYBR	31.9843	88.7122
F9	Normal5	PLK1	SYBR	32.1061	88.7366
E10	Normal6	PLK1	SYBR	29.9038	89.0671
F10	Normal6	PLK1	SYBR	30.2847	89.0576
E11	Normal7	PLK1	SYBR	29.499	89.2035
F11	Normal7	PLK1	SYBR	29.8328	89.2035
E12	Normal8	PLK1	SYBR	32.6379	89.2347
F12	Normal8	PLK1	SYBR	33.0236	89.3343
G7	Normal9	PLK1	SYBR	26.1068	89.0663
H7	Normal9	PLK1	SYBR	26.1867	89.0732
G8	Normal10	PLK1	SYBR	33.3486	89.0045
H8	Normal10	PLK1	SYBR	33.2721	89.1477
A1	Tumor1	S100B	SYBR	29.6602	83.3764
B1	Tumor1	S100B	SYBR	29.5414	83.7127
A2	Tumor2	S100B	SYBR	29.3051	83.5881
B2	Tumor2	S100B	SYBR	29.6893	83.4092
A3	Tumor3	S100B	SYBR	25.026	83.7184
B3	Tumor3	S100B	SYBR	25.2389	83.5661
A4	Tumor4	S100B	SYBR	28.7461	83.7631
B4	Tumor4	S100B	SYBR	29.0532	83.6976
A5	Tumor5	S100B	SYBR	28.2385	83.5707
B5	Tumor5	S100B	SYBR	28.1453	83.3863
A6	Tumor6	S100B	SYBR	28.4243	83.6886
B6	Tumor6	S100B	SYBR	28.4393	83.6727
C1	Tumor7	S100B	SYBR	27.2312	83.067
D1	Tumor7	S100B	SYBR	27.2822	83.1527
C2	Tumor8	S100B	SYBR	28.1842	83.247
D2	Tumor8	S100B	SYBR	28.4291	83.2445
C3	Tumor9	S100B	SYBR	30.8816	83.582
D3	Tumor9	S100B	SYBR	31.1748	83.4065
C4	Tumor10	S100B	SYBR	28.9223	83.3906
D4	Tumor10	S100B	SYBR	29.0497	83.4029
C5	Normal1	S100B	SYBR	27.6418	83.2151
D5	Normal1	S100B	SYBR	27.4121	83.0399
C6	Normal2	S100B	SYBR	27.2804	83.2162
D6	Normal2	S100B	SYBR	26.7643	83.2126
E1	Normal3	S100B	SYBR	28.4121	83.2399
F1	Normal3	S100B	SYBR	27.7768	83.1128
E2	Normal4	S100B	SYBR	31.2913	83.291
F2	Normal4	S100B	SYBR	31.1552	83.3054
E3	Normal5	S100B	SYBR	27.3665	83.2118
F3	Normal5	S100B	SYBR	27.7654	83.1094
E4	Normal6	S100B	SYBR	31.6244	83.0588
F4	Normal6	S100B	SYBR	32.3769	83.1946
E5	Normal7	S100B	SYBR	24.2305	83.098
F5	Normal7	S100B	SYBR	24.4524	82.8618
E6	Normal8	S100B	SYBR	25.1568	83.218
F6	Normal8	S100B	SYBR	25.8501	83.3129
G1	Normal9	S100B	SYBR	24.9323	83.2785
H1	Normal9	S100B	SYBR	24.2285	83.3674
G2	Normal10	S100B	SYBR	26.0884	83.2537
H2	Normal10	S100B	SYBR	26.2222	83.2255
A7	Tumor1	IFNG	SYBR	29.5377	81.5597
B7	Tumor1	IFNG	SYBR	29.0116	81.3907
A8	Tumor2	IFNG	SYBR	28.9908	81.5578
B8	Tumor2	IFNG	SYBR	28.7996	81.4204
A9	Tumor3	IFNG	SYBR	22.0892	81.7527
B9	Tumor3	IFNG	SYBR	21.9068	81.5964
A10	Tumor4	IFNG	SYBR	29.6045	81.5577
B10	Tumor4	IFNG	SYBR	29.4234	81.531
A11	Tumor5	IFNG	SYBR	28.3034	81.4948
B11	Tumor5	IFNG	SYBR	28.9729	81.3314
A12	Tumor6	IFNG	SYBR	27.128	81.4627
B12	Tumor6	IFNG	SYBR	26.6222	81.334
C7	Tumor7	IFNG	SYBR	28.9365	81.2184
D7	Tumor7	IFNG	SYBR	29.0299	81.2819
C8	Tumor8	IFNG	SYBR	28.2004	81.4493
D8	Tumor8	IFNG	SYBR	27.6924	81.2312
C9	Tumor9	IFNG	SYBR	27.4564	81.4383
D9	Tumor9	IFNG	SYBR	27.0971	81.2862
C10	Tumor10	IFNG	SYBR	28.0387	81.3615
D10	Tumor10	IFNG	SYBR	28.4979	81.2053
C11	Normal1	IFNG	SYBR	30.6915	81.3113
D11	Normal1	IFNG	SYBR	31.1231	81.2317
C12	Normal2	IFNG	SYBR	33.3396	81.3524
D12	Normal2	IFNG	SYBR	33.2383	81.3352
E7	Normal3	IFNG	SYBR	30.4222	81.2852
F7	Normal3	IFNG	SYBR	29.7448	81.2228
E8	Normal4	IFNG	SYBR	31.7952	81.2122
F8	Normal4	IFNG	SYBR	31.4026	81.2005
E9	Normal5	IFNG	SYBR	32.8914	81.2451
F9	Normal5	IFNG	SYBR	32.4812	81.2928
E10	Normal6	IFNG	SYBR	31.7754	81.2974
F10	Normal6	IFNG	SYBR	31.6847	81.3319
E11	Normal7	IFNG	SYBR	32.7281	81.0005
F11	Normal7	IFNG	SYBR	32.784	81.0269
E12	Normal8	IFNG	SYBR	34.4298	81.3776
F12	Normal8	IFNG	SYBR	34.6534	81.4162
G7	Normal9	IFNG	SYBR	26.9492	81.3586
H7	Normal9	IFNG	SYBR	26.1655	81.4493
G8	Normal10	IFNG	SYBR	34.4721	81.413
H8	Normal10	IFNG	SYBR	34.1131	81.4498
A1	Tumor1	IRS2	SYBR	35.2128	77.001
B1	Tumor1	IRS2	SYBR	35.5543	76.9897
A2	Tumor2	IRS2	SYBR	32.0711	76.6511
B2	Tumor2	IRS2	SYBR	31.8631	76.6468
A3	Tumor3	IRS2	SYBR	32.7477	76.746
B3	Tumor3	IRS2	SYBR	32.2817	76.7834
A4	Tumor4	IRS2	SYBR	32.1582	76.702
B4	Tumor4	IRS2	SYBR	31.9101	76.9968
A5	Tumor5	IRS2	SYBR	32.2626	76.2762
B5	Tumor5	IRS2	SYBR	32.1257	76.7667
A6	Tumor6	IRS2	SYBR	31.784	76.3501
B6	Tumor6	IRS2	SYBR	31.5073	76.2488
C1	Tumor7	IRS2	SYBR	31.3997	76.3702
D1	Tumor7	IRS2	SYBR	31.134	76.3998
C2	Tumor8	IRS2	SYBR	33.4005	76.4933
D2	Tumor8	IRS2	SYBR	33.1246	76.5237
C3	Tumor9	IRS2	SYBR	32.3204	76.512
D3	Tumor9	IRS2	SYBR	32.4432	76.5242
C4	Tumor10	IRS2	SYBR	33.5586	76.5745
D4	Tumor10	IRS2	SYBR	33.4944	76.7159
C5	Normal1	IRS2	SYBR	32.8901	76.2843
D5	Normal1	IRS2	SYBR	33.4005	76.2529
C6	Normal2	IRS2	SYBR	32.8	76.2576
D6	Normal2	IRS2	SYBR	32.0538	76.1487
E1	Normal3	IRS2	SYBR	33.139	76.7015
F1	Normal3	IRS2	SYBR	32.5646	76.7565
E2	Normal4	IRS2	SYBR	34.4377	76.9666
F2	Normal4	IRS2	SYBR	34.0931	76.9791
E3	Normal5	IRS2	SYBR	31.603	76.6491
F3	Normal5	IRS2	SYBR	31.8461	76.8308
E4	Normal6	IRS2	SYBR	36.1599	76.1787
F4	Normal6	IRS2	SYBR	36.095	76.3035
E5	Normal7	IRS2	SYBR	33.0586	76.2626
F5	Normal7	IRS2	SYBR	33.0261	76.2478
E6	Normal8	IRS2	SYBR	36.3267	76.3705
F6	Normal8	IRS2	SYBR	36.8614	76.5316
G1	Normal9	IRS2	SYBR	30.5463	76.3835
H1	Normal9	IRS2	SYBR	30.0095	76.4343
G2	Normal10	IRS2	SYBR	36.0326	76.6549
H2	Normal10	IRS2	SYBR	36.1009	76.7971
